# Supplementary material for: Mitochondrial and nuclear genetic analyses of the tropical black-lip rock oyster (Saccostrea echinata) reveals population subdivision and informs sustainable aquaculture development
Source: BMC Genomics. 2019 Sep 12;20:711. doi: 10.1186/s12864-019-6052-z (PMC6740020; doi:10.1186/s12864-019-6052-z)
Supplement: Supplementary file 3 — This file contain mitochondrial COI sequence data accession numbers for 273 individuals of S. echinata. (XLSX 13 kb) [file 12864_2019_6052_MOESM3_ESM.xlsx]

## Sheet: Sheet1
GenBank ID BankIt 2256759
MN340361
MN340362
MN340363
MN340364
MN340365
MN340366
MN340367
MN340368
MN340369
MN340370
MN340371
MN340372
MN340373
MN340374
MN340375
MN340376
MN340377
MN340378
MN340379
MN340380
MN340381
MN340382
MN340383
MN340384
MN340385
MN340386
MN340387
MN340388
MN340389
MN340390
MN340391
MN340392
MN340393
MN340394
MN340395
MN340396
MN340397
MN340398
MN340399
MN340400
MN340401
MN340402
MN340403
MN340404
MN340405
MN340406
MN340407
MN340408
MN340409
MN340410
MN340411
MN340412
MN340413
MN340414
MN340415
MN340416
MN340417
MN340418
MN340419
MN340420
MN340421
MN340422
MN340423
MN340424
MN340425
MN340426
MN340427
MN340428
MN340429
MN340430
MN340431
MN340432
MN340433
MN340434
MN340435
MN340436
MN340437
MN340438
MN340439
MN340440
MN340441
MN340442
MN340443
MN340444
MN340445
MN340446
MN340447
MN340448
MN340449
MN340450
MN340451
MN340452
MN340453
MN340454
MN340455
MN340456
MN340457
MN340458
MN340459
MN340460
MN340461
MN340462
MN340463
MN340464
MN340465
MN340466
MN340467
MN340468
MN340469
MN340470
MN340471
MN340472
MN340473
MN340474
MN340475
MN340476
MN340477
MN340478
MN340479
MN340480
MN340481
MN340482
MN340483
MN340484
MN340485
MN340486
MN340487
MN340488
MN340489
MN340490
MN340491
MN340492
MN340493
MN340494
MN340495
MN340496
MN340497
MN340498
MN340499
MN340500
MN340501
MN340502
MN340503
MN340504
MN340505
MN340506
MN340507
MN340508
MN340509
MN340510
MN340511
MN340512
MN340513
MN340514
MN340515
MN340516
MN340517
MN340518
MN340519
MN340520
MN340521
MN340522
MN340523
MN340524
MN340525
MN340526
MN340527
MN340528
MN340529
MN340530
MN340531
MN340532
MN340533
MN340534
MN340535
MN340536
MN340537
MN340538
MN340539
MN340540
MN340541
MN340542
MN340543
MN340544
MN340545
MN340546
MN340547
MN340548
MN340549
MN340550
MN340551
MN340552
MN340553
MN340554
MN340555
MN340556
MN340557
MN340558
MN340559
MN340560
MN340561
MN340562
MN340563
MN340564
MN340565
MN340566
MN340567
MN340568
MN340569
MN340570
MN340571
MN340572
MN340573
MN340574
MN340575
MN340576
MN340577
MN340578
MN340579
MN340580
MN340581
MN340582
MN340583
MN340584
MN340585
MN340586
MN340587
MN340588
MN340589
MN340590
MN340591
MN340592
MN340593
MN340594
MN340595
MN340596
MN340597
MN340598
MN340599
MN340600
MN340601
MN340602
MN340603
MN340604
MN340605
MN340606
MN340607
MN340608
MN340609
MN340610
MN340611
MN340612
MN340613
MN340614
MN340615
MN340616
MN340617
MN340618
MN340619
MN340620
MN340621
MN340622
MN340623
MN340624
MN340625
MN340626
MN340627
MN340628
MN340629
MN340630
MN340631
MN340632
MN340633
