# Supplementary material for: Mitochondrial and nuclear genetic analyses of the tropical black-lip rock oyster (Saccostrea echinata) reveals population subdivision and informs sustainable aquaculture development
Source: BMC Genomics. 2019 Sep 12;20:711. doi: 10.1186/s12864-019-6052-z (PMC6740020; doi:10.1186/s12864-019-6052-z)
Supplement: Supplementary file 4 — This VCF file contains genotypic data of 272 individuals of S. echinata at 27,887 genome-wide SNPs. (ZIP 12536 kb) [file 12864_2019_6052_MOESM4_ESM.zip]

Archive with 1 entries (1 files):
- Additional file 4.vcf
