# Supplementary material for: Mitochondrial and nuclear genetic analyses of the tropical black-lip rock oyster (Saccostrea echinata) reveals population subdivision and informs sustainable aquaculture development
Source: BMC Genomics. 2019 Sep 12;20:711. doi: 10.1186/s12864-019-6052-z (PMC6740020; doi:10.1186/s12864-019-6052-z)
Supplement: Supplementary file 4 — This VCF file contains genotypic data of 272 individuals of S. echinata at 27,887 genome-wide SNPs. (ZIP 12536 kb) [file 12864_2019_6052_MOESM4_ESM.zip › Additional file 4.vcf]

##fileformat=VCFv4.2
##fileDate=20180831
##source="Stacks v1.48"
##INFO=<ID=NS,Number=1,Type=Integer,Description="Number of Samples With Data">
##INFO=<ID=AF,Number=.,Type=Float,Description="Allele Frequency">
##FORMAT=<ID=GT,Number=1,Type=String,Description="Genotype">
##FORMAT=<ID=DP,Number=1,Type=Integer,Description="Read Depth">
##FORMAT=<ID=AD,Number=1,Type=Integer,Description="Allele Depth">
##FORMAT=<ID=GL,Number=.,Type=Float,Description="Genotype Likelihood">
##INFO=<ID=locori,Number=1,Type=Character,Description="Orientation the corresponding Stacks locus aligns in">
#CHROM	POS	ID	REF	ALT	QUAL	FILTER	INFO	FORMAT	BO01_001-I6	BO01_002-I19	BO01_003-I19	BO01_004-I19	BO01_005-I19	BO01_006-I19	BO01_007-I19	BO01_008-I19	BO01_009-I19	BO01_010-I19	BO01_011-I19	BO01_012-I19	BO01_013-I19	BO01_014-I19	BO01_015-I19	GRE1_001-I19	GRE1_002-I19	GRE1_003-I19	GRE1_004-I19	GRE1_005-I19	GRE1_006-I19	GRE1_007-I19	GRE1_008-I19	GRE1_010-I19	GRE1_011-I19	GRE1_012-I19	GRE1_013-I19	GRE1_014-I19	GRE1_015-I19	GRE1_016-I6	GRE1_018-I5	GRE1_019-I5	GRE1_020-I5	GRE1_021-I5	GRE1_022-I5	GRE1_023-I5	GRE1_024-I5	GRE1_025-I5	GRE1_026-I5	GRE1_027-I5	GRE1_028-I5	GRE1_029-I5	GRE1_030-I5	MGI01_001-I5	MGI01_002-I5	MGI01_002-I6	MGI01_003-I5	MGI01_004-I5	MGI01_005-I5	MGI01_006-I5	MGI01_007-I5	MGI01_009-I5	MGI01_010-I5	MGI01_011-I5	MGI01_012-I5	MGI01_013-I5	MGI01_014-I5	MGI02_001-I5	MGI02_002-I5	MGI02_003-I5	MGI02_004-I5	MGI02_005-I5	MGI02_006-I5	MGI02_007-I5	MGI02_008-I5	MGI02_009-I5	MGI02_010-I5	MGI02_011-I5	MGI02_012-I5	MGI02_013-I5	MGI02_014-I5	MGI02_015-I5	MGI02_016-I5	MLG01_001-I5	MLG01_002-I5	MLG01_003-I5	MLG01_004-I19	MLG01_005-I6	MLG01_006-I6	MLG01_007-I6	MLG01_008-I6	MLG01_009-I6	MLG01_010-I6	MLG01_011-I6	MLG01_012-I6	MLG01_013-I6	MLG01_014-I6	MLG01_015-I6	MLG01_016-I6	MLG01_017-I6	MLG01_018-I6	MLG01_019-I6	NBD1_001-I6	NBD1_002-I6	NBD1_003-I6	NBD1_004-I6	NBD1_005-I19	NBD1_006-I19	NBD1_007-I19	NBD1_008-I19	NBD1_009-I19	NBD1_010-I19	NBD1_011-I19	NBD1_012-I19	NBD1_013-I19	NBD1_014-I19	NBD1_015-I19	NBD1_016-I19	NBD1_017-I19	NBD1_018-I19	NBD1_019-I19	NBD1_020-I19	NBD1_021-I19	NBD1_022-I19	NBD1_023-I19	NBD1_024-I19	NBD1_025-I19	NBD1_026-I19	NBD1_027-I19	NBD1_028-I19	NBD1_029-I19	NBD1_030-I19	NBY01_001-I6	NBY01_003-I6	NBY01_004-I6	NBY01_005-I6	NBY01_006-I6	NBY01_007-I6	NBY01_010-I6	NBY01_011-I6	NBY01_012-I6	NBY01_013-I6	NBY01_014-I6	NBY01_016-I6	NBY01_018-I6	NBY01_019-I6	NBY01_021-I6	NBY01_025-I6	NC01_001-I19	NC01_002-I19	NC01_004-I19	NC01_005-I19	NC01_006-I19	NC01_007-I19	NC01_008-I19	NC01_009-I19	NC01_010-I19	NC01_012-I19	NC01_013-I19	NC01_014-I6	NC01_015-I19	NC01_016-I19	NC01_017-I19	NC01_018-I19	NC01_019-I19	NC01_020-I19	NC01_021-I19	NC01_022-I19	NC01_023-I19	NC01_024-I19	NC01_025-I19	NC01_026-I19	NC01_027-I19	NC01_030-I19	SB01_001-I5	SB01_002-I5	SB01_004-I5	SB01_005-I5	SB01_006-I5	SB01_007-I5	SB01_008-I5	SB01_010-I5	SB01_011-I5	SB01_012-I6	SB01_013-I6	SB01_014-I6	SB07_001-I6	SB07_003-I6	SB07_004-I6	SB07_005-I6	SB07_006-I6	SB07_007-I6	SB07_008-I6	SB07_009-I6	SB07_011-I6	SB07_013-I6	SB07_016-I6	SB07_017-I6	SGI01_001-I6	SGI01_002-I6	SGI01_003-I6	SGI01_004-I6	SGI01_005-I6	SGI01_006-I6	SGI01_007-I6	SGI01_008-I6	SGI01_009-I6	SGI01_010-I6	SGI01_011-I6	SGI01_012-I6	SGI01_013-I6	SGI01_014-I6	SGI01_015-I6	SGI01_016-I6	SGI01_017-I6	SGI01_018-I6	SGI01_019-I6	SGI01_020-I6	SGI01_021-I6	SGI01_022-I6	SGI01_023-I6	SGI02_001-I6	SGI02_002-I6	SGI02_003-I6	SGI02_004-I6	SGI02_005-I6	SGI02_006-I6	SGI02_007-I6	SGI02_008-I6	SGI02_009-I6	SGI02_010-I19	SGI02_011-I19	SGI02_012-I19	SGI02_013-I19	SGI02_014-I19	TI01_001-I6	TI01_002-I5	TI01_003-I5	TI01_004-I5	TI01_005-I5	TI01_006-I5	TI01_007-I5	TI01_008-I5	TI01_009-I19	TI01_010-I5	TI01_011-I5	TI01_012-I5	TI01_013-I5	TI01_014-I5	TI01_015-I5	TI01_016-I5	TI01_017-I19	TI01_018-I5	TI01_019-I5	TI01_020-I5	TI02_001-I5	TI02_002-I5	TI02_003-I5	TI02_004-I5	TI02_005-I5	TI02_006-I5	TI02_007-I5	TI02_008-I5	TI02_009-I5	TI02_010-I5	TI02_011-I5	TI02_012-I5	TI02_013-I5	TI02_014-I5	TI02_015-I5	TI02_016-I5	TI02_017-I5
un	67	1_65	C	T	.	PASS	NS=255;AF=0.014;locori=p	GT:DP:AD	0/0:5:5,0	0/0:4:4,0	0/0:17:17,0	0/0:7:7,0	0/0:7:7,0	0/0:9:9,0	./.:0:.,.	0/0:4:4,0	./.:0:.,.	0/0:14:14,0	0/0:5:5,0	0/0:7:7,0	0/0:9:9,0	0/0:8:8,0	0/0:7:7,0	0/0:5:5,0	0/0:10:10,0	0/0:6:6,0	0/0:5:5,0	0/0:7:7,0	0/0:9:9,0	0/0:12:12,0	0/0:9:9,0	0/0:7:7,0	0/0:7:7,0	./.:0:.,.	0/0:6:6,0	./.:2:.,.	0/0:5:5,0	0/0:10:10,0	0/0:4:4,0	0/0:3:3,0	0/0:3:3,0	0/0:8:8,0	./.:0:.,.	0/0:5:5,0	0/0:8:8,0	0/0:11:11,0	0/0:6:6,0	0/0:8:8,0	0/0:4:4,0	0/0:3:3,0	0/0:7:7,0	0/0:16:16,0	0/0:6:6,0	0/0:6:6,0	0/0:3:3,0	0/0:9:9,0	0/0:7:7,0	0/0:14:14,0	0/0:4:4,0	0/0:18:18,0	0/0:6:6,0	0/0:3:3,0	0/0:5:5,0	./.:2:.,.	0/0:7:7,0	0/0:6:6,0	0/0:18:18,0	0/0:10:10,0	0/0:5:5,0	0/0:3:3,0	0/0:9:9,0	0/0:16:16,0	0/0:9:9,0	0/0:6:6,0	0/0:10:10,0	0/0:5:5,0	0/0:11:11,0	0/0:8:8,0	0/0:6:6,0	./.:2:.,.	0/0:11:11,0	0/0:4:4,0	0/0:9:9,0	0/0:13:13,0	0/0:12:12,0	0/0:11:11,0	0/0:19:19,0	0/0:9:9,0	0/0:6:6,0	0/0:4:4,0	0/0:14:14,0	0/0:8:8,0	0/0:9:9,0	0/0:6:6,0	0/0:5:5,0	0/0:11:11,0	0/0:17:17,0	0/0:8:8,0	0/0:15:15,0	0/0:5:5,0	0/0:6:6,0	0/0:4:4,0	0/0:11:11,0	0/0:10:10,0	0/0:10:10,0	0/0:12:12,0	0/0:8:8,0	./.:0:.,.	0/0:9:9,0	0/0:7:7,0	0/0:9:9,0	0/0:3:3,0	0/0:8:8,0	0/0:16:16,0	0/0:6:6,0	0/0:14:14,0	./.:8:.,.	0/0:5:5,0	0/0:4:4,0	0/0:5:5,0	0/0:6:6,0	0/0:5:5,0	0/0:9:9,0	1/1:9:0,9	0/0:6:6,0	0/0:11:11,0	./.:0:.,.	0/0:4:4,0	0/0:7:7,0	0/0:3:3,0	0/0:4:4,0	0/0:6:6,0	1/1:4:0,4	0/0:4:4,0	./.:9:.,.	0/0:7:7,0	0/0:9:9,0	0/0:4:4,0	0/0:4:4,0	0/0:10:10,0	0/0:7:7,0	0/0:5:5,0	0/0:9:9,0	0/0:12:12,0	0/0:4:4,0	0/0:9:9,0	0/0:7:7,0	./.:2:.,.	0/0:8:8,0	0/0:16:16,0	0/0:13:13,0	0/0:5:5,0	0/0:5:5,0	0/0:11:11,0	0/0:11:11,0	0/0:7:7,0	0/0:14:14,0	0/0:12:12,0	0/0:8:8,0	0/0:7:7,0	./.:0:.,.	0/0:12:12,0	./.:0:.,.	0/0:11:11,0	0/0:11:11,0	0/0:9:9,0	0/0:6:6,0	0/0:10:10,0	0/0:7:7,0	0/0:10:10,0	0/0:14:14,0	0/0:17:17,0	0/0:7:7,0	0/0:14:14,0	0/0:3:3,0	0/0:9:9,0	0/0:6:6,0	0/0:10:10,0	0/0:9:9,0	0/0:6:6,0	0/0:6:6,0	0/0:24:24,0	0/0:9:9,0	0/0:6:6,0	0/0:8:8,0	0/0:8:8,0	0/0:13:13,0	0/0:14:14,0	0/0:8:8,0	0/0:8:8,0	0/0:7:7,0	0/0:9:9,0	0/0:10:10,0	0/0:20:20,0	0/0:7:7,0	0/0:9:9,0	0/0:10:10,0	0/0:6:6,0	0/0:6:6,0	0/1:8:5,3	0/0:10:10,0	0/0:5:5,0	0/1:11:6,5	0/0:8:8,0	0/0:9:9,0	0/0:5:5,0	0/0:10:10,0	0/0:3:3,0	0/0:9:9,0	0/0:7:7,0	0/0:7:7,0	0/0:7:7,0	0/0:5:5,0	0/0:6:6,0	0/0:5:5,0	0/0:8:8,0	0/0:5:5,0	0/0:8:8,0	0/0:3:3,0	./.:0:.,.	./.:2:.,.	0/0:6:6,0	0/0:8:8,0	0/0:5:5,0	0/0:8:8,0	0/0:13:13,0	0/0:10:10,0	0/0:14:14,0	0/0:14:14,0	./.:7:.,.	0/1:4:2,2	0/0:4:4,0	0/0:3:3,0	0/0:6:6,0	0/0:6:6,0	0/0:6:6,0	0/0:14:14,0	0/0:8:8,0	0/0:16:16,0	0/0:6:6,0	0/0:10:10,0	0/0:19:19,0	0/0:5:5,0	0/0:7:7,0	0/0:12:12,0	0/0:10:10,0	./.:0:.,.	0/0:12:12,0	0/0:4:4,0	0/0:5:5,0	0/0:14:14,0	0/0:11:11,0	0/0:9:9,0	0/0:7:7,0	0/0:15:15,0	0/0:11:11,0	0/0:12:12,0	0/0:9:9,0	0/0:9:9,0	0/0:12:12,0	0/0:11:11,0	0/0:6:6,0	./.:7:.,.	0/0:5:5,0	0/0:10:10,0	0/0:9:9,0	0/0:12:12,0	0/0:7:7,0	0/0:3:3,0	0/0:7:7,0
un	2441	18_59	T	A	.	PASS	NS=142;AF=0.011;locori=p	GT:DP:AD	./.:0:.,.	./.:0:.,.	./.:0:.,.	./.:0:.,.	./.:0:.,.	./.:0:.,.	./.:0:.,.	./.:0:.,.	./.:0:.,.	./.:0:.,.	./.:0:.,.	./.:0:.,.	./.:0:.,.	./.:0:.,.	./.:0:.,.	./.:0:.,.	./.:0:.,.	./.:0:.,.	./.:0:.,.	./.:0:.,.	./.:0:.,.	./.:0:.,.	./.:0:.,.	./.:0:.,.	./.:0:.,.	./.:0:.,.	./.:0:.,.	./.:0:.,.	./.:0:.,.	./.:0:.,.	./.:0:.,.	./.:0:.,.	./.:0:.,.	./.:0:.,.	./.:0:.,.	./.:0:.,.	./.:0:.,.	./.:0:.,.	./.:0:.,.	./.:0:.,.	./.:0:.,.	./.:0:.,.	./.:0:.,.	0/0:53:53,0	./.:0:.,.	./.:0:.,.	0/0:9:9,0	0/0:28:28,0	0/0:16:16,0	0/0:24:24,0	0/0:25:25,0	0/0:41:41,0	0/0:21:21,0	0/0:14:14,0	0/0:17:17,0	0/0:11:11,0	0/0:55:55,0	0/0:32:32,0	0/0:19:19,0	0/0:36:36,0	0/0:20:20,0	0/0:23:23,0	0/0:14:14,0	0/0:29:29,0	0/0:16:16,0	0/0:20:20,0	0/0:17:17,0	0/0:17:17,0	0/1:25:16,9	0/0:26:26,0	0/0:5:5,0	0/0:17:17,0	./.:0:.,.	./.:0:.,.	0/0:46:46,0	./.:0:.,.	0/0:40:40,0	0/0:20:20,0	0/0:33:33,0	0/0:20:20,0	0/0:23:23,0	0/0:23:23,0	0/0:22:22,0	0/0:31:31,0	0/0:49:49,0	0/0:31:31,0	0/0:22:22,0	0/0:42:42,0	./.:0:.,.	0/0:44:44,0	./.:0:.,.	0/0:9:9,0	./.:0:.,.	./.:0:.,.	./.:0:.,.	./.:0:.,.	./.:0:.,.	./.:0:.,.	./.:0:.,.	./.:0:.,.	./.:0:.,.	./.:0:.,.	./.:0:.,.	./.:0:.,.	./.:0:.,.	./.:0:.,.	./.:0:.,.	./.:0:.,.	./.:0:.,.	./.:0:.,.	./.:0:.,.	./.:0:.,.	./.:0:.,.	./.:0:.,.	./.:0:.,.	./.:0:.,.	./.:0:.,.	./.:0:.,.	./.:0:.,.	./.:0:.,.	./.:0:.,.	./.:0:.,.	0/0:6:6,0	0/0:7:7,0	0/0:13:13,0	0/0:18:18,0	0/0:32:32,0	0/0:29:29,0	0/0:21:21,0	0/0:4:4,0	./.:0:.,.	0/0:14:14,0	0/0:4:4,0	./.:0:.,.	0/0:11:11,0	0/0:15:15,0	0/0:14:14,0	0/0:16:16,0	0/0:12:12,0	./.:0:.,.	0/0:48:48,0	0/0:67:67,0	0/0:18:18,0	./.:0:.,.	0/0:20:20,0	0/0:21:21,0	0/0:20:20,0	0/0:32:32,0	0/0:56:56,0	0/0:22:22,0	0/0:19:19,0	./.:0:.,.	0/0:15:15,0	0/0:25:25,0	0/0:70:70,0	0/0:14:14,0	./.:0:.,.	0/0:22:22,0	0/0:14:14,0	0/0:58:58,0	0/0:38:38,0	./.:0:.,.	0/0:7:7,0	0/0:9:9,0	./.:0:.,.	./.:0:.,.	./.:0:.,.	./.:0:.,.	./.:0:.,.	./.:0:.,.	./.:0:.,.	./.:0:.,.	./.:0:.,.	./.:0:.,.	./.:0:.,.	./.:0:.,.	./.:0:.,.	./.:0:.,.	./.:0:.,.	./.:0:.,.	./.:0:.,.	./.:0:.,.	./.:0:.,.	./.:0:.,.	./.:0:.,.	./.:0:.,.	./.:0:.,.	./.:0:.,.	0/0:43:43,0	0/0:10:10,0	./.:0:.,.	0/0:34:34,0	0/0:13:13,0	0/0:23:23,0	0/0:33:33,0	0/0:8:8,0	0/0:22:22,0	0/0:23:23,0	0/0:46:46,0	0/0:10:10,0	0/0:29:29,0	./.:0:.,.	0/0:13:13,0	0/0:4:4,0	0/0:12:12,0	0/0:15:15,0	0/0:16:16,0	./.:0:.,.	0/1:24:10,14	0/0:11:11,0	0/0:11:11,0	0/0:14:14,0	0/0:6:6,0	0/0:4:4,0	0/0:5:5,0	./.:0:.,.	./.:0:.,.	0/0:14:14,0	0/0:27:27,0	./.:0:.,.	0/0:65:65,0	0/0:45:45,0	./.:0:.,.	0/0:25:25,0	0/0:28:28,0	0/0:9:9,0	./.:0:.,.	0/0:17:17,0	0/0:11:11,0	0/0:8:8,0	0/0:9:9,0	0/0:20:20,0	0/0:6:6,0	0/0:12:12,0	0/0:7:7,0	0/0:10:10,0	./.:0:.,.	./.:0:.,.	0/0:6:6,0	0/0:8:8,0	./.:0:.,.	0/0:15:15,0	0/0:8:8,0	0/0:18:18,0	0/0:6:6,0	0/0:8:8,0	0/0:10:10,0	./.:0:.,.	0/0:6:6,0	0/0:10:10,0	0/0:4:4,0	0/0:9:9,0	./.:0:.,.	0/0:6:6,0	./.:0:.,.	0/0:13:13,0	0/0:10:10,0	0/0:5:5,0	0/0:14:14,0	0/1:14:7,7	0/0:5:5,0	./.:0:.,.
un	2672	20_10	G	T	.	PASS	NS=195;AF=0.018;locori=p	GT:DP:AD	./.:0:.,.	./.:0:.,.	./.:0:.,.	./.:0:.,.	./.:0:.,.	./.:0:.,.	./.:0:.,.	./.:0:.,.	./.:0:.,.	./.:0:.,.	./.:0:.,.	./.:0:.,.	./.:0:.,.	./.:0:.,.	./.:0:.,.	0/0:5:5,0	0/0:7:7,0	0/0:3:3,0	0/0:7:7,0	0/0:6:6,0	0/0:9:9,0	0/0:9:9,0	./.:2:.,.	0/0:3:3,0	./.:0:.,.	./.:0:.,.	./.:0:.,.	0/0:11:11,0	./.:0:.,.	./.:0:.,.	0/0:4:4,0	0/0:4:4,0	0/0:7:7,0	0/0:12:12,0	./.:0:.,.	0/0:9:9,0	0/0:11:11,0	0/0:6:6,0	0/0:3:3,0	0/0:5:5,0	0/0:6:6,0	./.:0:.,.	0/0:9:9,0	0/0:15:15,0	0/0:4:4,0	0/0:3:3,0	./.:3:.,.	./.:0:.,.	./.:2:.,.	0/0:8:8,0	0/0:10:10,0	0/0:6:6,0	0/0:14:14,0	0/0:7:7,0	0/0:7:7,0	./.:2:.,.	0/0:7:7,0	0/1:5:2,3	0/0:6:6,0	0/0:5:5,0	0/0:6:6,0	0/0:9:9,0	0/0:7:7,0	0/0:11:11,0	0/0:3:3,0	./.:2:.,.	0/0:18:18,0	0/0:7:7,0	0/0:3:3,0	0/0:9:9,0	./.:0:.,.	0/0:10:10,0	0/0:14:14,0	0/0:5:5,0	./.:2:.,.	0/0:8:8,0	0/0:7:7,0	./.:0:.,.	0/0:8:8,0	0/0:5:5,0	0/0:6:6,0	0/1:5:2,3	0/0:12:12,0	0/0:6:6,0	0/0:9:9,0	0/0:8:8,0	0/0:8:8,0	0/0:4:4,0	0/0:5:5,0	0/0:7:7,0	0/0:8:8,0	0/0:3:3,0	0/0:5:5,0	./.:0:.,.	0/0:5:5,0	0/0:6:6,0	0/0:6:6,0	0/0:5:5,0	0/0:12:12,0	0/0:3:3,0	./.:2:.,.	0/1:9:2,7	0/0:4:4,0	0/0:4:4,0	0/0:11:11,0	0/0:7:7,0	0/0:8:8,0	0/0:11:11,0	0/0:6:6,0	0/0:8:8,0	./.:0:.,.	./.:2:.,.	0/0:12:12,0	0/0:5:5,0	0/0:7:7,0	0/0:7:7,0	0/0:6:6,0	0/0:12:12,0	0/0:3:3,0	0/0:3:3,0	./.:5:.,.	0/0:8:8,0	./.:5:.,.	./.:7:.,.	./.:11:.,.	./.:6:.,.	./.:13:.,.	./.:0:.,.	./.:2:.,.	./.:3:.,.	./.:7:.,.	./.:8:.,.	./.:0:.,.	./.:5:.,.	./.:21:.,.	./.:13:.,.	./.:9:.,.	./.:6:.,.	0/0:5:5,0	0/0:6:6,0	0/0:4:4,0	0/0:5:5,0	0/0:13:13,0	./.:0:.,.	./.:2:.,.	./.:2:.,.	0/0:3:3,0	0/0:11:11,0	0/0:11:11,0	0/0:4:4,0	0/0:11:11,0	./.:0:.,.	0/0:3:3,0	0/0:10:10,0	0/0:9:9,0	0/0:10:10,0	0/0:8:8,0	0/0:10:10,0	./.:0:.,.	0/0:4:4,0	0/0:3:3,0	0/0:4:4,0	0/0:4:4,0	./.:2:.,.	./.:0:.,.	0/0:11:11,0	./.:2:.,.	0/0:5:5,0	0/0:5:5,0	0/0:7:7,0	0/0:16:16,0	0/0:5:5,0	./.:0:.,.	0/0:4:4,0	0/0:6:6,0	0/0:8:8,0	0/0:12:12,0	0/0:6:6,0	0/0:7:7,0	0/0:10:10,0	./.:2:.,.	0/1:8:3,5	0/0:10:10,0	0/0:3:3,0	0/1:8:4,4	0/0:6:6,0	0/0:12:12,0	0/0:7:7,0	0/0:12:12,0	0/0:4:4,0	0/0:6:6,0	0/0:5:5,0	0/0:8:8,0	./.:0:.,.	0/0:12:12,0	0/0:7:7,0	0/0:13:13,0	0/0:4:4,0	0/0:11:11,0	0/0:7:7,0	0/0:5:5,0	0/0:9:9,0	0/0:5:5,0	./.:0:.,.	0/0:7:7,0	./.:0:.,.	0/0:8:8,0	0/0:5:5,0	1/1:3:0,3	./.:0:.,.	0/0:6:6,0	0/0:3:3,0	./.:0:.,.	./.:0:.,.	0/0:4:4,0	./.:0:.,.	0/0:5:5,0	0/0:11:11,0	0/0:8:8,0	0/0:13:13,0	0/0:6:6,0	0/0:3:3,0	./.:0:.,.	0/0:4:4,0	./.:0:.,.	0/0:8:8,0	0/0:9:9,0	./.:0:.,.	0/0:5:5,0	0/0:13:13,0	./.:0:.,.	0/0:3:3,0	0/0:8:8,0	0/0:4:4,0	0/0:9:9,0	0/0:8:8,0	0/0:5:5,0	0/0:6:6,0	0/0:4:4,0	0/0:6:6,0	0/0:8:8,0	0/0:10:10,0	0/0:3:3,0	0/0:6:6,0	0/0:10:10,0	0/0:10:10,0	0/0:9:9,0	0/0:13:13,0	0/0:7:7,0	0/0:4:4,0	0/0:6:6,0	./.:0:.,.	0/0:9:9,0	0/0:6:6,0	./.:0:.,.	0/0:10:10,0	./.:0:.,.	0/0:4:4,0	0/0:3:3,0	./.:2:.,.	0/0:3:3,0	0/0:10:10,0
un	3108	23_26	T	C	.	PASS	NS=193;AF=0.016;locori=p	GT:DP:AD	./.:0:.,.	./.:0:.,.	./.:0:.,.	./.:0:.,.	./.:0:.,.	./.:0:.,.	./.:0:.,.	./.:0:.,.	./.:0:.,.	./.:0:.,.	./.:0:.,.	./.:0:.,.	./.:0:.,.	./.:0:.,.	./.:0:.,.	0/0:6:6,0	0/0:12:12,0	0/0:6:6,0	0/0:12:12,0	0/0:11:11,0	0/0:3:3,0	0/0:4:4,0	0/0:6:6,0	0/0:8:8,0	0/0:9:9,0	./.:0:.,.	0/0:3:3,0	0/0:4:4,0	0/0:10:10,0	0/0:14:14,0	0/0:10:10,0	0/0:4:4,0	0/0:11:11,0	0/0:12:12,0	./.:0:.,.	0/0:6:6,0	0/0:11:11,0	0/0:3:3,0	0/0:4:4,0	0/0:6:6,0	0/0:13:13,0	0/0:7:7,0	0/0:5:5,0	0/0:15:15,0	0/0:4:4,0	0/0:9:9,0	./.:0:.,.	./.:2:.,.	0/0:12:12,0	0/0:7:7,0	0/0:13:13,0	0/0:11:11,0	0/0:15:15,0	./.:0:.,.	./.:0:.,.	./.:0:.,.	./.:0:.,.	./.:2:.,.	0/0:5:5,0	0/0:10:10,0	./.:0:.,.	0/0:5:5,0	0/0:8:8,0	0/0:21:21,0	0/0:9:9,0	0/0:7:7,0	0/0:10:10,0	0/0:4:4,0	0/0:9:9,0	0/0:10:10,0	0/0:6:6,0	./.:2:.,.	0/0:11:11,0	./.:0:.,.	./.:5:.,.	./.:11:.,.	./.:13:.,.	./.:9:.,.	./.:5:.,.	./.:3:.,.	./.:0:.,.	./.:2:.,.	./.:0:.,.	./.:0:.,.	./.:10:.,.	./.:2:.,.	./.:15:.,.	./.:12:.,.	./.:6:.,.	./.:16:.,.	./.:0:.,.	./.:5:.,.	0/0:15:15,0	./.:0:.,.	0/0:6:6,0	0/0:8:8,0	0/0:8:8,0	0/0:14:14,0	0/0:10:10,0	0/0:5:5,0	0/0:7:7,0	0/0:16:16,0	0/0:11:11,0	0/0:8:8,0	0/0:15:15,0	0/0:11:11,0	0/0:5:5,0	0/0:8:8,0	0/0:5:5,0	0/0:6:6,0	0/0:6:6,0	0/0:3:3,0	0/0:10:10,0	0/0:4:4,0	0/0:15:15,0	0/0:17:17,0	0/0:11:11,0	0/0:16:16,0	0/0:3:3,0	0/0:3:3,0	0/0:9:9,0	0/0:13:13,0	./.:0:.,.	./.:0:.,.	./.:0:.,.	./.:0:.,.	./.:0:.,.	./.:0:.,.	./.:0:.,.	./.:0:.,.	./.:0:.,.	./.:0:.,.	./.:0:.,.	./.:0:.,.	./.:0:.,.	./.:0:.,.	./.:0:.,.	./.:0:.,.	0/0:3:3,0	0/0:7:7,0	0/0:11:11,0	1/1:7:0,7	0/0:14:14,0	./.:2:.,.	0/0:9:9,0	0/0:8:8,0	0/0:11:11,0	0/0:13:13,0	0/0:3:3,0	1/1:9:0,9	0/0:6:6,0	0/0:11:11,0	0/0:4:4,0	./.:2:.,.	0/0:12:12,0	0/0:20:20,0	0/0:11:11,0	0/0:13:13,0	./.:2:.,.	0/0:14:14,0	0/0:6:6,0	0/0:7:7,0	0/0:18:18,0	0/0:10:10,0	./.:2:.,.	0/0:8:8,0	0/0:7:7,0	0/0:6:6,0	0/0:9:9,0	0/0:17:17,0	0/0:12:12,0	0/0:13:13,0	0/0:6:6,0	0/0:19:19,0	0/0:4:4,0	0/0:12:12,0	0/0:7:7,0	0/0:6:6,0	0/0:8:8,0	0/0:19:19,0	0/0:4:4,0	./.:0:.,.	0/0:3:3,0	0/0:9:9,0	0/0:6:6,0	./.:0:.,.	0/0:6:6,0	./.:0:.,.	0/0:13:13,0	./.:2:.,.	0/0:7:7,0	0/0:12:12,0	0/0:7:7,0	0/0:12:12,0	0/0:5:5,0	0/0:5:5,0	0/0:11:11,0	0/0:8:8,0	0/0:4:4,0	./.:2:.,.	0/0:7:7,0	0/0:10:10,0	0/0:12:12,0	./.:0:.,.	0/0:4:4,0	0/0:3:3,0	0/0:7:7,0	0/0:12:12,0	./.:0:.,.	0/0:7:7,0	0/0:11:11,0	0/0:5:5,0	0/0:3:3,0	./.:0:.,.	0/0:4:4,0	0/0:4:4,0	0/0:8:8,0	0/0:17:17,0	0/0:4:4,0	0/0:10:10,0	0/0:12:12,0	0/0:5:5,0	0/0:5:5,0	0/0:8:8,0	0/0:10:10,0	0/0:9:9,0	0/0:5:5,0	0/0:11:11,0	0/0:15:15,0	0/0:9:9,0	0/0:11:11,0	0/0:12:12,0	0/0:12:12,0	0/0:10:10,0	0/0:9:9,0	0/0:13:13,0	0/0:5:5,0	0/0:14:14,0	0/0:10:10,0	./.:0:.,.	0/0:7:7,0	0/0:8:8,0	0/0:11:11,0	0/0:9:9,0	0/0:10:10,0	0/0:15:15,0	0/0:6:6,0	0/0:14:14,0	0/0:6:6,0	0/0:4:4,0	0/0:8:8,0	./.:0:.,.	0/0:3:3,0	0/0:4:4,0	0/0:5:5,0	0/0:7:7,0	0/0:8:8,0	0/0:5:5,0	./.:0:.,.	0/0:3:3,0	0/0:9:9,0	./.:0:.,.
un	3739	27_97	T	A	.	PASS	NS=209;AF=0.045;locori=p	GT:DP:AD	0/0:6:6,0	./.:0:.,.	0/0:6:6,0	0/0:9:9,0	0/0:6:6,0	0/0:10:10,0	0/0:3:3,0	0/0:6:6,0	0/0:6:6,0	0/0:11:11,0	0/0:9:9,0	./.:6:.,.	0/0:6:6,0	0/0:8:8,0	0/0:6:6,0	./.:10:.,.	./.:15:.,.	./.:4:.,.	./.:12:.,.	./.:2:.,.	./.:3:.,.	./.:9:.,.	./.:4:.,.	./.:5:.,.	./.:5:.,.	./.:0:.,.	./.:2:.,.	./.:6:.,.	./.:7:.,.	./.:4:.,.	./.:6:.,.	./.:4:.,.	./.:7:.,.	./.:4:.,.	./.:2:.,.	./.:5:.,.	./.:10:.,.	./.:7:.,.	./.:0:.,.	./.:8:.,.	./.:6:.,.	./.:5:.,.	./.:4:.,.	0/0:9:9,0	./.:2:.,.	0/0:3:3,0	0/0:3:3,0	0/0:14:14,0	0/0:8:8,0	0/0:15:15,0	0/0:5:5,0	0/0:10:10,0	0/0:8:8,0	0/0:5:5,0	./.:0:.,.	./.:0:.,.	0/0:3:3,0	0/0:5:5,0	0/0:3:3,0	0/0:5:5,0	0/0:7:7,0	0/1:8:3,5	./.:0:.,.	0/0:8:8,0	0/0:5:5,0	0/0:11:11,0	0/0:12:12,0	0/0:5:5,0	./.:2:.,.	0/0:3:3,0	./.:0:.,.	0/0:3:3,0	0/0:10:10,0	./.:0:.,.	0/0:9:9,0	0/0:13:13,0	0/0:11:11,0	0/0:10:10,0	0/0:15:15,0	0/0:10:10,0	0/0:8:8,0	0/0:11:11,0	0/0:12:12,0	0/0:7:7,0	0/0:5:5,0	0/0:3:3,0	0/0:6:6,0	0/0:13:13,0	0/0:7:7,0	0/0:9:9,0	0/0:6:6,0	0/0:4:4,0	0/0:8:8,0	./.:2:.,.	0/0:11:11,0	0/0:10:10,0	0/1:4:2,2	0/0:6:6,0	0/1:10:4,6	1/1:5:0,5	0/0:10:10,0	0/0:11:11,0	./.:0:.,.	0/0:8:8,0	./.:6:.,.	0/0:6:6,0	0/0:6:6,0	0/0:16:16,0	./.:0:.,.	0/1:8:3,5	0/1:7:3,4	0/0:5:5,0	0/0:6:6,0	0/1:7:4,3	0/0:7:7,0	0/1:7:3,4	0/0:9:9,0	0/0:16:16,0	./.:2:.,.	./.:2:.,.	0/0:5:5,0	0/0:9:9,0	0/0:5:5,0	0/0:4:4,0	0/1:8:5,3	0/0:4:4,0	0/0:21:21,0	0/1:7:3,4	0/1:9:5,4	0/0:11:11,0	0/0:3:3,0	0/0:4:4,0	0/0:10:10,0	./.:6:.,.	0/1:15:7,8	0/1:8:3,5	0/0:5:5,0	0/0:13:13,0	0/0:9:9,0	0/0:7:7,0	0/0:11:11,0	0/0:10:10,0	0/0:9:9,0	0/0:16:16,0	0/0:7:7,0	0/0:9:9,0	0/0:6:6,0	0/0:13:13,0	0/0:11:11,0	0/0:8:8,0	0/0:11:11,0	0/0:8:8,0	./.:2:.,.	0/0:7:7,0	0/0:8:8,0	0/0:10:10,0	0/0:11:11,0	0/0:13:13,0	0/0:3:3,0	0/0:12:12,0	0/0:8:8,0	0/0:16:16,0	0/0:6:6,0	0/0:7:7,0	0/0:4:4,0	0/0:10:10,0	0/0:5:5,0	0/0:15:15,0	0/0:5:5,0	0/0:13:13,0	0/0:10:10,0	0/0:6:6,0	0/0:10:10,0	0/0:10:10,0	0/0:4:4,0	0/0:5:5,0	0/0:14:14,0	0/0:3:3,0	0/0:9:9,0	0/0:15:15,0	0/0:7:7,0	./.:0:.,.	0/0:9:9,0	./.:2:.,.	0/0:3:3,0	0/0:7:7,0	0/0:11:11,0	./.:0:.,.	0/0:7:7,0	./.:3:.,.	0/0:5:5,0	0/0:9:9,0	0/0:4:4,0	0/0:11:11,0	0/0:14:14,0	./.:2:.,.	0/0:10:10,0	0/0:6:6,0	0/0:6:6,0	1/1:2:0,2	0/0:9:9,0	0/0:4:4,0	0/0:4:4,0	./.:0:.,.	0/0:7:7,0	0/0:7:7,0	0/0:3:3,0	0/0:4:4,0	0/0:7:7,0	0/0:7:7,0	0/0:9:9,0	./.:0:.,.	0/0:3:3,0	0/0:5:5,0	0/0:4:4,0	0/0:7:7,0	0/0:15:15,0	0/0:3:3,0	0/0:6:6,0	0/0:7:7,0	0/0:10:10,0	0/0:8:8,0	./.:0:.,.	./.:2:.,.	0/0:6:6,0	0/0:12:12,0	0/0:8:8,0	0/0:7:7,0	0/0:10:10,0	0/0:4:4,0	0/0:8:8,0	0/0:11:11,0	0/0:5:5,0	0/0:17:17,0	0/0:8:8,0	0/0:13:13,0	0/0:7:7,0	0/0:5:5,0	./.:0:.,.	0/0:9:9,0	./.:2:.,.	./.:0:.,.	0/0:7:7,0	0/0:13:13,0	0/0:7:7,0	0/0:9:9,0	0/0:13:13,0	0/0:7:7,0	0/0:4:4,0	0/0:7:7,0	0/0:11:11,0	0/1:17:7,10	0/0:10:10,0	./.:2:.,.	./.:2:.,.	0/0:9:9,0	0/0:3:3,0	0/0:8:8,0	0/0:10:10,0	0/0:14:14,0	0/0:5:5,0	./.:2:.,.
un	4132	30_70	T	C	.	PASS	NS=278;AF=0.013;locori=p	GT:DP:AD	0/0:29:29,0	0/0:8:8,0	0/0:16:16,0	0/0:18:18,0	0/0:12:12,0	0/0:15:15,0	./.:2:.,.	0/0:4:4,0	0/0:3:3,0	0/0:17:17,0	0/0:12:12,0	0/0:15:15,0	0/0:14:14,0	0/0:10:10,0	0/0:13:13,0	0/0:40:40,0	0/1:31:17,14	0/0:30:30,0	0/1:32:17,15	0/0:17:17,0	0/0:31:31,0	0/0:34:34,0	0/0:21:21,0	0/0:14:14,0	0/0:30:30,0	0/0:16:16,0	0/0:10:10,0	0/0:35:35,0	0/0:24:24,0	0/0:19:19,0	0/0:16:16,0	0/0:16:16,0	0/1:10:6,4	0/0:15:15,0	0/0:8:8,0	0/0:19:19,0	0/0:24:24,0	0/0:18:18,0	0/0:9:9,0	0/0:5:5,0	0/0:11:11,0	0/0:12:12,0	0/0:7:7,0	0/0:10:10,0	0/0:11:11,0	0/0:16:16,0	0/0:9:9,0	0/0:10:10,0	0/0:12:12,0	0/0:23:23,0	0/0:20:20,0	0/0:25:25,0	0/0:10:10,0	0/0:10:10,0	0/0:13:13,0	0/0:16:16,0	0/0:26:26,0	0/0:15:15,0	0/0:15:15,0	0/0:16:16,0	0/0:17:17,0	0/0:9:9,0	0/0:19:19,0	0/0:19:19,0	0/0:7:7,0	0/0:13:13,0	0/0:29:29,0	0/0:24:24,0	0/0:19:19,0	0/0:23:23,0	0/0:12:12,0	0/0:25:25,0	0/0:34:34,0	0/0:7:7,0	0/0:17:17,0	0/0:23:23,0	0/0:45:45,0	0/0:14:14,0	0/0:31:31,0	0/0:13:13,0	0/0:19:19,0	0/0:18:18,0	0/0:17:17,0	0/0:10:10,0	0/0:16:16,0	0/0:12:12,0	0/0:23:23,0	0/0:20:20,0	0/0:17:17,0	0/0:13:13,0	0/0:8:8,0	0/0:15:15,0	0/0:28:28,0	0/0:5:5,0	0/0:32:32,0	0/1:36:18,18	0/0:32:32,0	0/0:34:34,0	0/0:30:30,0	0/0:16:16,0	0/0:32:32,0	0/0:33:33,0	0/0:18:18,0	0/0:23:23,0	0/0:34:34,0	0/0:41:41,0	0/0:32:32,0	0/0:30:30,0	0/1:26:10,16	0/0:29:29,0	0/0:27:27,0	0/0:28:28,0	0/0:26:26,0	0/0:26:26,0	0/0:25:25,0	0/0:34:34,0	0/0:34:34,0	0/0:41:41,0	0/0:12:12,0	0/0:22:22,0	0/1:34:16,18	0/0:25:25,0	0/0:15:15,0	0/0:16:16,0	0/0:25:25,0	0/0:27:27,0	0/1:36:20,16	0/0:19:19,0	0/0:20:20,0	0/0:22:22,0	0/0:19:19,0	0/0:29:29,0	0/0:30:30,0	0/0:23:23,0	0/0:43:43,0	0/0:39:39,0	0/0:29:29,0	0/0:34:34,0	0/0:8:8,0	0/0:10:10,0	0/0:14:14,0	0/0:23:23,0	0/0:18:18,0	0/0:12:12,0	0/0:4:4,0	0/0:18:18,0	0/0:14:14,0	0/0:14:14,0	0/0:28:28,0	0/0:21:21,0	0/0:22:22,0	0/0:21:21,0	0/0:10:10,0	0/0:16:16,0	0/0:33:33,0	0/0:18:18,0	0/0:18:18,0	0/0:23:23,0	0/0:13:13,0	0/0:23:23,0	0/0:16:16,0	0/0:27:27,0	0/0:44:44,0	0/0:23:23,0	0/0:8:8,0	0/0:42:42,0	0/0:33:33,0	0/0:39:39,0	0/0:31:31,0	0/0:43:43,0	0/0:53:53,0	0/0:23:23,0	0/0:30:30,0	0/0:31:31,0	0/0:19:19,0	0/0:23:23,0	0/0:20:20,0	0/0:12:12,0	0/0:27:27,0	0/0:37:37,0	0/0:25:25,0	0/0:28:28,0	0/0:22:22,0	0/0:11:11,0	0/0:25:25,0	0/0:19:19,0	0/0:27:27,0	0/0:17:17,0	0/0:13:13,0	0/0:7:7,0	0/0:9:9,0	0/0:12:12,0	0/0:7:7,0	0/0:8:8,0	0/0:20:20,0	0/0:14:14,0	0/0:16:16,0	0/0:10:10,0	0/0:20:20,0	0/0:10:10,0	0/0:15:15,0	0/0:8:8,0	0/0:20:20,0	0/0:5:5,0	0/0:20:20,0	0/0:14:14,0	0/0:15:15,0	0/0:14:14,0	0/0:10:10,0	0/0:22:22,0	0/0:17:17,0	0/0:11:11,0	0/0:7:7,0	0/0:12:12,0	0/0:11:11,0	0/0:7:7,0	0/0:16:16,0	0/0:13:13,0	0/0:15:15,0	0/0:24:24,0	0/0:12:12,0	0/0:15:15,0	0/0:14:14,0	0/0:6:6,0	0/0:11:11,0	0/0:35:35,0	0/0:32:32,0	0/0:28:28,0	0/0:33:33,0	0/0:21:21,0	0/0:17:17,0	0/0:16:16,0	0/0:14:14,0	0/0:21:21,0	0/0:20:20,0	0/0:28:28,0	0/0:22:22,0	0/0:28:28,0	0/0:16:16,0	0/0:26:26,0	0/0:16:16,0	0/0:13:13,0	0/0:31:31,0	0/0:32:32,0	0/0:36:36,0	0/0:31:31,0	0/0:22:22,0	0/0:25:25,0	0/0:40:40,0	0/0:22:22,0	0/0:38:38,0	0/0:27:27,0	0/0:23:23,0	0/0:37:37,0	0/0:18:18,0	0/0:21:21,0	0/0:23:23,0	0/0:32:32,0	0/0:42:42,0	0/0:37:37,0	0/0:26:26,0	0/0:33:33,0
un	4600	33_118	T	C	.	PASS	NS=145;AF=0.024;locori=p	GT:DP:AD	./.:0:.,.	./.:0:.,.	./.:0:.,.	./.:0:.,.	./.:0:.,.	./.:0:.,.	./.:0:.,.	./.:0:.,.	./.:0:.,.	./.:0:.,.	./.:0:.,.	./.:0:.,.	./.:0:.,.	./.:0:.,.	./.:0:.,.	./.:2:.,.	./.:0:.,.	./.:8:.,.	./.:3:.,.	./.:6:.,.	./.:6:.,.	./.:9:.,.	./.:8:.,.	./.:2:.,.	./.:0:.,.	./.:0:.,.	./.:2:.,.	./.:4:.,.	./.:0:.,.	./.:2:.,.	./.:0:.,.	./.:0:.,.	./.:10:.,.	./.:3:.,.	./.:4:.,.	./.:13:.,.	./.:5:.,.	./.:5:.,.	./.:2:.,.	./.:4:.,.	./.:5:.,.	./.:7:.,.	./.:3:.,.	0/0:9:9,0	./.:0:.,.	./.:2:.,.	0/0:5:5,0	0/0:4:4,0	0/0:11:11,0	./.:0:.,.	0/0:12:12,0	0/0:6:6,0	0/0:12:12,0	./.:0:.,.	0/0:9:9,0	0/0:3:3,0	0/0:15:15,0	0/0:6:6,0	0/0:3:3,0	0/0:11:11,0	./.:0:.,.	0/0:6:6,0	0/0:5:5,0	0/0:10:10,0	0/0:10:10,0	0/0:9:9,0	0/0:14:14,0	0/0:3:3,0	0/0:8:8,0	0/0:9:9,0	0/0:7:7,0	./.:0:.,.	0/0:19:19,0	0/0:4:4,0	0/0:8:8,0	0/0:13:13,0	0/0:18:18,0	0/0:11:11,0	0/0:17:17,0	0/0:3:3,0	0/0:5:5,0	0/0:9:9,0	0/0:19:19,0	./.:0:.,.	0/0:6:6,0	0/0:6:6,0	0/0:7:7,0	0/0:7:7,0	0/0:4:4,0	0/0:11:11,0	0/0:7:7,0	0/0:5:5,0	./.:0:.,.	./.:0:.,.	./.:0:.,.	./.:9:.,.	./.:10:.,.	./.:10:.,.	./.:9:.,.	./.:12:.,.	./.:14:.,.	./.:0:.,.	./.:6:.,.	./.:3:.,.	./.:4:.,.	./.:6:.,.	./.:16:.,.	./.:10:.,.	./.:5:.,.	./.:0:.,.	./.:11:.,.	./.:2:.,.	./.:3:.,.	./.:2:.,.	./.:0:.,.	./.:4:.,.	./.:0:.,.	./.:7:.,.	./.:3:.,.	./.:0:.,.	./.:4:.,.	./.:5:.,.	./.:0:.,.	./.:0:.,.	./.:0:.,.	./.:0:.,.	./.:0:.,.	./.:0:.,.	./.:0:.,.	./.:0:.,.	./.:0:.,.	./.:0:.,.	./.:0:.,.	./.:0:.,.	./.:0:.,.	./.:0:.,.	./.:0:.,.	./.:0:.,.	0/0:7:7,0	0/0:7:7,0	1/1:4:0,4	0/0:11:11,0	0/0:8:8,0	./.:0:.,.	0/0:4:4,0	0/0:5:5,0	./.:0:.,.	0/0:7:7,0	0/0:6:6,0	0/1:13:8,5	0/0:7:7,0	1/1:8:0,8	./.:2:.,.	0/0:6:6,0	0/0:9:9,0	0/0:11:11,0	./.:0:.,.	0/0:4:4,0	0/0:3:3,0	0/0:12:12,0	./.:0:.,.	./.:0:.,.	0/0:8:8,0	0/0:4:4,0	0/0:5:5,0	0/0:19:19,0	0/0:7:7,0	0/0:5:5,0	0/0:5:5,0	0/0:5:5,0	0/0:11:11,0	0/0:5:5,0	0/0:6:6,0	0/0:12:12,0	./.:0:.,.	0/0:12:12,0	0/0:7:7,0	0/0:5:5,0	0/0:14:14,0	0/0:11:11,0	0/0:7:7,0	0/0:13:13,0	./.:0:.,.	0/0:7:7,0	./.:0:.,.	0/0:3:3,0	0/0:5:5,0	0/0:5:5,0	0/0:4:4,0	./.:0:.,.	0/0:10:10,0	0/0:3:3,0	./.:0:.,.	0/0:4:4,0	./.:0:.,.	0/0:9:9,0	0/0:8:8,0	0/0:4:4,0	0/0:9:9,0	./.:0:.,.	0/0:5:5,0	0/0:9:9,0	./.:0:.,.	0/0:4:4,0	0/0:5:5,0	0/0:3:3,0	0/0:5:5,0	./.:0:.,.	0/0:3:3,0	0/0:4:4,0	./.:0:.,.	./.:0:.,.	0/0:3:3,0	0/0:5:5,0	0/0:3:3,0	0/0:4:4,0	0/0:5:5,0	0/0:5:5,0	0/0:7:7,0	0/0:13:13,0	./.:0:.,.	0/0:6:6,0	0/0:5:5,0	0/0:9:9,0	0/0:4:4,0	0/0:4:4,0	0/0:7:7,0	0/0:6:6,0	0/0:7:7,0	0/0:10:10,0	0/0:14:14,0	0/0:14:14,0	0/0:5:5,0	0/0:9:9,0	0/0:9:9,0	0/0:7:7,0	./.:0:.,.	0/0:7:7,0	0/0:3:3,0	0/0:12:12,0	0/0:4:4,0	0/0:7:7,0	./.:0:.,.	0/0:9:9,0	0/0:9:9,0	0/0:13:13,0	0/0:4:4,0	0/0:6:6,0	./.:0:.,.	0/0:7:7,0	0/0:10:10,0	0/0:5:5,0	0/0:3:3,0	./.:2:.,.	./.:0:.,.	0/0:5:5,0	./.:0:.,.	0/0:4:4,0	0/0:2:2,0	0/0:4:4,0	./.:0:.,.	1/1:5:0,5
un	7247	52_105	C	A	.	PASS	NS=243;AF=0.010;locori=p	GT:DP:AD	0/0:38:38,0	0/0:25:25,0	0/0:37:37,0	1/1:18:0,18	0/0:26:26,0	0/0:53:53,0	0/0:25:25,0	./.:0:.,.	0/0:6:6,0	0/0:22:22,0	0/0:67:67,0	0/0:25:25,0	0/0:32:32,0	0/0:24:24,0	0/0:13:13,0	0/0:19:19,0	./.:0:.,.	./.:0:.,.	0/0:33:33,0	0/0:27:27,0	0/0:35:35,0	0/0:21:21,0	0/0:27:27,0	0/0:37:37,0	0/0:9:9,0	0/0:18:18,0	0/0:24:24,0	0/0:6:6,0	0/0:12:12,0	0/0:22:22,0	./.:0:.,.	0/0:31:31,0	0/0:48:48,0	0/0:41:41,0	0/0:19:19,0	./.:0:.,.	0/0:39:39,0	0/0:33:33,0	0/0:47:47,0	0/0:31:31,0	0/0:49:49,0	0/0:20:20,0	0/0:45:45,0	0/0:79:79,0	0/0:17:17,0	0/0:16:16,0	0/0:26:26,0	0/0:33:33,0	0/0:29:29,0	./.:0:.,.	./.:0:.,.	./.:0:.,.	0/0:34:34,0	0/0:30:30,0	0/0:53:53,0	0/0:23:23,0	./.:0:.,.	./.:0:.,.	0/0:17:17,0	0/0:81:81,0	0/0:74:74,0	0/0:95:95,0	0/0:26:26,0	0/0:38:38,0	0/0:67:67,0	0/0:37:37,0	./.:0:.,.	./.:0:.,.	0/0:29:29,0	0/0:51:51,0	0/0:30:30,0	0/0:59:59,0	0/0:95:95,0	0/0:37:37,0	0/0:31:31,0	0/0:57:57,0	0/0:112:112,0	0/0:37:37,0	0/0:102:102,0	0/0:15:15,0	0/0:41:41,0	0/0:40:40,0	0/0:30:30,0	0/0:86:86,0	./.:0:.,.	0/0:42:42,0	0/0:34:34,0	./.:0:.,.	0/0:37:37,0	0/0:34:34,0	0/0:70:70,0	0/0:41:41,0	./.:0:.,.	./.:0:.,.	./.:0:.,.	0/0:34:34,0	0/0:34:34,0	0/0:34:34,0	0/0:55:55,0	./.:0:.,.	0/0:63:63,0	0/0:34:34,0	0/0:34:34,0	0/0:20:20,0	0/0:28:28,0	0/0:56:56,0	0/0:47:47,0	0/0:60:60,0	0/0:30:30,0	0/0:25:25,0	0/0:17:17,0	0/0:13:13,0	0/0:13:13,0	0/0:49:49,0	0/0:70:70,0	0/0:40:40,0	0/0:37:37,0	0/0:25:25,0	0/0:9:9,0	0/0:19:19,0	0/0:24:24,0	0/0:36:36,0	0/0:25:25,0	0/0:30:30,0	0/0:63:63,0	0/0:33:33,0	0/0:41:41,0	0/0:57:57,0	0/0:52:52,0	0/0:14:14,0	0/0:22:22,0	./.:0:.,.	0/0:57:57,0	0/0:43:43,0	0/0:54:54,0	0/0:49:49,0	./.:0:.,.	0/0:25:25,0	./.:0:.,.	./.:0:.,.	0/1:63:34,29	./.:0:.,.	0/0:44:44,0	./.:0:.,.	./.:0:.,.	0/0:38:38,0	0/0:14:14,0	0/1:67:30,37	0/0:32:32,0	0/0:32:32,0	0/0:67:67,0	0/0:52:52,0	./.:0:.,.	0/0:33:33,0	0/0:47:47,0	0/0:64:64,0	0/1:81:36,45	0/0:71:71,0	0/0:59:59,0	0/0:85:85,0	0/0:34:34,0	./.:0:.,.	0/0:26:26,0	0/0:26:26,0	./.:0:.,.	0/0:41:41,0	0/0:13:13,0	0/0:26:26,0	0/0:47:47,0	0/0:28:28,0	0/0:57:57,0	0/0:42:42,0	0/0:37:37,0	./.:0:.,.	0/0:45:45,0	0/0:47:47,0	./.:0:.,.	0/0:12:12,0	0/0:61:61,0	./.:0:.,.	0/0:30:30,0	0/0:75:75,0	0/0:51:51,0	0/0:46:46,0	0/0:71:71,0	0/0:59:59,0	0/0:46:46,0	0/0:38:38,0	0/0:67:67,0	./.:0:.,.	0/0:54:54,0	0/0:24:24,0	0/0:23:23,0	0/0:36:36,0	./.:0:.,.	./.:0:.,.	0/0:27:27,0	0/0:14:14,0	0/0:82:82,0	0/0:16:16,0	0/0:19:19,0	0/0:19:19,0	0/0:21:21,0	0/0:22:22,0	0/0:38:38,0	0/0:8:8,0	0/0:18:18,0	0/0:38:38,0	0/0:26:26,0	0/0:22:22,0	./.:0:.,.	0/0:47:47,0	0/0:12:12,0	0/0:15:15,0	0/0:25:25,0	0/0:32:32,0	0/0:77:77,0	./.:0:.,.	0/0:66:66,0	0/0:36:36,0	0/0:30:30,0	0/0:35:35,0	0/0:35:35,0	0/0:22:22,0	0/0:27:27,0	0/0:42:42,0	0/0:24:24,0	0/0:35:35,0	0/0:22:22,0	0/0:45:45,0	0/0:16:16,0	0/0:42:42,0	0/0:15:15,0	0/0:35:35,0	0/0:30:30,0	0/0:50:50,0	0/0:26:26,0	0/0:59:59,0	0/0:19:19,0	0/0:68:68,0	0/0:12:12,0	0/0:15:15,0	0/0:57:57,0	0/0:71:71,0	0/0:57:57,0	0/0:64:64,0	0/0:60:60,0	0/0:65:65,0	0/0:30:30,0	0/0:30:30,0	0/0:69:69,0	0/0:31:31,0	0/0:58:58,0	0/0:47:47,0	./.:0:.,.	0/0:27:27,0	0/0:18:18,0	0/0:31:31,0	0/0:46:46,0	0/0:55:55,0	0/0:32:32,0	0/0:9:9,0
un	8182	59_60	C	A	.	PASS	NS=258;AF=0.012;locori=p	GT:DP:AD	0/0:6:6,0	0/0:6:6,0	0/0:8:8,0	0/0:9:9,0	0/0:3:3,0	0/0:11:11,0	0/0:8:8,0	./.:0:.,.	0/0:4:4,0	0/0:4:4,0	0/0:9:9,0	0/0:10:10,0	0/0:6:6,0	0/0:10:10,0	0/0:7:7,0	0/0:13:13,0	0/0:11:11,0	0/0:5:5,0	0/0:9:9,0	0/0:10:10,0	0/0:10:10,0	0/0:11:11,0	./.:2:.,.	0/0:7:7,0	0/0:9:9,0	0/0:4:4,0	0/0:3:3,0	0/0:7:7,0	0/0:4:4,0	0/1:9:4,5	./.:8:.,.	0/0:8:8,0	0/0:12:12,0	0/0:12:12,0	0/0:5:5,0	0/0:8:8,0	0/0:7:7,0	0/0:7:7,0	0/0:9:9,0	0/0:11:11,0	0/0:8:8,0	0/0:4:4,0	0/0:7:7,0	0/0:8:8,0	0/0:6:6,0	./.:2:.,.	0/0:8:8,0	0/0:10:10,0	0/0:7:7,0	0/0:8:8,0	./.:2:.,.	0/0:10:10,0	0/0:8:8,0	./.:2:.,.	0/0:3:3,0	0/0:5:5,0	0/0:13:13,0	0/0:10:10,0	./.:2:.,.	0/0:17:17,0	0/0:11:11,0	0/0:11:11,0	0/0:11:11,0	0/0:13:13,0	0/0:12:12,0	0/0:9:9,0	0/0:11:11,0	0/0:13:13,0	0/0:7:7,0	0/0:10:10,0	0/0:9:9,0	0/0:8:8,0	0/0:13:13,0	0/0:3:3,0	0/1:8:3,5	0/0:6:6,0	0/0:20:20,0	0/0:10:10,0	0/0:15:15,0	0/0:9:9,0	0/0:4:4,0	0/0:18:18,0	0/0:7:7,0	0/0:7:7,0	0/0:3:3,0	0/0:8:8,0	0/0:5:5,0	0/0:16:16,0	0/0:12:12,0	0/0:17:17,0	0/0:8:8,0	0/0:7:7,0	0/0:17:17,0	./.:0:.,.	0/0:12:12,0	0/0:12:12,0	0/0:5:5,0	0/0:10:10,0	0/0:8:8,0	0/0:8:8,0	0/0:20:20,0	0/0:6:6,0	0/0:3:3,0	0/0:10:10,0	0/0:13:13,0	0/0:12:12,0	0/0:9:9,0	0/1:5:3,2	0/0:10:10,0	0/0:5:5,0	0/0:6:6,0	./.:2:.,.	0/0:7:7,0	0/0:7:7,0	0/0:14:14,0	0/0:20:20,0	0/0:5:5,0	0/0:9:9,0	0/0:5:5,0	0/0:4:4,0	0/0:5:5,0	0/0:8:8,0	0/0:8:8,0	0/0:10:10,0	0/0:5:5,0	0/0:4:4,0	0/0:10:10,0	0/0:4:4,0	0/0:13:13,0	0/0:9:9,0	0/0:8:8,0	0/0:13:13,0	0/0:14:14,0	0/0:11:11,0	0/0:10:10,0	0/0:9:9,0	0/0:8:8,0	0/0:12:12,0	0/0:8:8,0	0/0:7:7,0	0/0:7:7,0	0/0:10:10,0	0/0:11:11,0	0/0:4:4,0	0/0:5:5,0	0/0:9:9,0	0/0:6:6,0	0/0:9:9,0	0/0:13:13,0	0/0:7:7,0	0/0:11:11,0	0/0:6:6,0	0/0:5:5,0	0/0:13:13,0	0/0:9:9,0	0/0:17:17,0	0/0:12:12,0	0/0:14:14,0	0/0:11:11,0	0/0:11:11,0	0/0:9:9,0	0/0:7:7,0	0/0:10:10,0	0/0:6:6,0	0/0:5:5,0	0/0:4:4,0	0/0:5:5,0	0/0:7:7,0	0/0:6:6,0	0/0:10:10,0	0/0:9:9,0	0/0:7:7,0	0/0:8:8,0	0/0:8:8,0	0/0:6:6,0	0/0:15:15,0	0/0:6:6,0	0/0:8:8,0	0/0:10:10,0	0/0:12:12,0	0/0:7:7,0	0/0:11:11,0	0/0:4:4,0	./.:2:.,.	0/0:11:11,0	0/0:5:5,0	0/0:10:10,0	0/0:8:8,0	0/0:13:13,0	0/0:6:6,0	0/0:10:10,0	0/0:9:9,0	0/0:9:9,0	0/0:12:12,0	0/0:8:8,0	0/0:9:9,0	0/0:12:12,0	0/0:3:3,0	0/0:8:8,0	0/0:4:4,0	0/0:7:7,0	0/0:3:3,0	0/0:7:7,0	0/0:3:3,0	0/0:5:5,0	./.:2:.,.	0/0:6:6,0	0/0:6:6,0	0/0:13:13,0	0/0:13:13,0	0/0:7:7,0	0/0:3:3,0	0/0:4:4,0	./.:0:.,.	./.:2:.,.	0/1:7:5,2	0/0:11:11,0	0/0:6:6,0	0/0:10:10,0	0/0:6:6,0	0/0:9:9,0	0/0:7:7,0	0/0:5:5,0	0/0:7:7,0	0/0:12:12,0	0/0:9:9,0	0/0:7:7,0	0/0:15:15,0	0/0:7:7,0	0/0:6:6,0	0/0:11:11,0	0/0:10:10,0	0/0:3:3,0	0/0:10:10,0	0/0:12:12,0	0/0:10:10,0	0/0:6:6,0	0/0:3:3,0	0/0:8:8,0	./.:2:.,.	0/0:10:10,0	0/0:5:5,0	0/0:10:10,0	0/0:17:17,0	0/0:3:3,0	0/0:16:16,0	0/0:4:4,0	0/0:8:8,0	0/0:7:7,0	0/0:5:5,0	0/0:6:6,0	0/0:15:15,0	0/0:5:5,0	0/0:15:15,0	0/1:6:3,3	0/0:4:4,0	0/0:9:9,0	0/0:6:6,0	0/0:5:5,0	0/0:12:12,0	./.:0:.,.	0/0:8:8,0
un	8727	63_45	A	G	.	PASS	NS=166;AF=0.030;locori=p	GT:DP:AD	0/0:6:6,0	0/0:3:3,0	0/0:5:5,0	0/0:3:3,0	0/0:3:3,0	0/0:6:6,0	0/0:4:4,0	./.:0:.,.	0/0:7:7,0	0/0:7:7,0	0/0:4:4,0	0/0:6:6,0	0/0:7:7,0	0/0:6:6,0	0/0:2:2,0	./.:0:.,.	./.:0:.,.	./.:0:.,.	./.:0:.,.	./.:0:.,.	./.:0:.,.	./.:0:.,.	./.:0:.,.	./.:0:.,.	./.:0:.,.	./.:0:.,.	./.:0:.,.	./.:0:.,.	./.:0:.,.	./.:0:.,.	./.:0:.,.	./.:0:.,.	./.:0:.,.	./.:0:.,.	./.:0:.,.	./.:0:.,.	./.:0:.,.	./.:0:.,.	./.:0:.,.	./.:0:.,.	./.:0:.,.	./.:0:.,.	./.:0:.,.	0/0:8:8,0	0/0:3:3,0	0/0:3:3,0	./.:2:.,.	0/0:10:10,0	0/0:7:7,0	0/0:19:19,0	0/0:14:14,0	0/0:3:3,0	0/0:8:8,0	0/0:3:3,0	0/0:3:3,0	./.:0:.,.	0/0:5:5,0	./.:0:.,.	0/0:6:6,0	0/0:14:14,0	0/0:4:4,0	./.:0:.,.	0/0:5:5,0	0/1:8:3,5	0/0:6:6,0	./.:2:.,.	0/0:5:5,0	0/0:5:5,0	0/0:8:8,0	./.:2:.,.	./.:0:.,.	0/0:11:11,0	0/0:5:5,0	./.:0:.,.	0/0:8:8,0	0/0:12:12,0	0/1:12:5,7	./.:0:.,.	0/1:12:7,5	0/0:10:10,0	0/1:11:3,8	./.:6:.,.	0/0:14:14,0	0/0:17:17,0	0/0:4:4,0	0/0:5:5,0	0/0:7:7,0	0/1:12:5,7	0/0:7:7,0	0/0:10:10,0	0/0:4:4,0	0/0:4:4,0	./.:3:.,.	./.:0:.,.	./.:0:.,.	./.:6:.,.	./.:2:.,.	./.:5:.,.	./.:0:.,.	./.:3:.,.	./.:8:.,.	./.:10:.,.	./.:7:.,.	./.:2:.,.	./.:10:.,.	./.:0:.,.	./.:7:.,.	./.:9:.,.	./.:6:.,.	./.:8:.,.	./.:6:.,.	./.:0:.,.	./.:9:.,.	./.:3:.,.	./.:0:.,.	./.:7:.,.	./.:3:.,.	./.:10:.,.	./.:3:.,.	./.:0:.,.	./.:0:.,.	./.:6:.,.	./.:0:.,.	./.:7:.,.	./.:0:.,.	./.:12:.,.	./.:3:.,.	./.:6:.,.	./.:2:.,.	./.:8:.,.	./.:6:.,.	./.:4:.,.	./.:3:.,.	./.:14:.,.	./.:5:.,.	./.:3:.,.	./.:10:.,.	./.:11:.,.	0/0:3:3,0	0/0:5:5,0	0/0:9:9,0	0/0:8:8,0	0/0:5:5,0	./.:0:.,.	./.:2:.,.	0/0:14:14,0	./.:0:.,.	0/0:12:12,0	0/0:11:11,0	0/0:11:11,0	0/0:4:4,0	0/0:9:9,0	0/0:5:5,0	0/0:8:8,0	0/0:6:6,0	0/0:10:10,0	0/0:7:7,0	0/0:13:13,0	0/0:5:5,0	0/0:7:7,0	0/0:9:9,0	0/0:5:5,0	0/0:5:5,0	0/0:5:5,0	0/0:3:3,0	0/0:3:3,0	./.:0:.,.	0/0:5:5,0	0/0:8:8,0	./.:2:.,.	0/0:5:5,0	0/0:8:8,0	0/0:5:5,0	./.:0:.,.	0/0:8:8,0	0/0:9:9,0	0/0:7:7,0	./.:0:.,.	0/0:6:6,0	./.:0:.,.	0/0:6:6,0	0/0:7:7,0	./.:3:.,.	0/0:6:6,0	0/0:13:13,0	0/0:8:8,0	0/0:10:10,0	0/0:6:6,0	0/0:9:9,0	0/0:6:6,0	0/0:6:6,0	0/0:11:11,0	0/0:12:12,0	0/0:8:8,0	0/0:7:7,0	0/0:10:10,0	0/0:6:6,0	./.:2:.,.	0/0:13:13,0	0/0:9:9,0	./.:0:.,.	0/0:4:4,0	0/0:9:9,0	0/0:5:5,0	0/0:7:7,0	0/0:5:5,0	0/0:4:4,0	0/0:9:9,0	0/0:5:5,0	0/0:8:8,0	0/0:12:12,0	0/0:3:3,0	./.:0:.,.	./.:0:.,.	0/0:3:3,0	0/0:7:7,0	0/0:19:19,0	0/0:8:8,0	0/0:11:11,0	0/0:9:9,0	0/0:14:14,0	0/0:5:5,0	0/0:13:13,0	0/1:8:2,6	0/0:5:5,0	0/0:9:9,0	0/1:9:4,5	0/0:6:6,0	0/0:9:9,0	./.:3:.,.	0/0:5:5,0	0/0:5:5,0	0/0:3:3,0	0/0:16:16,0	0/0:9:9,0	0/0:7:7,0	0/0:8:8,0	0/0:4:4,0	./.:2:.,.	1/1:4:0,4	0/0:8:8,0	./.:0:.,.	0/1:8:3,5	0/0:12:12,0	0/0:5:5,0	0/0:14:14,0	0/0:7:7,0	0/0:7:7,0	0/0:4:4,0	0/0:7:7,0	0/0:3:3,0	0/0:13:13,0	0/0:8:8,0	0/0:4:4,0	0/0:4:4,0	0/0:10:10,0	0/0:10:10,0	0/0:7:7,0	0/0:7:7,0	0/0:11:11,0	0/0:13:13,0	./.:0:.,.
un	9179	66_77	A	T	.	PASS	NS=185;AF=0.008;locori=p	GT:DP:AD	0/0:16:16,0	0/0:17:17,0	./.:0:.,.	0/0:25:25,0	0/0:32:32,0	0/0:28:28,0	0/0:24:24,0	0/0:10:10,0	0/0:8:8,0	0/0:52:52,0	0/0:17:17,0	0/1:48:22,26	0/0:42:42,0	0/0:33:33,0	0/0:17:17,0	0/0:10:10,0	0/0:7:7,0	./.:2:.,.	0/0:8:8,0	0/0:8:8,0	0/0:8:8,0	0/0:4:4,0	./.:2:.,.	0/0:10:10,0	0/0:3:3,0	0/0:4:4,0	./.:0:.,.	0/0:5:5,0	0/0:5:5,0	./.:0:.,.	0/0:25:25,0	0/0:11:11,0	0/0:58:58,0	0/0:15:15,0	0/0:15:15,0	0/0:21:21,0	0/0:67:67,0	./.:0:.,.	0/1:18:8,10	0/0:14:14,0	0/0:25:25,0	0/0:26:26,0	0/0:13:13,0	0/0:15:15,0	0/0:14:14,0	0/0:3:3,0	0/0:21:21,0	0/0:17:17,0	0/0:16:16,0	./.:0:.,.	0/0:38:38,0	0/0:47:47,0	0/0:13:13,0	0/0:34:34,0	0/0:19:19,0	0/0:16:16,0	0/0:40:40,0	0/0:28:28,0	0/0:39:39,0	0/0:23:23,0	0/0:29:29,0	0/0:43:43,0	0/0:14:14,0	0/0:46:46,0	0/0:14:14,0	./.:0:.,.	0/0:41:41,0	0/0:29:29,0	0/0:12:12,0	0/0:15:15,0	0/0:13:13,0	0/0:12:12,0	0/0:43:43,0	0/0:8:8,0	./.:0:.,.	0/1:36:20,16	./.:0:.,.	0/0:58:58,0	0/0:41:41,0	0/0:34:34,0	0/0:47:47,0	0/0:26:26,0	./.:0:.,.	0/0:25:25,0	0/0:26:26,0	0/0:27:27,0	0/0:40:40,0	0/0:41:41,0	0/0:14:14,0	0/0:22:22,0	./.:0:.,.	0/0:13:13,0	0/0:22:22,0	0/0:6:6,0	0/0:14:14,0	0/0:16:16,0	0/0:18:18,0	0/0:15:15,0	0/0:23:23,0	0/0:3:3,0	0/0:16:16,0	0/0:12:12,0	0/0:13:13,0	0/0:8:8,0	./.:0:.,.	0/0:21:21,0	0/0:23:23,0	0/0:10:10,0	0/0:11:11,0	0/0:20:20,0	0/0:14:14,0	0/0:11:11,0	0/0:14:14,0	0/0:7:7,0	0/0:18:18,0	0/0:17:17,0	0/0:4:4,0	./.:0:.,.	./.:0:.,.	0/0:3:3,0	0/0:8:8,0	0/0:9:9,0	./.:0:.,.	0/0:6:6,0	0/0:20:20,0	0/0:13:13,0	0/0:17:17,0	0/0:14:14,0	0/0:7:7,0	0/0:9:9,0	0/0:12:12,0	0/0:7:7,0	0/0:11:11,0	0/0:7:7,0	0/0:25:25,0	0/0:6:6,0	0/0:8:8,0	0/0:20:20,0	./.:0:.,.	./.:37:.,.	./.:0:.,.	./.:0:.,.	./.:62:.,.	./.:22:.,.	./.:24:.,.	./.:0:.,.	./.:27:.,.	./.:0:.,.	./.:31:.,.	./.:22:.,.	./.:20:.,.	./.:12:.,.	./.:0:.,.	./.:29:.,.	./.:43:.,.	./.:17:.,.	./.:13:.,.	./.:43:.,.	./.:0:.,.	./.:23:.,.	./.:28:.,.	./.:16:.,.	./.:5:.,.	./.:0:.,.	./.:0:.,.	0/0:9:9,0	./.:0:.,.	0/0:17:17,0	./.:2:.,.	0/0:10:10,0	0/0:9:9,0	0/0:13:13,0	0/0:4:4,0	0/0:41:41,0	0/0:8:8,0	0/0:21:21,0	0/0:20:20,0	0/0:11:11,0	0/0:11:11,0	0/0:17:17,0	0/0:23:23,0	0/0:19:19,0	0/0:7:7,0	0/0:12:12,0	./.:0:.,.	0/0:25:25,0	0/0:12:12,0	0/0:10:10,0	./.:0:.,.	./.:0:.,.	./.:0:.,.	./.:0:.,.	./.:0:.,.	./.:0:.,.	./.:0:.,.	./.:0:.,.	./.:0:.,.	./.:0:.,.	./.:0:.,.	./.:0:.,.	./.:0:.,.	./.:0:.,.	./.:0:.,.	./.:0:.,.	./.:0:.,.	./.:0:.,.	./.:0:.,.	./.:0:.,.	./.:0:.,.	./.:0:.,.	./.:0:.,.	./.:0:.,.	./.:0:.,.	./.:0:.,.	./.:0:.,.	./.:0:.,.	./.:0:.,.	./.:0:.,.	./.:0:.,.	./.:0:.,.	./.:0:.,.	./.:0:.,.	./.:0:.,.	./.:0:.,.	./.:0:.,.	0/0:7:7,0	0/0:10:10,0	0/0:17:17,0	0/0:14:14,0	0/0:6:6,0	./.:0:.,.	0/0:12:12,0	./.:0:.,.	0/0:19:19,0	0/0:8:8,0	0/0:11:11,0	0/0:26:26,0	0/0:16:16,0	0/0:3:3,0	0/0:10:10,0	0/0:9:9,0	0/0:14:14,0	0/0:12:12,0	0/0:3:3,0	./.:0:.,.	0/0:12:12,0	0/0:16:16,0	./.:0:.,.	0/0:13:13,0	0/0:3:3,0	0/0:5:5,0	0/0:8:8,0	0/0:10:10,0	0/0:8:8,0	./.:0:.,.	0/0:7:7,0	0/0:5:5,0	0/0:6:6,0	0/0:6:6,0	0/0:17:17,0	0/0:13:13,0	0/0:3:3,0
un	9260	67_18	A	G	.	PASS	NS=249;AF=0.016;locori=p	GT:DP:AD	0/0:6:6,0	./.:2:.,.	0/0:2:2,0	0/0:8:8,0	./.:2:.,.	0/0:11:11,0	0/0:4:4,0	0/0:3:3,0	0/0:4:4,0	0/0:7:7,0	0/0:4:4,0	0/0:8:8,0	0/0:7:7,0	0/0:9:9,0	./.:0:.,.	0/0:12:12,0	0/0:13:13,0	0/0:3:3,0	0/0:4:4,0	0/0:9:9,0	0/0:4:4,0	./.:0:.,.	./.:2:.,.	0/0:6:6,0	0/0:4:4,0	0/0:4:4,0	./.:0:.,.	0/0:9:9,0	0/0:10:10,0	0/0:7:7,0	0/0:3:3,0	0/0:3:3,0	0/0:6:6,0	0/0:7:7,0	./.:0:.,.	0/0:10:10,0	0/0:16:16,0	0/0:12:12,0	0/0:4:4,0	0/0:5:5,0	0/0:8:8,0	0/0:3:3,0	0/0:6:6,0	0/0:18:18,0	0/0:4:4,0	./.:0:.,.	0/0:2:2,0	0/1:5:2,3	0/0:4:4,0	0/0:14:14,0	0/0:7:7,0	0/0:5:5,0	0/0:7:7,0	0/0:4:4,0	./.:0:.,.	0/0:3:3,0	0/0:15:15,0	0/0:12:12,0	0/0:3:3,0	0/1:5:2,3	0/1:8:5,3	0/0:13:13,0	0/0:5:5,0	0/0:10:10,0	0/1:8:3,5	0/0:12:12,0	0/0:15:15,0	./.:2:.,.	0/0:5:5,0	0/0:9:9,0	./.:2:.,.	0/0:5:5,0	0/0:16:16,0	0/0:3:3,0	0/0:12:12,0	0/0:14:14,0	0/0:22:22,0	0/0:7:7,0	0/0:14:14,0	0/0:7:7,0	0/0:11:11,0	0/0:4:4,0	0/0:16:16,0	0/0:10:10,0	0/0:5:5,0	0/0:8:8,0	0/0:5:5,0	0/0:6:6,0	./.:2:.,.	0/0:6:6,0	0/0:10:10,0	0/0:4:4,0	0/0:13:13,0	./.:2:.,.	0/0:14:14,0	0/0:9:9,0	0/0:8:8,0	0/0:18:18,0	0/0:3:3,0	0/0:13:13,0	0/0:9:9,0	0/0:13:13,0	0/0:8:8,0	0/0:6:6,0	0/0:15:15,0	0/0:6:6,0	0/0:5:5,0	0/0:11:11,0	0/0:10:10,0	0/0:11:11,0	0/0:7:7,0	0/0:10:10,0	0/0:9:9,0	0/0:5:5,0	0/0:6:6,0	0/0:22:22,0	0/0:11:11,0	0/0:11:11,0	0/0:4:4,0	0/0:5:5,0	0/0:7:7,0	0/0:3:3,0	./.:0:.,.	./.:3:.,.	0/0:11:11,0	0/0:8:8,0	0/0:6:6,0	0/0:4:4,0	0/0:8:8,0	0/0:11:11,0	0/0:8:8,0	0/0:10:10,0	0/0:10:10,0	0/0:19:19,0	0/0:11:11,0	0/0:9:9,0	0/0:9:9,0	0/0:9:9,0	0/0:3:3,0	0/0:3:3,0	0/0:10:10,0	0/0:11:11,0	0/0:12:12,0	0/0:3:3,0	0/0:7:7,0	0/0:6:6,0	0/0:3:3,0	0/0:17:17,0	0/0:11:11,0	0/0:12:12,0	0/0:7:7,0	0/0:7:7,0	0/0:6:6,0	0/0:8:8,0	0/0:6:6,0	0/0:4:4,0	0/0:14:14,0	0/0:4:4,0	0/0:9:9,0	0/0:9:9,0	0/0:5:5,0	0/0:16:16,0	0/0:11:11,0	0/0:11:11,0	0/0:4:4,0	0/0:17:17,0	0/0:8:8,0	./.:6:.,.	0/0:8:8,0	0/0:6:6,0	0/0:8:8,0	0/0:9:9,0	0/0:9:9,0	0/0:9:9,0	0/0:11:11,0	0/0:12:12,0	0/0:17:17,0	0/0:3:3,0	0/0:6:6,0	0/0:6:6,0	0/0:8:8,0	0/0:13:13,0	0/0:6:6,0	0/0:6:6,0	0/0:8:8,0	0/0:10:10,0	0/0:5:5,0	0/0:4:4,0	0/0:10:10,0	./.:0:.,.	0/0:10:10,0	0/1:7:3,4	0/0:8:8,0	0/0:9:9,0	0/0:9:9,0	0/0:5:5,0	0/0:9:9,0	0/0:6:6,0	0/0:13:13,0	0/0:3:3,0	0/0:5:5,0	0/0:9:9,0	0/0:6:6,0	0/0:4:4,0	0/0:6:6,0	0/0:4:4,0	0/0:9:9,0	0/0:7:7,0	0/0:6:6,0	./.:2:.,.	./.:0:.,.	0/0:4:4,0	0/0:3:3,0	./.:4:.,.	0/0:4:4,0	0/0:3:3,0	0/0:9:9,0	0/0:7:7,0	0/0:6:6,0	./.:2:.,.	0/0:25:25,0	0/0:11:11,0	0/0:5:5,0	0/0:7:7,0	0/0:3:3,0	0/0:9:9,0	0/0:3:3,0	0/0:10:10,0	0/0:7:7,0	0/0:11:11,0	0/0:6:6,0	0/0:4:4,0	0/0:9:9,0	0/0:6:6,0	0/0:7:7,0	0/0:5:5,0	0/0:6:6,0	0/0:11:11,0	0/0:4:4,0	0/0:18:18,0	0/0:7:7,0	0/0:8:8,0	0/0:7:7,0	0/0:14:14,0	0/0:9:9,0	0/0:13:13,0	0/0:9:9,0	0/0:8:8,0	0/0:5:5,0	0/0:8:8,0	0/0:12:12,0	0/0:7:7,0	0/0:7:7,0	0/1:9:4,5	./.:2:.,.	0/0:10:10,0	0/0:5:5,0	0/0:7:7,0	0/0:9:9,0	0/0:15:15,0	1/1:2:0,2	0/0:5:5,0
un	9668	70_6	A	T	.	PASS	NS=270;AF=0.126;locori=p	GT:DP:AD	0/0:26:26,0	0/1:16:9,7	0/1:14:8,6	0/0:17:17,0	0/0:23:23,0	0/0:12:12,0	0/0:9:9,0	0/0:6:6,0	0/0:4:4,0	0/0:15:15,0	0/1:15:8,7	0/1:28:15,13	0/0:12:12,0	0/0:25:25,0	0/1:19:10,9	0/0:47:47,0	0/0:29:29,0	0/0:18:18,0	0/0:27:27,0	0/0:19:19,0	0/1:21:10,11	0/0:19:19,0	0/0:26:26,0	0/0:5:5,0	0/0:15:15,0	0/0:25:25,0	0/0:22:22,0	0/0:32:32,0	0/0:21:21,0	0/0:27:27,0	0/0:19:19,0	0/0:9:9,0	0/1:13:8,5	0/0:13:13,0	0/1:14:8,6	0/0:4:4,0	0/0:31:31,0	0/1:23:14,9	0/0:17:17,0	0/0:7:7,0	0/0:13:13,0	0/1:13:4,9	0/0:12:12,0	0/0:28:28,0	0/0:23:23,0	0/0:20:20,0	0/0:6:6,0	0/0:6:6,0	0/0:12:12,0	0/0:49:49,0	0/1:19:8,11	0/1:37:16,21	0/0:9:9,0	0/0:31:31,0	0/0:18:18,0	0/0:21:21,0	0/0:35:35,0	0/0:12:12,0	0/0:11:11,0	0/0:17:17,0	0/1:13:7,6	./.:0:.,.	0/0:7:7,0	0/0:37:37,0	0/0:16:16,0	0/0:16:16,0	0/1:26:10,16	0/0:20:20,0	0/0:12:12,0	0/0:38:38,0	0/0:31:31,0	0/0:46:46,0	0/0:31:31,0	0/0:15:15,0	0/0:23:23,0	0/0:34:34,0	0/0:59:59,0	0/1:19:12,7	./.:0:.,.	1/1:7:0,7	0/0:24:24,0	0/0:22:22,0	0/1:17:10,7	0/0:14:14,0	0/1:15:6,9	0/0:24:24,0	0/0:21:21,0	0/0:17:17,0	0/0:27:27,0	0/0:19:19,0	0/0:22:22,0	0/0:20:20,0	0/0:33:33,0	0/0:3:3,0	0/0:31:31,0	0/0:47:47,0	0/0:26:26,0	0/0:66:66,0	0/0:14:14,0	0/0:13:13,0	0/0:55:55,0	0/0:30:30,0	0/0:28:28,0	0/0:20:20,0	0/0:24:24,0	0/1:29:18,11	0/0:33:33,0	1/1:15:0,15	0/0:40:40,0	0/0:16:16,0	0/0:22:22,0	0/0:13:13,0	0/0:26:26,0	0/0:25:25,0	0/0:36:36,0	1/1:31:0,31	0/1:38:16,22	0/0:29:29,0	0/0:13:13,0	0/1:17:8,9	0/0:23:23,0	0/1:33:14,19	./.:0:.,.	0/0:35:35,0	0/1:30:15,15	0/0:46:46,0	0/1:28:13,15	1/1:13:0,13	0/0:23:23,0	0/1:31:14,17	0/1:28:18,10	0/0:30:30,0	./.:0:.,.	0/1:32:17,15	0/0:49:49,0	0/0:21:21,0	0/1:38:19,19	0/0:29:29,0	0/0:13:13,0	1/1:5:0,5	0/0:21:21,0	0/0:30:30,0	0/0:23:23,0	1/1:18:0,18	0/0:4:4,0	0/0:24:24,0	0/0:19:19,0	0/0:22:22,0	0/0:20:20,0	0/0:19:19,0	0/0:21:21,0	0/0:11:11,0	0/0:6:6,0	0/0:28:28,0	0/0:32:32,0	0/0:9:9,0	0/0:29:29,0	0/0:29:29,0	0/1:13:8,5	1/1:9:0,9	1/1:13:0,13	0/0:41:41,0	0/1:18:9,9	0/1:28:14,14	0/0:14:14,0	0/0:52:52,0	0/1:14:8,6	0/0:74:74,0	0/0:58:58,0	0/1:34:22,12	0/0:45:45,0	0/0:37:37,0	0/0:40:40,0	0/0:42:42,0	0/0:20:20,0	1/1:36:0,36	0/0:16:16,0	0/0:6:6,0	0/0:24:24,0	0/0:46:46,0	0/1:17:10,7	0/0:34:34,0	0/0:28:28,0	0/0:9:9,0	0/0:23:23,0	0/0:31:31,0	0/0:30:30,0	0/0:12:12,0	0/0:17:17,0	0/0:15:15,0	0/0:25:25,0	0/0:13:13,0	0/0:27:27,0	0/1:17:8,9	0/0:21:21,0	0/0:23:23,0	0/0:25:25,0	0/0:15:15,0	0/0:30:30,0	1/1:18:0,18	0/0:28:28,0	0/0:22:22,0	0/0:5:5,0	./.:0:.,.	0/0:23:23,0	0/0:11:11,0	0/0:19:19,0	0/0:12:12,0	0/1:14:8,6	0/0:14:14,0	1/1:8:0,8	0/0:12:12,0	0/0:5:5,0	0/0:15:15,0	0/1:6:4,2	0/0:7:7,0	0/0:40:40,0	0/0:14:14,0	0/0:37:37,0	0/0:27:27,0	0/0:32:32,0	0/0:18:18,0	0/0:3:3,0	./.:12:.,.	0/0:12:12,0	1/1:14:0,14	0/1:34:16,18	0/0:57:57,0	0/0:39:39,0	0/0:31:31,0	0/1:21:13,8	0/0:11:11,0	./.:0:.,.	0/0:15:15,0	0/1:25:14,11	0/0:40:40,0	0/0:40:40,0	0/0:15:15,0	0/0:31:31,0	0/0:29:29,0	0/0:11:11,0	0/0:27:27,0	0/0:36:36,0	0/0:47:47,0	0/0:50:50,0	0/1:40:17,23	0/0:19:19,0	0/0:50:50,0	./.:0:.,.	0/0:29:29,0	0/0:49:49,0	0/0:28:28,0	0/0:19:19,0	0/0:25:25,0	0/0:19:19,0	0/1:42:21,21	0/0:25:25,0	0/1:39:25,14	0/1:44:16,28	0/0:47:47,0	0/0:34:34,0	0/1:28:11,17
un	9954	72_12	T	A	.	PASS	NS=262;AF=0.328;locori=p	GT:DP:AD	1/1:13:0,13	0/0:9:9,0	./.:0:.,.	1/1:16:0,16	0/0:13:13,0	0/0:20:20,0	0/0:3:3,0	0/0:17:17,0	1/1:3:0,3	0/0:13:13,0	0/1:34:15,19	0/1:33:16,17	0/0:22:22,0	./.:0:.,.	./.:0:.,.	0/1:21:14,7	./.:0:.,.	1/1:10:0,10	0/1:11:3,8	0/0:17:17,0	1/1:10:0,10	0/0:12:12,0	0/0:9:9,0	0/0:15:15,0	0/0:9:9,0	0/0:10:10,0	0/1:11:6,5	0/1:12:6,6	0/0:18:18,0	0/1:21:15,6	0/0:30:30,0	1/1:26:0,26	0/1:26:10,16	0/1:39:22,17	0/1:22:6,16	0/0:50:50,0	0/0:47:47,0	0/0:48:48,0	0/1:30:14,16	0/0:27:27,0	0/1:25:18,7	1/1:18:0,18	0/1:19:11,8	0/1:38:14,24	0/1:20:7,13	0/1:14:10,4	1/1:31:0,31	1/1:32:0,32	1/1:13:0,13	0/0:52:52,0	0/1:29:18,11	0/0:43:43,0	1/1:42:0,42	0/0:30:30,0	0/1:17:8,9	1/1:11:0,11	0/1:58:30,28	./.:0:.,.	0/0:14:14,0	0/0:44:44,0	./.:0:.,.	0/1:36:12,24	0/0:38:38,0	0/1:38:20,18	0/0:32:32,0	1/1:16:0,16	1/1:27:0,27	0/0:22:22,0	0/0:7:7,0	1/1:12:0,12	1/1:31:0,31	0/0:21:21,0	0/0:54:54,0	0/0:20:20,0	0/1:42:13,29	0/0:40:40,0	0/0:39:39,0	0/0:14:14,0	0/1:55:22,33	0/0:16:16,0	0/0:25:25,0	0/0:39:39,0	0/1:31:19,12	0/1:53:28,25	1/1:23:0,23	0/1:22:13,9	0/0:38:38,0	0/1:35:13,22	1/1:36:0,36	0/0:39:39,0	0/0:40:40,0	0/1:25:16,9	0/1:18:9,9	0/1:5:2,3	0/0:14:14,0	0/0:16:16,0	0/0:17:17,0	0/0:31:31,0	0/0:22:22,0	0/0:9:9,0	0/0:25:25,0	0/1:14:7,7	0/0:16:16,0	0/0:12:12,0	0/0:19:19,0	0/0:21:21,0	0/0:22:22,0	0/1:21:12,9	0/0:17:17,0	0/0:34:34,0	./.:18:.,.	0/0:12:12,0	0/1:11:7,4	0/1:12:8,4	0/0:22:22,0	0/1:26:11,15	0/1:13:6,7	0/1:16:7,9	0/0:6:6,0	0/0:9:9,0	./.:0:.,.	0/1:12:8,4	1/1:13:0,13	0/0:15:15,0	0/0:24:24,0	0/0:29:29,0	0/0:38:38,0	1/1:17:0,17	0/0:24:24,0	0/1:18:10,8	0/1:18:11,7	0/1:21:9,12	0/1:28:14,14	0/1:26:12,14	0/1:20:14,6	0/0:17:17,0	0/1:22:9,13	0/0:7:7,0	0/1:21:12,9	0/0:7:7,0	0/1:37:16,21	./.:0:.,.	0/1:46:25,21	0/1:17:8,9	0/0:9:9,0	0/1:19:9,10	1/1:19:0,19	./.:0:.,.	0/1:34:17,17	0/0:20:20,0	0/0:17:17,0	0/0:17:17,0	0/1:5:3,2	0/0:24:24,0	0/0:82:82,0	1/1:14:0,14	1/1:14:0,14	0/0:17:17,0	0/0:29:29,0	1/1:17:0,17	0/0:29:29,0	0/0:9:9,0	1/1:21:0,21	./.:0:.,.	./.:2:.,.	1/1:20:0,20	1/1:4:0,4	0/1:22:9,13	0/0:13:13,0	1/1:13:0,13	0/0:8:8,0	0/0:11:11,0	0/1:19:7,12	0/1:33:15,18	0/0:13:13,0	0/0:40:40,0	0/0:33:33,0	0/0:18:18,0	0/1:32:21,11	0/0:54:54,0	1/1:25:0,25	0/0:13:13,0	1/1:12:0,12	./.:11:.,.	0/0:28:28,0	0/0:25:25,0	1/1:6:0,6	0/1:15:8,7	0/0:46:46,0	1/1:5:0,5	0/0:45:45,0	0/1:17:11,6	0/0:11:11,0	0/0:27:27,0	0/0:24:24,0	0/0:16:16,0	0/1:35:19,16	0/1:23:10,13	0/0:26:26,0	0/0:9:9,0	0/0:22:22,0	0/1:21:6,15	0/0:28:28,0	0/0:27:27,0	0/0:29:29,0	0/0:13:13,0	0/1:21:6,15	1/1:10:0,10	0/0:19:19,0	0/1:25:17,8	0/1:27:14,13	0/1:13:6,7	0/0:4:4,0	0/0:8:8,0	0/1:12:7,5	0/0:21:21,0	0/0:52:52,0	0/1:28:10,18	0/0:20:20,0	0/0:22:22,0	0/1:47:29,18	0/0:25:25,0	0/1:12:4,8	0/0:20:20,0	0/0:23:23,0	0/1:19:10,9	0/1:25:17,8	1/1:18:0,18	0/1:26:16,10	1/1:15:0,15	0/0:15:15,0	./.:12:.,.	1/1:4:0,4	0/0:8:8,0	0/0:23:23,0	0/0:28:28,0	0/1:16:9,7	0/1:18:12,6	0/1:20:8,12	1/1:26:0,26	0/0:7:7,0	0/0:15:15,0	0/1:32:17,15	1/1:11:0,11	0/1:18:9,9	0/1:21:11,10	0/1:19:12,7	0/0:21:21,0	0/1:12:5,7	1/1:8:0,8	0/0:12:12,0	0/0:18:18,0	0/0:7:7,0	1/1:12:0,12	0/0:6:6,0	0/0:16:16,0	0/1:19:11,8	0/1:7:4,3	0/1:16:7,9	0/0:26:26,0	0/1:9:7,2	0/0:3:3,0
un	10280	74_58	A	T	.	PASS	NS=262;AF=0.036;locori=p	GT:DP:AD	0/0:41:41,0	0/0:11:11,0	0/0:42:42,0	0/0:29:29,0	0/0:30:30,0	0/0:14:14,0	0/0:23:23,0	0/0:18:18,0	0/0:5:5,0	0/0:13:13,0	0/0:26:26,0	0/0:34:34,0	0/0:35:35,0	0/0:28:28,0	0/0:28:28,0	./.:0:.,.	0/0:33:33,0	0/0:14:14,0	0/0:24:24,0	0/0:16:16,0	0/0:14:14,0	./.:0:.,.	0/0:15:15,0	0/0:15:15,0	0/0:5:5,0	0/0:11:11,0	0/0:12:12,0	0/0:16:16,0	0/0:19:19,0	0/0:28:28,0	0/0:22:22,0	0/0:17:17,0	0/0:23:23,0	0/0:45:45,0	0/1:22:13,9	0/0:33:33,0	0/0:43:43,0	0/0:54:54,0	0/0:24:24,0	0/0:16:16,0	0/0:23:23,0	0/0:34:34,0	0/0:18:18,0	0/1:26:14,12	0/0:22:22,0	0/0:20:20,0	0/0:26:26,0	0/0:32:32,0	0/0:25:25,0	0/0:59:59,0	0/0:34:34,0	0/0:29:29,0	0/0:29:29,0	0/0:19:19,0	0/0:20:20,0	0/0:14:14,0	0/0:35:35,0	0/0:28:28,0	0/0:26:26,0	0/0:25:25,0	0/0:14:14,0	0/0:33:33,0	0/0:42:42,0	0/0:59:59,0	./.:0:.,.	0/0:20:20,0	0/0:40:40,0	0/0:32:32,0	0/0:24:24,0	0/0:42:42,0	0/0:18:18,0	0/0:28:28,0	0/0:39:39,0	0/0:20:20,0	0/0:29:29,0	0/0:40:40,0	0/0:39:39,0	0/0:26:26,0	0/1:35:16,19	0/0:40:40,0	0/0:27:27,0	0/0:30:30,0	0/0:41:41,0	./.:0:.,.	0/0:28:28,0	0/0:27:27,0	0/0:35:35,0	0/0:25:25,0	0/0:29:29,0	0/1:19:10,9	0/0:38:38,0	0/0:28:28,0	0/0:41:41,0	./.:0:.,.	0/0:37:37,0	0/0:20:20,0	0/0:26:26,0	0/0:51:51,0	0/0:30:30,0	0/0:13:13,0	0/0:38:38,0	0/0:39:39,0	0/0:27:27,0	0/0:37:37,0	0/0:25:25,0	0/0:30:30,0	0/0:38:38,0	0/0:25:25,0	0/0:29:29,0	0/0:23:23,0	0/0:20:20,0	0/1:22:7,15	0/0:26:26,0	0/0:33:33,0	0/0:31:31,0	./.:0:.,.	0/0:29:29,0	0/0:29:29,0	0/0:15:15,0	0/0:13:13,0	0/0:16:16,0	0/0:28:28,0	0/0:13:13,0	0/0:35:35,0	0/0:31:31,0	0/0:45:45,0	0/0:24:24,0	0/0:26:26,0	0/0:35:35,0	0/0:25:25,0	0/0:28:28,0	0/0:30:30,0	0/0:23:23,0	0/0:38:38,0	0/0:39:39,0	0/0:26:26,0	0/0:34:34,0	./.:0:.,.	0/0:24:24,0	./.:0:.,.	0/0:22:22,0	0/0:44:44,0	0/0:21:21,0	0/0:28:28,0	0/0:5:5,0	0/0:36:36,0	0/0:27:27,0	0/0:43:43,0	0/0:34:34,0	./.:0:.,.	0/0:31:31,0	0/0:25:25,0	./.:2:.,.	0/0:31:31,0	0/0:106:106,0	0/0:27:27,0	0/0:25:25,0	0/0:36:36,0	0/0:22:22,0	0/0:14:14,0	0/0:30:30,0	./.:0:.,.	0/0:29:29,0	0/0:18:18,0	0/0:5:5,0	0/0:46:46,0	0/0:17:17,0	0/1:38:17,21	0/0:25:25,0	0/1:26:14,12	0/0:21:21,0	0/0:18:18,0	0/0:20:20,0	0/0:35:35,0	0/0:19:19,0	0/0:42:42,0	./.:0:.,.	0/0:16:16,0	1/1:46:0,46	0/0:54:54,0	0/0:23:23,0	0/0:22:22,0	0/0:31:31,0	0/0:25:25,0	0/0:30:30,0	0/0:30:30,0	0/0:36:36,0	0/0:26:26,0	0/0:31:31,0	0/0:13:13,0	0/0:29:29,0	0/0:21:21,0	./.:0:.,.	0/0:25:25,0	0/0:17:17,0	0/0:28:28,0	0/0:27:27,0	0/0:13:13,0	0/0:36:36,0	./.:2:.,.	0/1:26:15,11	0/0:15:15,0	0/0:11:11,0	0/0:17:17,0	0/0:22:22,0	0/0:11:11,0	0/0:11:11,0	0/0:26:26,0	./.:0:.,.	0/0:16:16,0	0/0:31:31,0	0/0:27:27,0	0/0:5:5,0	0/0:7:7,0	0/0:9:9,0	0/0:21:21,0	0/0:42:42,0	0/0:13:13,0	0/1:23:11,12	0/0:40:40,0	0/0:30:30,0	./.:0:.,.	0/0:14:14,0	0/1:13:4,9	0/1:28:10,18	0/0:33:33,0	0/0:31:31,0	0/0:31:31,0	0/0:51:51,0	0/1:21:10,11	0/0:20:20,0	0/0:24:24,0	0/0:28:28,0	0/0:9:9,0	1/1:10:0,10	0/0:37:37,0	./.:0:.,.	0/0:24:24,0	0/0:26:26,0	0/1:22:7,15	0/0:30:30,0	0/0:15:15,0	0/0:34:34,0	0/0:46:46,0	0/0:47:47,0	0/0:21:21,0	0/0:27:27,0	0/0:25:25,0	0/0:23:23,0	0/0:14:14,0	0/1:40:16,24	0/0:49:49,0	0/0:22:22,0	0/0:35:35,0	0/0:19:19,0	0/0:32:32,0	0/0:25:25,0	0/1:36:25,11	0/0:36:36,0	0/0:33:33,0	0/0:22:22,0	0/0:24:24,0
un	10476	75_114	T	A	.	PASS	NS=150;AF=0.427;locori=p	GT:DP:AD	1/1:5:0,5	0/0:3:3,0	0/1:9:5,4	0/1:11:5,6	0/1:9:5,4	0/1:10:3,7	./.:0:.,.	0/1:8:3,5	0/0:2:2,0	0/0:12:12,0	./.:4:.,.	0/0:7:7,0	0/1:5:3,2	0/0:15:15,0	1/1:8:0,8	./.:9:.,.	./.:16:.,.	./.:2:.,.	./.:3:.,.	./.:5:.,.	./.:5:.,.	./.:4:.,.	./.:0:.,.	./.:7:.,.	./.:0:.,.	./.:2:.,.	./.:0:.,.	./.:0:.,.	./.:5:.,.	./.:11:.,.	./.:4:.,.	./.:13:.,.	./.:8:.,.	./.:0:.,.	./.:6:.,.	./.:13:.,.	./.:5:.,.	./.:5:.,.	./.:5:.,.	./.:6:.,.	./.:5:.,.	./.:3:.,.	./.:0:.,.	0/0:5:5,0	./.:4:.,.	./.:2:.,.	0/0:6:6,0	0/0:10:10,0	1/1:7:0,7	0/1:17:12,5	0/1:8:3,5	0/1:14:8,6	0/1:10:5,5	1/1:7:0,7	./.:0:.,.	./.:0:.,.	0/0:10:10,0	1/1:5:0,5	1/1:12:0,12	1/1:9:0,9	1/1:5:0,5	0/1:14:8,6	./.:0:.,.	0/1:12:7,5	0/1:11:4,7	./.:0:.,.	0/1:12:8,4	./.:7:.,.	1/1:3:0,3	0/0:3:3,0	0/1:8:3,5	./.:8:.,.	0/1:10:7,3	0/1:6:2,4	./.:11:.,.	0/0:10:10,0	0/1:24:11,13	0/1:9:4,5	0/1:16:6,10	0/1:8:4,4	0/0:12:12,0	0/0:12:12,0	0/0:13:13,0	0/0:17:17,0	1/1:7:0,7	0/0:9:9,0	0/1:9:4,5	0/1:8:3,5	./.:0:.,.	./.:6:.,.	1/1:7:0,7	./.:2:.,.	1/1:5:0,5	./.:0:.,.	1/1:13:0,13	0/0:10:10,0	0/0:10:10,0	0/1:11:4,7	0/1:9:4,5	1/1:5:0,5	0/1:11:6,5	0/0:6:6,0	0/0:7:7,0	1/1:9:0,9	0/1:11:7,4	1/1:5:0,5	1/1:10:0,10	0/0:8:8,0	0/0:7:7,0	./.:0:.,.	0/0:8:8,0	0/1:9:5,4	0/1:8:3,5	./.:9:.,.	0/1:9:5,4	0/1:14:6,8	0/0:3:3,0	0/1:6:4,2	./.:0:.,.	./.:0:.,.	0/1:6:3,3	./.:6:.,.	./.:0:.,.	./.:0:.,.	./.:0:.,.	./.:0:.,.	./.:0:.,.	./.:0:.,.	./.:0:.,.	./.:0:.,.	./.:0:.,.	./.:0:.,.	./.:0:.,.	./.:0:.,.	./.:0:.,.	./.:0:.,.	./.:0:.,.	./.:0:.,.	0/1:9:3,6	./.:6:.,.	0/1:10:5,5	0/1:15:6,9	0/1:12:5,7	0/1:5:2,3	./.:0:.,.	./.:3:.,.	1/1:7:0,7	0/1:11:7,4	0/0:9:9,0	0/1:11:4,7	0/0:5:5,0	0/0:3:3,0	0/0:3:3,0	0/1:10:6,4	./.:24:.,.	0/1:13:5,8	1/1:18:0,18	0/0:7:7,0	./.:4:.,.	0/0:9:9,0	0/1:10:5,5	0/1:16:10,6	0/0:5:5,0	0/0:6:6,0	./.:3:.,.	./.:0:.,.	1/1:4:0,4	0/0:8:8,0	0/0:6:6,0	0/1:6:3,3	1/1:14:0,14	0/1:15:7,8	./.:0:.,.	0/1:19:12,7	./.:8:.,.	0/0:13:13,0	0/1:9:3,6	0/1:4:2,2	0/1:13:6,7	0/0:10:10,0	1/1:7:0,7	1/1:12:0,12	0/1:7:4,3	0/0:6:6,0	0/1:9:4,5	1/1:8:0,8	0/0:10:10,0	0/0:5:5,0	./.:16:.,.	./.:4:.,.	./.:5:.,.	./.:8:.,.	./.:3:.,.	./.:0:.,.	./.:5:.,.	./.:4:.,.	./.:11:.,.	./.:5:.,.	./.:5:.,.	./.:7:.,.	./.:3:.,.	./.:5:.,.	./.:6:.,.	./.:2:.,.	./.:5:.,.	./.:5:.,.	./.:3:.,.	./.:9:.,.	./.:10:.,.	./.:9:.,.	./.:3:.,.	./.:4:.,.	./.:2:.,.	./.:0:.,.	./.:2:.,.	./.:6:.,.	./.:3:.,.	./.:0:.,.	./.:13:.,.	./.:5:.,.	./.:10:.,.	./.:4:.,.	./.:3:.,.	./.:9:.,.	./.:4:.,.	1/1:6:0,6	./.:0:.,.	0/1:14:9,5	0/0:6:6,0	0/0:9:9,0	./.:0:.,.	1/1:5:0,5	0/1:8:3,5	0/0:6:6,0	1/1:3:0,3	1/1:6:0,6	1/1:13:0,13	1/1:7:0,7	0/1:7:4,3	./.:0:.,.	./.:7:.,.	0/0:8:8,0	./.:8:.,.	0/1:13:7,6	0/0:8:8,0	./.:0:.,.	0/0:10:10,0	0/1:9:5,4	0/0:4:4,0	0/0:12:12,0	0/0:11:11,0	1/1:5:0,5	0/1:10:5,5	0/0:5:5,0	0/1:7:2,5	0/0:10:10,0	./.:6:.,.	./.:0:.,.	1/1:5:0,5	0/0:9:9,0	0/0:9:9,0	0/0:10:10,0
un	10789	78_7	A	G	.	PASS	NS=268;AF=0.022;locori=p	GT:DP:AD	0/0:30:30,0	0/0:22:22,0	0/0:34:34,0	0/0:39:39,0	0/0:38:38,0	0/0:36:36,0	0/0:24:24,0	0/0:27:27,0	0/0:5:5,0	0/0:42:42,0	0/0:23:23,0	0/0:32:32,0	0/0:20:20,0	0/0:22:22,0	0/0:34:34,0	./.:0:.,.	0/0:27:27,0	0/0:29:29,0	0/0:31:31,0	0/0:13:13,0	0/0:12:12,0	./.:0:.,.	0/0:12:12,0	0/0:13:13,0	0/0:14:14,0	0/0:10:10,0	0/0:14:14,0	./.:0:.,.	0/0:18:18,0	0/0:38:38,0	0/0:52:52,0	0/0:16:16,0	0/0:20:20,0	0/0:48:48,0	0/0:26:26,0	0/0:46:46,0	0/0:19:19,0	0/0:77:77,0	0/0:17:17,0	0/0:19:19,0	0/0:12:12,0	0/0:23:23,0	0/0:8:8,0	0/0:18:18,0	0/0:29:29,0	0/0:17:17,0	0/0:29:29,0	0/0:37:37,0	0/0:37:37,0	0/0:84:84,0	0/1:48:23,25	0/0:52:52,0	0/0:40:40,0	0/0:37:37,0	0/0:35:35,0	0/0:27:27,0	0/0:22:22,0	0/0:46:46,0	0/0:24:24,0	0/0:22:22,0	0/0:30:30,0	0/0:53:53,0	0/0:38:38,0	0/0:58:58,0	0/0:34:34,0	./.:0:.,.	0/0:58:58,0	0/0:38:38,0	0/0:17:17,0	0/0:26:26,0	0/0:19:19,0	0/0:39:39,0	0/0:66:66,0	0/0:12:12,0	0/0:23:23,0	0/0:33:33,0	0/0:78:78,0	0/0:46:46,0	0/0:73:73,0	0/1:23:11,12	0/0:27:27,0	0/0:25:25,0	0/0:38:38,0	0/0:39:39,0	./.:0:.,.	0/0:18:18,0	0/0:63:63,0	0/0:14:14,0	0/0:26:26,0	0/0:26:26,0	0/0:55:55,0	0/0:31:31,0	0/0:16:16,0	0/0:11:11,0	0/0:32:32,0	0/0:59:59,0	0/0:8:8,0	0/0:31:31,0	0/0:27:27,0	0/0:16:16,0	0/0:45:45,0	0/0:39:39,0	0/0:11:11,0	0/0:11:11,0	0/0:23:23,0	0/0:40:40,0	0/0:29:29,0	0/0:36:36,0	0/0:34:34,0	0/0:42:42,0	0/0:30:30,0	0/0:24:24,0	0/0:26:26,0	0/0:32:32,0	0/0:37:37,0	0/0:42:42,0	0/0:23:23,0	0/0:34:34,0	0/0:4:4,0	0/0:14:14,0	0/0:34:34,0	0/0:27:27,0	0/0:32:32,0	0/0:40:40,0	0/0:18:18,0	0/0:31:31,0	0/0:35:35,0	0/0:32:32,0	0/0:30:30,0	0/0:20:20,0	0/0:13:13,0	0/0:38:38,0	0/0:49:49,0	0/0:43:43,0	0/0:55:55,0	0/0:21:21,0	0/0:20:20,0	0/0:41:41,0	0/0:37:37,0	0/0:32:32,0	0/0:42:42,0	0/0:48:48,0	0/0:52:52,0	0/0:36:36,0	0/0:12:12,0	0/0:39:39,0	0/0:48:48,0	0/0:54:54,0	0/0:67:67,0	0/0:39:39,0	0/0:25:25,0	0/0:32:32,0	0/0:18:18,0	0/0:46:46,0	0/0:47:47,0	0/0:36:36,0	0/0:51:51,0	0/0:28:28,0	0/0:29:29,0	0/0:57:57,0	0/0:33:33,0	0/0:45:45,0	0/0:17:17,0	0/0:44:44,0	0/0:10:10,0	0/0:40:40,0	0/1:17:7,10	./.:0:.,.	0/0:22:22,0	0/0:26:26,0	0/0:23:23,0	0/1:43:28,15	0/0:12:12,0	0/0:54:54,0	0/0:22:22,0	0/0:62:62,0	0/0:38:38,0	./.:0:.,.	0/0:68:68,0	0/0:54:54,0	0/0:39:39,0	0/0:61:61,0	0/0:27:27,0	0/0:11:11,0	0/0:52:52,0	0/0:37:37,0	./.:0:.,.	0/0:16:16,0	0/1:38:17,21	0/0:18:18,0	0/0:39:39,0	0/0:42:42,0	0/0:33:33,0	0/0:36:36,0	0/0:13:13,0	./.:0:.,.	0/0:35:35,0	0/0:36:36,0	0/0:27:27,0	0/0:17:17,0	0/0:34:34,0	0/0:11:11,0	0/0:24:24,0	0/0:17:17,0	0/1:47:18,29	0/0:10:10,0	0/0:27:27,0	0/0:13:13,0	0/0:22:22,0	0/0:25:25,0	0/0:23:23,0	0/0:4:4,0	0/0:7:7,0	0/0:16:16,0	0/0:15:15,0	0/0:13:13,0	0/0:29:29,0	0/0:38:38,0	0/0:48:48,0	0/0:46:46,0	0/0:37:37,0	0/0:33:33,0	0/0:35:35,0	0/0:21:21,0	0/0:15:15,0	0/0:26:26,0	0/1:33:11,22	0/0:41:41,0	0/0:69:69,0	0/0:27:27,0	0/1:27:17,10	0/0:21:21,0	0/0:41:41,0	1/1:15:0,15	0/0:33:33,0	0/0:41:41,0	0/0:27:27,0	0/0:45:45,0	0/0:9:9,0	0/0:20:20,0	./.:0:.,.	0/0:18:18,0	0/0:47:47,0	0/0:31:31,0	0/0:36:36,0	0/0:30:30,0	0/0:45:45,0	0/0:23:23,0	0/0:25:25,0	0/0:27:27,0	0/0:48:48,0	0/0:40:40,0	0/0:39:39,0	0/0:37:37,0	0/0:20:20,0	0/0:30:30,0	0/0:55:55,0	0/0:29:29,0	0/0:23:23,0	0/0:8:8,0	0/0:35:35,0	0/0:14:14,0
un	11723	84_101	A	G	.	PASS	NS=163;AF=0.012;locori=p	GT:DP:AD	0/0:10:10,0	./.:0:.,.	0/0:11:11,0	./.:0:.,.	0/0:5:5,0	0/0:10:10,0	0/0:11:11,0	0/0:5:5,0	0/0:4:4,0	0/0:16:16,0	0/0:9:9,0	./.:0:.,.	0/0:13:13,0	0/0:11:11,0	0/0:5:5,0	./.:5:.,.	./.:8:.,.	./.:6:.,.	./.:0:.,.	./.:6:.,.	./.:10:.,.	./.:8:.,.	./.:2:.,.	./.:6:.,.	./.:3:.,.	./.:2:.,.	./.:5:.,.	./.:6:.,.	./.:11:.,.	./.:0:.,.	./.:5:.,.	./.:3:.,.	./.:13:.,.	./.:11:.,.	./.:0:.,.	./.:8:.,.	./.:10:.,.	./.:3:.,.	./.:2:.,.	./.:0:.,.	./.:0:.,.	./.:0:.,.	./.:2:.,.	./.:0:.,.	./.:0:.,.	./.:0:.,.	./.:0:.,.	0/0:16:16,0	0/0:4:4,0	0/0:10:10,0	0/0:8:8,0	./.:0:.,.	0/0:10:10,0	./.:0:.,.	0/0:5:5,0	./.:0:.,.	0/0:7:7,0	0/0:18:18,0	0/0:6:6,0	0/0:9:9,0	0/0:11:11,0	./.:0:.,.	0/0:6:6,0	0/0:9:9,0	0/1:18:11,7	0/0:5:5,0	0/0:16:16,0	0/0:4:4,0	0/0:6:6,0	0/0:4:4,0	0/0:5:5,0	0/0:10:10,0	./.:0:.,.	0/0:5:5,0	./.:0:.,.	0/0:3:3,0	0/0:33:33,0	0/0:5:5,0	0/0:11:11,0	0/0:8:8,0	0/0:9:9,0	0/0:9:9,0	0/0:5:5,0	0/0:10:10,0	0/0:14:14,0	0/0:5:5,0	0/0:8:8,0	0/0:10:10,0	0/0:6:6,0	./.:0:.,.	0/0:17:17,0	0/0:4:4,0	0/0:10:10,0	./.:0:.,.	0/0:10:10,0	0/0:16:16,0	0/0:8:8,0	0/0:6:6,0	0/0:17:17,0	./.:0:.,.	0/0:5:5,0	0/0:11:11,0	0/0:10:10,0	./.:0:.,.	0/0:13:13,0	0/0:15:15,0	0/0:6:6,0	./.:0:.,.	0/0:14:14,0	0/0:10:10,0	0/0:10:10,0	0/0:11:11,0	./.:0:.,.	0/0:5:5,0	0/0:14:14,0	0/0:11:11,0	0/0:6:6,0	0/0:9:9,0	0/0:5:5,0	./.:0:.,.	0/0:4:4,0	0/0:15:15,0	./.:0:.,.	./.:8:.,.	./.:9:.,.	./.:12:.,.	./.:11:.,.	./.:9:.,.	./.:11:.,.	./.:4:.,.	./.:0:.,.	./.:9:.,.	./.:7:.,.	./.:0:.,.	./.:9:.,.	./.:5:.,.	./.:0:.,.	./.:7:.,.	./.:0:.,.	0/1:13:6,7	0/0:4:4,0	./.:0:.,.	0/0:12:12,0	0/0:15:15,0	0/0:7:7,0	0/0:3:3,0	0/0:10:10,0	0/0:12:12,0	0/0:18:18,0	0/0:16:16,0	0/1:17:9,8	0/0:11:11,0	./.:0:.,.	0/0:8:8,0	./.:0:.,.	0/0:5:5,0	0/1:20:13,7	0/0:3:3,0	0/0:5:5,0	0/0:15:15,0	./.:0:.,.	0/0:13:13,0	0/0:6:6,0	0/0:10:10,0	./.:0:.,.	./.:0:.,.	./.:0:.,.	./.:0:.,.	./.:0:.,.	./.:0:.,.	./.:0:.,.	./.:0:.,.	./.:0:.,.	./.:0:.,.	./.:0:.,.	./.:0:.,.	./.:0:.,.	./.:0:.,.	./.:0:.,.	./.:0:.,.	./.:0:.,.	./.:0:.,.	./.:0:.,.	./.:0:.,.	./.:0:.,.	./.:0:.,.	./.:0:.,.	./.:0:.,.	0/0:3:3,0	0/0:4:4,0	./.:0:.,.	0/0:15:15,0	0/0:6:6,0	./.:2:.,.	0/0:10:10,0	0/0:7:7,0	0/0:11:11,0	0/0:12:12,0	0/0:8:8,0	./.:0:.,.	./.:0:.,.	0/0:4:4,0	0/0:10:10,0	./.:0:.,.	0/0:9:9,0	./.:2:.,.	0/0:5:5,0	./.:0:.,.	0/0:7:7,0	0/0:7:7,0	./.:0:.,.	./.:0:.,.	0/0:5:5,0	0/0:6:6,0	0/0:10:10,0	0/0:8:8,0	0/0:3:3,0	0/0:7:7,0	0/0:9:9,0	./.:0:.,.	0/0:8:8,0	0/0:7:7,0	0/0:8:8,0	0/0:11:11,0	0/0:6:6,0	0/0:4:4,0	0/0:6:6,0	0/0:14:14,0	0/0:11:11,0	0/0:8:8,0	./.:0:.,.	0/0:6:6,0	0/0:13:13,0	./.:2:.,.	0/0:4:4,0	./.:2:.,.	0/0:4:4,0	0/0:9:9,0	0/0:4:4,0	0/0:17:17,0	0/0:5:5,0	0/0:5:5,0	./.:0:.,.	0/0:16:16,0	0/0:6:6,0	0/0:7:7,0	0/0:9:9,0	0/0:9:9,0	0/0:7:7,0	0/0:7:7,0	0/0:5:5,0	0/0:15:15,0	0/0:7:7,0	0/0:9:9,0	0/0:4:4,0	0/0:7:7,0	0/0:10:10,0	0/0:9:9,0	0/0:8:8,0	0/0:9:9,0	0/0:17:17,0	0/0:7:7,0
un	12094	87_52	A	G	.	PASS	NS=189;AF=0.344;locori=p	GT:DP:AD	1/1:13:0,13	./.:0:.,.	1/1:13:0,13	0/1:10:5,5	0/1:6:3,3	1/1:8:0,8	0/0:8:8,0	0/1:8:5,3	./.:0:.,.	0/0:7:7,0	./.:6:.,.	0/1:11:6,5	1/1:4:0,4	0/0:4:4,0	0/1:10:5,5	./.:10:.,.	./.:11:.,.	./.:5:.,.	./.:7:.,.	./.:2:.,.	./.:12:.,.	./.:6:.,.	./.:4:.,.	./.:8:.,.	./.:2:.,.	./.:4:.,.	./.:0:.,.	./.:9:.,.	./.:9:.,.	./.:3:.,.	./.:5:.,.	./.:3:.,.	./.:7:.,.	./.:8:.,.	./.:3:.,.	./.:9:.,.	./.:12:.,.	./.:8:.,.	./.:2:.,.	./.:9:.,.	./.:12:.,.	./.:12:.,.	./.:8:.,.	0/0:12:12,0	./.:0:.,.	./.:0:.,.	0/0:3:3,0	0/0:10:10,0	0/0:4:4,0	0/0:18:18,0	0/1:8:5,3	0/0:14:14,0	0/1:7:3,4	0/0:6:6,0	0/0:4:4,0	0/0:9:9,0	0/0:7:7,0	0/0:7:7,0	0/0:3:3,0	0/0:9:9,0	0/0:4:4,0	0/0:11:11,0	0/1:9:4,5	0/0:11:11,0	./.:0:.,.	0/0:9:9,0	0/1:8:4,4	1/1:8:0,8	0/1:11:7,4	0/1:9:4,5	0/1:9:3,6	0/0:7:7,0	1/1:8:0,8	./.:7:.,.	./.:12:.,.	./.:12:.,.	./.:24:.,.	./.:11:.,.	./.:11:.,.	./.:7:.,.	./.:8:.,.	./.:9:.,.	./.:15:.,.	./.:4:.,.	./.:14:.,.	./.:7:.,.	./.:11:.,.	./.:11:.,.	./.:0:.,.	./.:11:.,.	./.:7:.,.	./.:0:.,.	1/1:5:0,5	./.:0:.,.	0/1:14:7,7	./.:0:.,.	0/0:3:3,0	0/1:18:6,12	0/0:8:8,0	0/1:10:7,3	0/1:6:2,4	0/1:8:4,4	1/1:9:0,9	0/0:10:10,0	0/1:10:3,7	0/1:7:4,3	1/1:14:0,14	0/1:11:4,7	0/0:10:10,0	1/1:15:0,15	0/0:4:4,0	0/0:9:9,0	0/1:11:6,5	0/0:4:4,0	0/0:14:14,0	0/0:6:6,0	./.:6:.,.	0/1:8:3,5	./.:0:.,.	./.:0:.,.	0/1:8:4,4	1/1:11:0,11	1/1:5:0,5	0/0:8:8,0	0/1:11:7,4	0/0:10:10,0	1/1:17:0,17	0/0:5:5,0	1/1:5:0,5	0/0:4:4,0	0/1:10:3,7	0/1:12:8,4	./.:6:.,.	1/1:8:0,8	0/1:17:11,6	0/0:5:5,0	0/1:15:8,7	1/1:4:0,4	./.:0:.,.	./.:0:.,.	0/0:17:17,0	0/1:20:13,7	0/1:12:4,8	0/0:3:3,0	0/0:12:12,0	0/1:11:8,3	./.:2:.,.	0/1:11:5,6	0/1:8:3,5	./.:0:.,.	0/1:11:7,4	0/0:4:4,0	0/0:5:5,0	0/1:9:5,4	1/1:11:0,11	0/0:11:11,0	0/0:13:13,0	0/0:16:16,0	0/1:6:3,3	1/1:15:0,15	1/1:12:0,12	./.:0:.,.	0/1:8:3,5	0/0:12:12,0	./.:0:.,.	0/1:8:5,3	1/1:5:0,5	0/1:8:5,3	0/0:11:11,0	0/0:8:8,0	0/1:12:8,4	1/1:7:0,7	0/0:14:14,0	0/1:9:5,4	0/0:6:6,0	0/0:15:15,0	0/0:13:13,0	0/1:6:3,3	0/0:13:13,0	0/0:9:9,0	0/0:9:9,0	0/0:7:7,0	0/0:3:3,0	1/1:6:0,6	0/0:10:10,0	0/1:8:4,4	./.:0:.,.	0/0:4:4,0	0/0:12:12,0	./.:7:.,.	0/0:4:4,0	0/0:11:11,0	./.:0:.,.	1/1:9:0,9	0/1:10:7,3	0/1:4:2,2	1/1:9:0,9	0/0:3:3,0	0/1:20:11,9	./.:2:.,.	0/0:7:7,0	./.:5:.,.	0/0:7:7,0	1/1:3:0,3	0/1:15:5,10	1/1:7:0,7	./.:4:.,.	0/0:9:9,0	0/0:12:12,0	0/0:7:7,0	0/0:4:4,0	0/0:7:7,0	./.:2:.,.	./.:0:.,.	./.:6:.,.	./.:3:.,.	0/0:6:6,0	0/1:10:6,4	0/0:10:10,0	0/0:13:13,0	0/0:7:7,0	0/0:12:12,0	1/1:11:0,11	0/0:6:6,0	0/1:10:5,5	0/0:8:8,0	0/1:8:3,5	./.:5:.,.	0/1:10:7,3	0/0:7:7,0	0/0:4:4,0	0/1:16:9,7	0/0:12:12,0	0/1:8:4,4	0/1:6:3,3	1/1:12:0,12	0/1:8:4,4	./.:0:.,.	1/1:4:0,4	0/0:12:12,0	0/0:5:5,0	0/1:9:6,3	0/0:17:17,0	1/1:9:0,9	0/0:11:11,0	0/1:10:5,5	./.:10:.,.	0/1:8:5,3	./.:4:.,.	0/1:8:3,5	0/0:16:16,0	0/1:23:11,12	0/0:8:8,0	./.:9:.,.	0/0:4:4,0	0/0:7:7,0	0/0:8:8,0	0/0:13:13,0	0/1:6:3,3	./.:13:.,.	0/0:9:9,0	1/1:5:0,5
un	12772	92_30	A	T	.	PASS	NS=245;AF=0.010;locori=p	GT:DP:AD	0/0:9:9,0	./.:0:.,.	1/1:9:0,9	0/0:4:4,0	0/0:5:5,0	0/0:5:5,0	0/0:4:4,0	./.:0:.,.	./.:0:.,.	0/0:9:9,0	0/1:5:2,3	0/0:4:4,0	0/0:7:7,0	0/0:5:5,0	0/0:4:4,0	0/0:6:6,0	0/0:10:10,0	0/0:12:12,0	0/0:8:8,0	0/0:14:14,0	0/0:11:11,0	0/0:16:16,0	0/0:9:9,0	0/1:11:3,8	0/0:10:10,0	0/0:5:5,0	0/0:6:6,0	0/0:12:12,0	0/0:24:24,0	0/0:8:8,0	0/0:4:4,0	0/0:6:6,0	0/0:7:7,0	0/0:7:7,0	./.:0:.,.	./.:4:.,.	0/0:9:9,0	0/0:9:9,0	0/0:3:3,0	0/0:7:7,0	./.:0:.,.	0/0:5:5,0	./.:0:.,.	0/0:4:4,0	./.:0:.,.	0/0:12:12,0	./.:2:.,.	./.:2:.,.	0/0:8:8,0	0/0:17:17,0	0/0:9:9,0	0/0:9:9,0	0/0:10:10,0	./.:0:.,.	0/0:4:4,0	./.:0:.,.	0/0:10:10,0	0/0:6:6,0	0/0:4:4,0	./.:2:.,.	0/0:8:8,0	0/0:4:4,0	0/0:9:9,0	0/0:5:5,0	0/0:6:6,0	0/0:10:10,0	0/0:13:13,0	0/0:9:9,0	0/0:5:5,0	0/0:10:10,0	0/0:7:7,0	./.:2:.,.	0/0:9:9,0	0/0:4:4,0	0/0:7:7,0	0/0:13:13,0	0/0:19:19,0	0/0:15:15,0	0/0:13:13,0	0/0:5:5,0	0/0:14:14,0	0/0:14:14,0	0/0:6:6,0	0/0:8:8,0	0/0:11:11,0	0/0:7:7,0	0/0:4:4,0	./.:0:.,.	0/0:10:10,0	./.:0:.,.	0/0:5:5,0	0/0:10:10,0	0/0:16:16,0	0/0:4:4,0	0/0:16:16,0	0/0:13:13,0	0/0:4:4,0	0/0:13:13,0	0/0:10:10,0	./.:2:.,.	0/0:7:7,0	0/0:11:11,0	0/0:5:5,0	0/0:16:16,0	0/0:12:12,0	0/0:13:13,0	0/0:8:8,0	0/0:9:9,0	0/0:10:10,0	0/0:13:13,0	0/0:7:7,0	0/0:3:3,0	0/0:5:5,0	0/0:12:12,0	0/0:10:10,0	0/0:13:13,0	0/0:9:9,0	0/0:11:11,0	0/0:10:10,0	0/0:11:11,0	0/0:14:14,0	0/0:11:11,0	0/0:5:5,0	0/1:14:6,8	0/0:11:11,0	0/0:9:9,0	0/0:12:12,0	0/0:10:10,0	0/0:9:9,0	0/0:7:7,0	0/0:6:6,0	./.:0:.,.	0/0:13:13,0	0/0:10:10,0	0/0:14:14,0	0/0:13:13,0	0/0:5:5,0	0/0:11:11,0	./.:2:.,.	0/0:3:3,0	0/0:7:7,0	0/0:12:12,0	0/0:5:5,0	0/0:4:4,0	./.:0:.,.	0/0:8:8,0	0/0:9:9,0	0/0:14:14,0	./.:0:.,.	0/0:3:3,0	0/0:5:5,0	0/0:5:5,0	0/0:4:4,0	0/0:9:9,0	0/0:11:11,0	0/0:12:12,0	./.:0:.,.	0/0:7:7,0	0/0:7:7,0	0/0:6:6,0	0/0:13:13,0	0/0:9:9,0	0/0:8:8,0	0/0:7:7,0	./.:2:.,.	0/0:5:5,0	0/0:6:6,0	0/0:16:16,0	0/0:7:7,0	0/0:13:13,0	0/0:9:9,0	0/0:8:8,0	0/0:6:6,0	0/0:9:9,0	0/0:6:6,0	0/0:10:10,0	0/0:5:5,0	0/0:6:6,0	0/0:10:10,0	0/0:10:10,0	0/0:9:9,0	0/0:6:6,0	0/0:9:9,0	0/0:7:7,0	0/0:13:13,0	0/0:7:7,0	0/0:8:8,0	0/0:7:7,0	0/0:7:7,0	0/0:4:4,0	0/0:7:7,0	0/0:4:4,0	0/0:9:9,0	0/0:5:5,0	0/0:5:5,0	0/0:12:12,0	0/0:11:11,0	0/0:6:6,0	0/0:12:12,0	./.:2:.,.	0/0:8:8,0	0/0:10:10,0	0/0:9:9,0	0/0:5:5,0	0/0:5:5,0	0/0:5:5,0	./.:2:.,.	./.:2:.,.	0/0:4:4,0	0/0:4:4,0	0/0:9:9,0	0/0:3:3,0	./.:2:.,.	0/0:5:5,0	0/0:6:6,0	0/0:7:7,0	0/0:13:13,0	0/0:15:15,0	0/0:10:10,0	./.:2:.,.	0/0:8:8,0	0/0:4:4,0	0/0:8:8,0	0/0:4:4,0	0/0:7:7,0	0/0:3:3,0	0/0:11:11,0	0/0:8:8,0	0/0:4:4,0	0/0:11:11,0	0/0:5:5,0	0/0:4:4,0	0/0:4:4,0	0/0:7:7,0	0/0:6:6,0	0/0:13:13,0	0/0:8:8,0	0/0:20:20,0	0/0:10:10,0	0/0:17:17,0	0/0:4:4,0	0/0:12:12,0	0/0:16:16,0	0/0:9:9,0	0/0:10:10,0	0/0:13:13,0	0/0:9:9,0	0/0:12:12,0	0/0:8:8,0	0/0:6:6,0	0/0:8:8,0	0/0:9:9,0	0/0:8:8,0	0/0:7:7,0	0/0:5:5,0	0/0:8:8,0	0/0:5:5,0	0/0:9:9,0	0/0:11:11,0	0/0:10:10,0	0/0:10:10,0	0/0:9:9,0
un	13438	96_136	T	G	.	PASS	NS=147;AF=0.092;locori=p	GT:DP:AD	./.:0:.,.	./.:0:.,.	./.:0:.,.	./.:0:.,.	./.:0:.,.	./.:0:.,.	./.:0:.,.	./.:0:.,.	./.:0:.,.	./.:0:.,.	./.:0:.,.	./.:0:.,.	./.:0:.,.	./.:0:.,.	./.:0:.,.	./.:0:.,.	./.:0:.,.	./.:0:.,.	./.:0:.,.	./.:0:.,.	./.:0:.,.	./.:0:.,.	./.:0:.,.	./.:0:.,.	./.:0:.,.	./.:0:.,.	./.:0:.,.	./.:0:.,.	./.:0:.,.	./.:0:.,.	./.:0:.,.	./.:0:.,.	./.:0:.,.	./.:0:.,.	./.:0:.,.	./.:0:.,.	./.:0:.,.	./.:0:.,.	./.:0:.,.	./.:0:.,.	./.:0:.,.	./.:0:.,.	./.:0:.,.	0/0:19:19,0	0/0:26:26,0	0/0:3:3,0	0/0:8:8,0	0/0:26:26,0	0/0:48:48,0	./.:0:.,.	0/0:28:28,0	./.:0:.,.	0/0:22:22,0	0/0:17:17,0	0/1:32:19,13	0/0:10:10,0	0/0:33:33,0	0/0:23:23,0	0/0:35:35,0	0/0:37:37,0	0/0:14:14,0	0/0:28:28,0	./.:0:.,.	0/0:32:32,0	./.:0:.,.	./.:0:.,.	0/0:20:20,0	0/0:37:37,0	0/1:26:10,16	0/0:50:50,0	0/0:17:17,0	./.:0:.,.	0/0:37:37,0	0/1:26:14,12	./.:0:.,.	./.:0:.,.	0/0:53:53,0	0/0:21:21,0	0/0:36:36,0	1/1:23:0,23	0/0:44:44,0	0/0:29:29,0	0/0:26:26,0	./.:0:.,.	./.:0:.,.	0/0:32:32,0	1/1:30:0,30	0/0:26:26,0	0/0:18:18,0	0/0:37:37,0	0/0:35:35,0	0/0:17:17,0	0/0:20:20,0	0/0:7:7,0	0/0:20:20,0	0/0:25:25,0	./.:0:.,.	0/0:16:16,0	./.:0:.,.	0/0:9:9,0	0/0:18:18,0	0/0:11:11,0	0/0:7:7,0	0/0:14:14,0	./.:0:.,.	0/0:23:23,0	0/0:7:7,0	0/0:13:13,0	0/0:16:16,0	0/1:18:8,10	0/0:6:6,0	./.:0:.,.	0/0:6:6,0	0/0:9:9,0	0/0:8:8,0	0/0:13:13,0	0/0:4:4,0	0/0:11:11,0	0/0:6:6,0	0/0:7:7,0	./.:0:.,.	./.:0:.,.	./.:0:.,.	./.:0:.,.	./.:0:.,.	./.:0:.,.	./.:0:.,.	./.:0:.,.	./.:0:.,.	./.:0:.,.	./.:0:.,.	./.:0:.,.	./.:0:.,.	./.:0:.,.	./.:0:.,.	./.:0:.,.	./.:0:.,.	./.:0:.,.	./.:0:.,.	./.:0:.,.	./.:0:.,.	./.:0:.,.	./.:0:.,.	./.:0:.,.	./.:0:.,.	./.:0:.,.	./.:0:.,.	./.:0:.,.	./.:0:.,.	./.:0:.,.	./.:0:.,.	./.:0:.,.	./.:0:.,.	./.:0:.,.	./.:0:.,.	./.:0:.,.	./.:0:.,.	./.:0:.,.	./.:0:.,.	./.:0:.,.	./.:0:.,.	./.:0:.,.	./.:0:.,.	./.:0:.,.	./.:2:.,.	./.:0:.,.	0/0:3:3,0	0/0:11:11,0	0/0:21:21,0	0/0:5:5,0	0/0:15:15,0	0/0:16:16,0	1/1:16:0,16	0/0:62:62,0	0/0:28:28,0	0/1:31:19,12	0/0:34:34,0	./.:21:.,.	0/0:17:17,0	1/1:27:0,27	0/0:17:17,0	0/0:13:13,0	0/0:21:21,0	0/0:3:3,0	0/0:24:24,0	0/0:6:6,0	1/1:13:0,13	0/0:20:20,0	0/0:33:33,0	0/1:27:13,14	./.:0:.,.	0/0:29:29,0	0/0:19:19,0	0/0:32:32,0	0/1:40:21,19	0/0:33:33,0	0/0:58:58,0	0/0:25:25,0	1/1:31:0,31	0/1:21:13,8	0/0:36:36,0	0/0:25:25,0	0/0:25:25,0	0/0:9:9,0	0/0:21:21,0	./.:0:.,.	0/0:11:11,0	./.:0:.,.	0/1:31:14,17	0/0:29:29,0	./.:0:.,.	0/0:24:24,0	0/0:9:9,0	./.:0:.,.	./.:0:.,.	0/0:13:13,0	0/0:26:26,0	0/1:25:14,11	0/0:19:19,0	0/1:39:14,25	0/0:33:33,0	0/0:33:33,0	./.:0:.,.	0/0:19:19,0	0/0:24:24,0	0/0:9:9,0	0/0:10:10,0	0/0:23:23,0	0/0:23:23,0	0/0:7:7,0	0/0:12:12,0	0/0:7:7,0	0/0:12:12,0	./.:0:.,.	0/1:19:9,10	0/0:8:8,0	0/0:18:18,0	0/0:9:9,0	./.:0:.,.	0/0:4:4,0	0/0:5:5,0	./.:0:.,.	0/0:6:6,0	0/0:12:12,0	./.:0:.,.	0/0:9:9,0	0/0:13:13,0	0/0:16:16,0	0/0:10:10,0	0/0:8:8,0	0/0:19:19,0	0/0:15:15,0	0/0:19:19,0	0/0:5:5,0	0/0:3:3,0	0/0:12:12,0	0/0:10:10,0	0/0:11:11,0	./.:0:.,.	0/1:20:9,11	1/1:10:0,10	./.:0:.,.
un	14081	101_79	A	T	.	PASS	NS=149;AF=0.034;locori=p	GT:DP:AD	0/0:7:7,0	0/0:19:19,0	0/0:23:23,0	0/0:34:34,0	0/0:16:16,0	0/0:25:25,0	0/0:21:21,0	0/0:12:12,0	0/1:12:5,7	0/1:26:15,11	0/0:20:20,0	0/0:19:19,0	0/0:26:26,0	0/0:33:33,0	0/0:11:11,0	./.:4:.,.	./.:0:.,.	./.:6:.,.	./.:2:.,.	./.:0:.,.	./.:2:.,.	./.:3:.,.	./.:0:.,.	./.:3:.,.	./.:4:.,.	./.:0:.,.	./.:0:.,.	./.:0:.,.	./.:3:.,.	./.:6:.,.	./.:19:.,.	./.:18:.,.	./.:16:.,.	./.:44:.,.	./.:7:.,.	./.:20:.,.	./.:40:.,.	./.:20:.,.	./.:15:.,.	./.:13:.,.	./.:19:.,.	./.:18:.,.	./.:7:.,.	0/0:36:36,0	0/0:10:10,0	0/0:5:5,0	0/0:17:17,0	0/0:20:20,0	0/0:7:7,0	0/0:30:30,0	0/0:13:13,0	0/0:21:21,0	0/0:10:10,0	0/0:24:24,0	0/0:10:10,0	0/0:9:9,0	0/0:21:21,0	0/0:12:12,0	0/0:10:10,0	0/0:19:19,0	0/0:18:18,0	0/0:16:16,0	0/0:11:11,0	0/0:25:25,0	0/0:20:20,0	0/0:11:11,0	0/0:19:19,0	0/0:14:14,0	0/0:7:7,0	0/0:13:13,0	0/0:12:12,0	0/0:12:12,0	0/0:24:24,0	0/0:4:4,0	0/0:20:20,0	0/0:17:17,0	0/0:16:16,0	0/0:24:24,0	0/0:53:53,0	0/0:16:16,0	0/0:31:31,0	0/0:26:26,0	0/0:29:29,0	0/0:17:17,0	0/0:39:39,0	0/0:26:26,0	0/1:34:19,15	0/0:33:33,0	0/0:23:23,0	0/0:25:25,0	0/0:20:20,0	0/0:15:15,0	./.:5:.,.	./.:0:.,.	./.:4:.,.	./.:4:.,.	./.:3:.,.	./.:11:.,.	./.:2:.,.	./.:0:.,.	./.:14:.,.	./.:7:.,.	./.:2:.,.	./.:6:.,.	./.:3:.,.	./.:4:.,.	./.:6:.,.	./.:5:.,.	./.:2:.,.	./.:2:.,.	./.:6:.,.	./.:5:.,.	./.:0:.,.	./.:0:.,.	./.:6:.,.	./.:4:.,.	./.:3:.,.	./.:4:.,.	./.:5:.,.	./.:0:.,.	./.:5:.,.	./.:0:.,.	./.:7:.,.	./.:5:.,.	./.:9:.,.	./.:3:.,.	./.:11:.,.	./.:3:.,.	./.:5:.,.	./.:2:.,.	./.:5:.,.	./.:5:.,.	./.:5:.,.	./.:5:.,.	./.:8:.,.	./.:0:.,.	./.:7:.,.	./.:2:.,.	0/1:20:11,9	0/0:24:24,0	0/1:30:15,15	0/0:30:30,0	0/0:29:29,0	0/0:18:18,0	0/0:21:21,0	0/0:21:21,0	0/1:21:8,13	0/0:25:25,0	0/0:29:29,0	0/0:10:10,0	0/0:32:32,0	0/1:17:8,9	0/0:12:12,0	0/0:29:29,0	0/0:32:32,0	0/0:25:25,0	0/0:21:21,0	0/0:22:22,0	0/1:22:13,9	0/1:31:12,19	0/0:27:27,0	0/0:11:11,0	0/0:6:6,0	0/0:6:6,0	./.:0:.,.	0/0:3:3,0	0/0:3:3,0	./.:0:.,.	./.:0:.,.	./.:0:.,.	0/0:5:5,0	0/0:3:3,0	./.:0:.,.	0/0:12:12,0	0/0:10:10,0	0/0:11:11,0	0/0:9:9,0	0/0:2:2,0	0/0:12:12,0	0/0:15:15,0	0/0:9:9,0	0/0:10:10,0	0/0:8:8,0	./.:2:.,.	0/0:7:7,0	0/0:7:7,0	0/0:7:7,0	0/0:5:5,0	0/0:33:33,0	0/0:11:11,0	0/0:24:24,0	0/0:21:21,0	0/0:27:27,0	0/0:27:27,0	0/0:9:9,0	0/0:17:17,0	0/0:30:30,0	0/0:8:8,0	0/0:22:22,0	0/0:11:11,0	0/1:16:9,7	0/0:19:19,0	0/0:24:24,0	0/0:8:8,0	0/0:18:18,0	0/0:9:9,0	0/0:11:11,0	0/0:7:7,0	0/0:9:9,0	0/0:13:13,0	0/0:8:8,0	0/0:9:9,0	0/0:7:7,0	0/0:7:7,0	0/0:9:9,0	0/0:11:11,0	0/0:16:16,0	0/0:9:9,0	0/0:17:17,0	0/0:16:16,0	0/0:39:39,0	0/0:22:22,0	0/0:40:40,0	0/0:36:36,0	0/0:21:21,0	./.:8:.,.	./.:10:.,.	./.:7:.,.	./.:5:.,.	./.:0:.,.	./.:5:.,.	./.:8:.,.	./.:7:.,.	./.:0:.,.	./.:3:.,.	./.:7:.,.	./.:4:.,.	./.:6:.,.	./.:0:.,.	./.:3:.,.	./.:3:.,.	./.:4:.,.	./.:5:.,.	./.:2:.,.	./.:0:.,.	./.:5:.,.	./.:2:.,.	./.:6:.,.	./.:0:.,.	./.:0:.,.	./.:3:.,.	./.:3:.,.	./.:0:.,.	./.:4:.,.	./.:0:.,.	./.:4:.,.	./.:0:.,.	./.:0:.,.	./.:5:.,.	./.:6:.,.	./.:6:.,.	./.:5:.,.
un	14221	102_79	A	G	.	PASS	NS=148;AF=0.071;locori=p	GT:DP:AD	./.:7:.,.	./.:0:.,.	./.:8:.,.	./.:3:.,.	./.:8:.,.	./.:7:.,.	./.:11:.,.	./.:0:.,.	./.:0:.,.	./.:7:.,.	./.:3:.,.	./.:0:.,.	./.:11:.,.	./.:10:.,.	./.:2:.,.	./.:7:.,.	./.:3:.,.	./.:2:.,.	./.:8:.,.	./.:5:.,.	./.:9:.,.	./.:3:.,.	./.:4:.,.	./.:11:.,.	./.:3:.,.	./.:0:.,.	./.:0:.,.	./.:0:.,.	./.:4:.,.	./.:7:.,.	./.:10:.,.	./.:0:.,.	./.:7:.,.	./.:3:.,.	./.:3:.,.	./.:3:.,.	./.:5:.,.	./.:4:.,.	./.:0:.,.	./.:4:.,.	./.:6:.,.	./.:5:.,.	./.:7:.,.	0/0:4:4,0	./.:0:.,.	./.:0:.,.	0/0:5:5,0	0/0:6:6,0	0/0:9:9,0	0/0:8:8,0	0/0:7:7,0	0/0:4:4,0	0/0:11:11,0	0/0:10:10,0	0/0:4:4,0	./.:0:.,.	0/0:17:17,0	0/0:3:3,0	./.:0:.,.	0/0:10:10,0	./.:0:.,.	./.:6:.,.	0/0:5:5,0	0/0:5:5,0	0/0:7:7,0	0/0:8:8,0	0/0:7:7,0	./.:0:.,.	0/0:10:10,0	0/0:9:9,0	0/0:3:3,0	0/1:5:3,2	./.:6:.,.	./.:0:.,.	0/0:11:11,0	0/0:5:5,0	0/0:16:16,0	1/1:8:0,8	0/0:5:5,0	0/0:4:4,0	0/0:11:11,0	0/0:6:6,0	0/0:16:16,0	0/0:3:3,0	0/0:6:6,0	0/0:8:8,0	0/0:10:10,0	0/0:7:7,0	0/0:10:10,0	1/1:9:0,9	0/0:9:9,0	./.:0:.,.	0/0:6:6,0	0/0:4:4,0	./.:0:.,.	0/0:12:12,0	0/0:7:7,0	0/0:11:11,0	1/1:5:0,5	./.:2:.,.	./.:0:.,.	0/0:13:13,0	0/0:3:3,0	0/0:9:9,0	./.:0:.,.	0/0:8:8,0	0/0:5:5,0	0/0:6:6,0	0/0:6:6,0	0/0:6:6,0	./.:0:.,.	0/0:3:3,0	0/0:5:5,0	0/0:4:4,0	0/0:13:13,0	./.:0:.,.	0/0:8:8,0	./.:2:.,.	0/0:5:5,0	0/0:3:3,0	./.:2:.,.	0/0:9:9,0	./.:0:.,.	./.:0:.,.	./.:0:.,.	./.:0:.,.	./.:0:.,.	./.:0:.,.	./.:0:.,.	./.:0:.,.	./.:0:.,.	./.:0:.,.	./.:0:.,.	./.:0:.,.	./.:0:.,.	./.:0:.,.	./.:0:.,.	./.:0:.,.	./.:2:.,.	./.:2:.,.	./.:13:.,.	./.:9:.,.	./.:9:.,.	./.:7:.,.	./.:6:.,.	./.:4:.,.	./.:0:.,.	./.:7:.,.	./.:7:.,.	./.:11:.,.	./.:7:.,.	./.:7:.,.	./.:0:.,.	./.:14:.,.	./.:0:.,.	./.:8:.,.	./.:4:.,.	./.:16:.,.	./.:0:.,.	./.:0:.,.	./.:6:.,.	./.:3:.,.	./.:5:.,.	./.:0:.,.	0/0:3:3,0	0/0:4:4,0	./.:2:.,.	0/0:7:7,0	0/0:6:6,0	0/0:5:5,0	0/0:8:8,0	0/0:5:5,0	0/0:14:14,0	0/0:10:10,0	./.:2:.,.	./.:0:.,.	0/0:10:10,0	0/0:5:5,0	0/0:8:8,0	0/0:20:20,0	0/0:9:9,0	0/0:8:8,0	./.:0:.,.	0/0:4:4,0	0/0:4:4,0	0/0:5:5,0	0/1:14:8,6	./.:0:.,.	0/1:8:5,3	0/0:4:4,0	0/0:6:6,0	1/1:11:0,11	./.:0:.,.	0/0:8:8,0	0/0:6:6,0	0/0:6:6,0	0/0:14:14,0	0/0:5:5,0	1/1:9:0,9	0/0:7:7,0	0/0:13:13,0	0/0:8:8,0	0/0:10:10,0	./.:0:.,.	1/1:5:0,5	0/0:4:4,0	0/0:5:5,0	./.:0:.,.	0/0:9:9,0	0/0:6:6,0	0/0:4:4,0	./.:2:.,.	0/0:4:4,0	0/0:3:3,0	./.:2:.,.	0/0:5:5,0	0/0:10:10,0	0/0:3:3,0	0/0:11:11,0	0/0:5:5,0	0/1:13:9,4	0/0:4:4,0	0/0:3:3,0	0/0:5:5,0	0/0:7:7,0	0/0:8:8,0	./.:0:.,.	./.:0:.,.	0/0:8:8,0	0/0:9:9,0	0/0:3:3,0	1/1:5:0,5	./.:0:.,.	0/0:3:3,0	0/0:8:8,0	0/0:7:7,0	0/0:6:6,0	./.:6:.,.	0/0:11:11,0	0/0:4:4,0	0/0:5:5,0	0/0:5:5,0	0/0:15:15,0	0/0:11:11,0	0/0:4:4,0	0/0:14:14,0	0/0:10:10,0	0/0:6:6,0	0/0:7:7,0	0/0:8:8,0	0/0:4:4,0	0/0:4:4,0	0/0:4:4,0	0/0:4:4,0	./.:0:.,.	0/1:8:3,5	./.:0:.,.	0/0:3:3,0	0/0:10:10,0	0/0:7:7,0	0/0:5:5,0	0/0:7:7,0
un	14716	106_14	G	A	.	PASS	NS=168;AF=0.402;locori=p	GT:DP:AD	./.:8:.,.	./.:4:.,.	./.:8:.,.	./.:7:.,.	./.:11:.,.	./.:6:.,.	./.:10:.,.	./.:7:.,.	./.:6:.,.	./.:9:.,.	./.:4:.,.	./.:7:.,.	./.:7:.,.	./.:7:.,.	./.:7:.,.	./.:10:.,.	./.:5:.,.	./.:4:.,.	./.:4:.,.	./.:4:.,.	./.:3:.,.	./.:6:.,.	./.:2:.,.	./.:2:.,.	./.:4:.,.	./.:2:.,.	./.:0:.,.	./.:6:.,.	./.:6:.,.	./.:10:.,.	./.:9:.,.	./.:2:.,.	./.:10:.,.	./.:13:.,.	./.:4:.,.	./.:13:.,.	./.:8:.,.	./.:8:.,.	./.:3:.,.	./.:4:.,.	./.:9:.,.	./.:0:.,.	./.:5:.,.	./.:6:.,.	./.:4:.,.	./.:2:.,.	0/0:3:3,0	1/1:13:0,13	0/1:6:4,2	./.:17:.,.	1/1:11:0,11	0/1:13:5,8	0/0:10:10,0	./.:0:.,.	0/0:6:6,0	./.:2:.,.	0/1:11:7,4	0/1:8:4,4	./.:0:.,.	1/1:5:0,5	0/0:5:5,0	0/0:5:5,0	1/1:6:0,6	./.:0:.,.	0/1:8:3,5	0/0:14:14,0	0/1:14:6,8	0/1:8:5,3	1/1:6:0,6	1/1:14:0,14	./.:4:.,.	1/1:7:0,7	0/0:20:20,0	0/1:5:3,2	./.:7:.,.	0/1:11:6,5	./.:13:.,.	1/1:5:0,5	0/0:16:16,0	1/1:11:0,11	0/1:4:2,2	0/0:16:16,0	0/0:8:8,0	1/1:12:0,12	1/1:13:0,13	./.:6:.,.	0/0:5:5,0	0/0:15:15,0	./.:0:.,.	0/0:7:7,0	0/1:12:5,7	0/0:4:4,0	0/0:8:8,0	1/1:3:0,3	0/1:6:3,3	1/1:4:0,4	./.:2:.,.	0/0:5:5,0	1/1:4:0,4	0/0:4:4,0	1/1:16:0,16	0/0:13:13,0	1/1:2:0,2	./.:6:.,.	0/1:8:4,4	1/1:3:0,3	0/0:5:5,0	0/1:7:5,2	1/1:5:0,5	./.:6:.,.	./.:0:.,.	./.:3:.,.	0/1:8:4,4	0/1:11:3,8	0/0:5:5,0	1/1:4:0,4	./.:0:.,.	0/0:11:11,0	0/1:4:2,2	0/0:3:3,0	0/1:9:5,4	0/1:10:4,6	./.:6:.,.	./.:7:.,.	./.:8:.,.	./.:12:.,.	./.:2:.,.	./.:10:.,.	./.:5:.,.	./.:3:.,.	./.:8:.,.	./.:2:.,.	./.:10:.,.	./.:5:.,.	./.:8:.,.	./.:12:.,.	./.:2:.,.	./.:8:.,.	0/0:6:6,0	0/0:8:8,0	0/1:7:4,3	0/1:20:11,9	./.:10:.,.	0/1:11:5,6	0/0:4:4,0	1/1:9:0,9	1/1:4:0,4	0/0:6:6,0	0/1:13:6,7	0/1:8:2,6	0/1:5:2,3	0/0:9:9,0	0/0:4:4,0	0/1:9:6,3	0/1:13:8,5	0/1:12:5,7	0/1:11:6,5	0/1:8:5,3	0/0:12:12,0	./.:2:.,.	0/1:6:4,2	0/0:5:5,0	0/1:13:9,4	0/1:10:6,4	./.:0:.,.	0/0:6:6,0	./.:0:.,.	0/1:4:2,2	1/1:4:0,4	0/1:10:3,7	0/0:8:8,0	0/1:10:4,6	1/1:11:0,11	0/1:9:6,3	./.:6:.,.	./.:0:.,.	./.:7:.,.	./.:7:.,.	1/1:7:0,7	1/1:17:0,17	0/0:7:7,0	1/1:7:0,7	0/1:10:3,7	./.:4:.,.	0/1:8:3,5	0/0:6:6,0	1/1:10:0,10	0/0:6:6,0	0/0:5:5,0	./.:0:.,.	0/0:9:9,0	0/1:8:6,2	./.:8:.,.	0/1:6:2,4	1/1:3:0,3	0/0:10:10,0	0/0:11:11,0	./.:0:.,.	0/0:14:14,0	./.:0:.,.	0/1:8:5,3	1/1:7:0,7	0/1:8:2,6	./.:4:.,.	./.:0:.,.	./.:0:.,.	0/1:9:6,3	0/0:7:7,0	0/1:7:4,3	0/1:10:5,5	0/0:7:7,0	0/0:4:4,0	0/0:3:3,0	0/0:3:3,0	0/0:6:6,0	0/1:4:2,2	0/1:18:10,8	0/1:5:2,3	0/0:9:9,0	./.:13:.,.	0/1:6:3,3	0/1:8:4,4	0/1:11:6,5	0/0:11:11,0	0/0:8:8,0	1/1:9:0,9	0/1:14:8,6	0/0:6:6,0	./.:0:.,.	./.:0:.,.	0/0:11:11,0	0/1:5:3,2	1/1:5:0,5	./.:0:.,.	0/1:7:4,3	0/0:8:8,0	0/1:12:7,5	0/0:3:3,0	0/0:8:8,0	0/0:11:11,0	0/0:7:7,0	./.:5:.,.	0/0:17:17,0	0/0:7:7,0	1/1:4:0,4	0/1:8:4,4	1/1:10:0,10	0/0:13:13,0	0/1:9:4,5	0/0:8:8,0	0/0:13:13,0	0/1:10:4,6	0/0:10:10,0	1/1:3:0,3	./.:2:.,.	0/1:5:3,2	0/0:4:4,0	0/0:4:4,0	0/1:9:4,5	0/0:6:6,0	0/0:7:7,0	1/1:10:0,10
un	17115	123_33	C	T	.	PASS	NS=202;AF=0.045;locori=p	GT:DP:AD	0/0:16:16,0	0/0:25:25,0	0/0:50:50,0	0/0:18:18,0	0/0:34:34,0	0/0:18:18,0	0/0:41:41,0	0/0:8:8,0	0/0:12:12,0	0/0:38:38,0	0/0:35:35,0	0/0:40:40,0	./.:0:.,.	0/0:21:21,0	0/0:13:13,0	0/0:83:83,0	0/1:88:43,45	0/0:29:29,0	0/1:71:32,39	./.:0:.,.	0/0:29:29,0	./.:0:.,.	0/0:43:43,0	0/1:75:37,38	0/0:26:26,0	0/0:36:36,0	0/0:33:33,0	0/0:37:37,0	0/0:23:23,0	0/0:27:27,0	./.:0:.,.	0/0:27:27,0	0/0:81:81,0	0/0:24:24,0	0/0:29:29,0	0/0:22:22,0	0/0:27:27,0	0/0:62:62,0	0/0:37:37,0	0/0:23:23,0	0/0:47:47,0	0/0:51:51,0	0/0:24:24,0	0/0:35:35,0	0/0:19:19,0	0/0:13:13,0	0/0:12:12,0	0/0:26:26,0	0/0:24:24,0	0/0:61:61,0	0/0:56:56,0	./.:0:.,.	./.:0:.,.	0/0:57:57,0	0/0:21:21,0	0/0:13:13,0	./.:0:.,.	0/0:34:34,0	0/0:23:23,0	./.:0:.,.	0/0:45:45,0	1/1:28:0,28	0/0:63:63,0	0/0:63:63,0	0/0:33:33,0	./.:0:.,.	./.:0:.,.	0/1:68:35,33	0/0:31:31,0	./.:0:.,.	0/0:28:28,0	0/0:45:45,0	0/1:90:48,42	0/0:37:37,0	0/0:39:39,0	0/0:92:92,0	0/0:76:76,0	0/0:24:24,0	0/0:93:93,0	0/0:26:26,0	0/0:56:56,0	0/0:45:45,0	0/0:45:45,0	0/0:21:21,0	./.:0:.,.	0/0:56:56,0	0/0:56:56,0	0/0:67:67,0	0/0:34:34,0	0/0:26:26,0	0/0:63:63,0	./.:0:.,.	0/0:82:82,0	0/0:7:7,0	0/0:39:39,0	0/0:38:38,0	./.:0:.,.	0/0:113:113,0	0/0:55:55,0	0/0:26:26,0	./.:0:.,.	./.:0:.,.	0/0:24:24,0	0/0:36:36,0	0/1:93:55,38	0/0:49:49,0	0/0:55:55,0	./.:0:.,.	./.:0:.,.	0/0:76:76,0	./.:0:.,.	./.:0:.,.	0/0:102:102,0	0/1:68:40,28	0/0:105:105,0	0/0:62:62,0	0/0:58:58,0	0/0:44:44,0	0/0:33:33,0	0/0:46:46,0	0/0:36:36,0	0/0:47:47,0	0/0:37:37,0	0/0:59:59,0	0/1:87:29,58	0/0:40:40,0	0/0:75:75,0	0/0:64:64,0	./.:0:.,.	0/0:24:24,0	0/0:64:64,0	./.:0:.,.	0/0:39:39,0	0/0:59:59,0	./.:0:.,.	0/0:84:84,0	0/0:46:46,0	0/0:46:46,0	0/0:28:28,0	0/0:16:16,0	0/0:19:19,0	0/0:34:34,0	0/0:35:35,0	0/0:3:3,0	0/0:26:26,0	0/0:25:25,0	0/0:17:17,0	0/0:32:32,0	./.:0:.,.	0/0:22:22,0	./.:0:.,.	0/0:23:23,0	./.:0:.,.	0/0:44:44,0	0/0:84:84,0	0/0:33:33,0	0/0:33:33,0	0/0:34:34,0	0/0:30:30,0	0/0:88:88,0	0/0:56:56,0	0/0:34:34,0	1/1:45:0,45	./.:0:.,.	./.:0:.,.	0/0:93:93,0	0/0:23:23,0	0/0:56:56,0	0/0:31:31,0	0/1:84:45,39	0/0:44:44,0	0/0:66:66,0	1/1:46:0,46	0/1:86:46,40	0/0:41:41,0	0/0:86:86,0	0/0:28:28,0	0/0:42:42,0	0/0:35:35,0	0/0:47:47,0	0/0:43:43,0	0/0:75:75,0	0/0:33:33,0	0/0:33:33,0	0/0:35:35,0	0/0:32:32,0	0/0:66:66,0	0/0:43:43,0	0/0:63:63,0	0/0:24:24,0	0/0:65:65,0	0/0:25:25,0	0/0:28:28,0	0/0:74:74,0	0/0:61:61,0	./.:0:.,.	0/0:45:45,0	0/0:47:47,0	./.:0:.,.	0/0:29:29,0	0/1:47:26,21	0/0:31:31,0	0/0:28:28,0	0/0:17:17,0	0/0:59:59,0	0/0:41:41,0	0/1:69:30,39	0/0:22:22,0	0/0:22:22,0	0/0:51:51,0	0/0:27:27,0	0/0:29:29,0	./.:0:.,.	0/0:11:11,0	0/0:16:16,0	./.:0:.,.	0/0:91:91,0	./.:0:.,.	0/0:68:68,0	0/0:42:42,0	0/0:66:66,0	0/0:18:18,0	./.:0:.,.	0/0:25:25,0	0/0:20:20,0	./.:0:.,.	./.:0:.,.	./.:0:.,.	./.:0:.,.	./.:0:.,.	./.:0:.,.	./.:0:.,.	./.:0:.,.	./.:0:.,.	./.:0:.,.	./.:0:.,.	./.:0:.,.	./.:0:.,.	./.:0:.,.	./.:0:.,.	./.:0:.,.	./.:0:.,.	./.:0:.,.	./.:0:.,.	./.:0:.,.	./.:0:.,.	./.:0:.,.	./.:0:.,.	./.:0:.,.	./.:0:.,.	./.:0:.,.	./.:0:.,.	./.:0:.,.	./.:0:.,.	./.:0:.,.	./.:0:.,.	./.:0:.,.	./.:0:.,.	./.:0:.,.	./.:0:.,.	./.:0:.,.	./.:0:.,.
un	18164	130_102	C	A	.	PASS	NS=204;AF=0.012;locori=p	GT:DP:AD	0/0:20:20,0	0/0:20:20,0	0/0:5:5,0	0/0:10:10,0	0/0:22:22,0	0/0:15:15,0	0/0:6:6,0	0/0:15:15,0	0/0:7:7,0	0/0:14:14,0	0/0:15:15,0	0/0:10:10,0	0/0:7:7,0	0/0:18:18,0	0/0:12:12,0	./.:0:.,.	./.:0:.,.	./.:0:.,.	./.:0:.,.	./.:0:.,.	./.:0:.,.	./.:0:.,.	./.:0:.,.	./.:0:.,.	./.:0:.,.	./.:0:.,.	./.:0:.,.	./.:0:.,.	./.:0:.,.	./.:0:.,.	./.:0:.,.	./.:0:.,.	./.:0:.,.	./.:0:.,.	./.:0:.,.	./.:0:.,.	./.:0:.,.	./.:0:.,.	./.:0:.,.	./.:0:.,.	./.:0:.,.	./.:0:.,.	./.:0:.,.	./.:0:.,.	0/0:16:16,0	0/0:14:14,0	0/0:8:8,0	./.:0:.,.	./.:0:.,.	0/0:17:17,0	0/0:31:31,0	0/0:34:34,0	0/0:15:15,0	0/0:26:26,0	0/0:11:11,0	0/0:23:23,0	0/0:14:14,0	0/0:7:7,0	0/0:13:13,0	0/0:14:14,0	0/0:10:10,0	0/0:12:12,0	0/0:21:21,0	0/0:15:15,0	0/0:8:8,0	0/0:8:8,0	0/0:22:22,0	0/0:19:19,0	0/0:17:17,0	./.:0:.,.	0/0:7:7,0	0/0:11:11,0	0/0:41:41,0	0/0:25:25,0	0/0:35:35,0	./.:0:.,.	0/0:25:25,0	0/0:15:15,0	1/1:16:0,16	0/0:5:5,0	0/0:13:13,0	0/0:7:7,0	0/0:8:8,0	0/0:12:12,0	0/0:16:16,0	0/0:7:7,0	./.:0:.,.	0/0:28:28,0	0/0:17:17,0	0/0:10:10,0	0/0:25:25,0	0/0:5:5,0	0/0:24:24,0	./.:0:.,.	0/0:52:52,0	0/0:25:25,0	0/0:38:38,0	0/0:17:17,0	0/0:22:22,0	0/0:21:21,0	0/0:23:23,0	0/0:17:17,0	0/0:17:17,0	0/0:15:15,0	0/0:15:15,0	./.:0:.,.	0/0:12:12,0	0/0:31:31,0	0/0:42:42,0	0/0:10:10,0	./.:0:.,.	0/0:32:32,0	0/0:34:34,0	0/0:35:35,0	0/0:46:46,0	0/0:22:22,0	0/0:35:35,0	./.:0:.,.	./.:0:.,.	0/0:12:12,0	0/0:13:13,0	0/0:36:36,0	0/0:5:5,0	./.:0:.,.	0/0:41:41,0	0/0:35:35,0	0/0:19:19,0	0/0:11:11,0	0/0:33:33,0	0/0:21:21,0	0/0:12:12,0	0/0:33:33,0	0/0:14:14,0	0/0:31:31,0	0/0:12:12,0	0/0:29:29,0	0/0:15:15,0	0/0:13:13,0	./.:0:.,.	0/0:10:10,0	0/0:14:14,0	./.:0:.,.	0/0:18:18,0	0/0:12:12,0	0/0:9:9,0	0/0:22:22,0	0/0:30:30,0	0/0:23:23,0	./.:0:.,.	0/0:12:12,0	0/0:23:23,0	0/0:8:8,0	0/0:8:8,0	0/0:37:37,0	./.:0:.,.	0/0:17:17,0	0/0:20:20,0	0/0:32:32,0	0/0:14:14,0	0/0:10:10,0	0/0:9:9,0	0/0:24:24,0	0/0:42:42,0	./.:0:.,.	0/0:20:20,0	0/0:33:33,0	0/0:20:20,0	0/0:35:35,0	0/0:28:28,0	./.:0:.,.	0/0:22:22,0	0/0:47:47,0	0/0:21:21,0	0/0:23:23,0	0/0:21:21,0	0/0:13:13,0	./.:0:.,.	0/0:10:10,0	./.:0:.,.	./.:0:.,.	0/1:32:15,17	0/0:21:21,0	0/0:29:29,0	0/0:12:12,0	./.:0:.,.	0/0:38:38,0	0/0:23:23,0	0/0:7:7,0	0/0:15:15,0	0/0:5:5,0	0/0:22:22,0	0/0:15:15,0	./.:0:.,.	0/0:10:10,0	0/0:29:29,0	./.:0:.,.	0/0:11:11,0	0/0:15:15,0	./.:0:.,.	0/0:11:11,0	0/0:23:23,0	./.:0:.,.	0/0:8:8,0	./.:7:.,.	./.:0:.,.	0/0:5:5,0	0/0:18:18,0	0/0:21:21,0	./.:0:.,.	./.:0:.,.	0/0:11:11,0	0/0:7:7,0	./.:0:.,.	./.:0:.,.	0/0:16:16,0	0/0:17:17,0	0/0:40:40,0	0/0:9:9,0	0/0:21:21,0	0/0:31:31,0	0/0:17:17,0	./.:0:.,.	0/0:15:15,0	0/0:14:14,0	1/1:11:0,11	0/0:17:17,0	0/0:22:22,0	0/0:25:25,0	0/0:24:24,0	./.:0:.,.	0/0:24:24,0	0/0:28:28,0	0/0:26:26,0	./.:0:.,.	0/0:14:14,0	0/0:35:35,0	0/0:21:21,0	0/0:18:18,0	./.:0:.,.	0/0:12:12,0	0/0:18:18,0	0/0:14:14,0	0/0:15:15,0	./.:0:.,.	0/0:30:30,0	0/0:47:47,0	0/0:64:64,0	./.:0:.,.	0/0:16:16,0	./.:0:.,.	./.:0:.,.	0/0:39:39,0	./.:0:.,.	0/0:28:28,0	0/0:21:21,0	0/0:35:35,0	0/0:36:36,0	0/0:18:18,0	0/0:28:28,0	0/0:24:24,0	0/0:41:41,0	0/0:14:14,0
un	18431	132_89	C	T	.	PASS	NS=199;AF=0.070;locori=p	GT:DP:AD	./.:0:.,.	./.:0:.,.	0/0:11:11,0	0/0:4:4,0	0/1:7:3,4	0/0:8:8,0	0/1:7:4,3	0/0:5:5,0	./.:0:.,.	0/0:11:11,0	0/0:7:7,0	0/0:5:5,0	./.:7:.,.	0/1:8:4,4	0/0:5:5,0	0/0:10:10,0	0/0:9:9,0	0/0:5:5,0	0/0:4:4,0	0/0:5:5,0	./.:6:.,.	0/0:10:10,0	0/0:3:3,0	0/0:13:13,0	./.:0:.,.	0/0:3:3,0	0/0:3:3,0	0/0:5:5,0	1/1:10:0,10	0/0:7:7,0	0/0:16:16,0	0/0:3:3,0	0/0:5:5,0	0/0:12:12,0	0/0:6:6,0	0/0:7:7,0	0/0:11:11,0	0/0:7:7,0	0/0:4:4,0	0/0:6:6,0	0/0:6:6,0	0/0:4:4,0	0/0:5:5,0	./.:5:.,.	./.:3:.,.	./.:4:.,.	./.:3:.,.	./.:9:.,.	./.:5:.,.	./.:17:.,.	./.:3:.,.	./.:4:.,.	./.:14:.,.	./.:7:.,.	./.:4:.,.	./.:0:.,.	./.:11:.,.	./.:9:.,.	./.:5:.,.	./.:14:.,.	./.:0:.,.	./.:6:.,.	./.:8:.,.	./.:15:.,.	./.:9:.,.	./.:10:.,.	./.:8:.,.	./.:4:.,.	./.:0:.,.	./.:8:.,.	./.:0:.,.	./.:8:.,.	./.:13:.,.	./.:0:.,.	0/1:17:6,11	0/1:11:4,7	0/0:16:16,0	./.:0:.,.	0/0:15:15,0	0/0:6:6,0	0/0:8:8,0	0/0:6:6,0	0/0:18:18,0	0/0:5:5,0	0/1:17:12,5	./.:6:.,.	1/1:11:0,11	0/1:7:3,4	0/0:11:11,0	0/0:15:15,0	0/1:12:8,4	./.:0:.,.	0/0:10:10,0	0/0:3:3,0	0/0:12:12,0	0/0:7:7,0	0/0:9:9,0	0/0:17:17,0	0/0:12:12,0	0/1:6:2,4	0/0:15:15,0	0/0:9:9,0	0/0:5:5,0	0/0:11:11,0	0/0:16:16,0	0/0:9:9,0	0/0:7:7,0	0/0:9:9,0	0/0:9:9,0	0/0:6:6,0	0/0:9:9,0	0/0:4:4,0	0/1:14:10,4	0/0:12:12,0	./.:2:.,.	0/0:15:15,0	0/0:4:4,0	0/0:11:11,0	./.:5:.,.	0/0:4:4,0	0/0:7:7,0	0/0:15:15,0	./.:2:.,.	./.:4:.,.	./.:10:.,.	./.:7:.,.	./.:17:.,.	./.:7:.,.	./.:11:.,.	./.:0:.,.	./.:5:.,.	./.:8:.,.	./.:9:.,.	./.:5:.,.	./.:10:.,.	./.:10:.,.	./.:12:.,.	./.:7:.,.	0/0:5:5,0	0/0:5:5,0	0/0:10:10,0	./.:0:.,.	0/0:14:14,0	./.:8:.,.	0/0:6:6,0	0/0:4:4,0	0/0:8:8,0	0/0:13:13,0	0/0:8:8,0	0/0:6:6,0	0/1:10:6,4	0/0:10:10,0	./.:2:.,.	0/0:8:8,0	0/0:11:11,0	./.:7:.,.	0/0:10:10,0	0/0:7:7,0	./.:11:.,.	0/1:14:8,6	0/0:9:9,0	0/0:8:8,0	0/0:11:11,0	0/0:9:9,0	./.:0:.,.	0/0:14:14,0	0/0:9:9,0	0/0:14:14,0	0/0:10:10,0	0/0:11:11,0	0/0:12:12,0	0/0:9:9,0	0/1:12:5,7	0/1:13:6,7	0/0:6:6,0	0/0:11:11,0	0/0:12:12,0	0/1:4:2,2	0/0:4:4,0	0/0:15:15,0	0/0:7:7,0	0/0:7:7,0	0/0:3:3,0	./.:2:.,.	0/0:5:5,0	0/0:10:10,0	0/0:9:9,0	0/0:6:6,0	0/0:18:18,0	0/0:4:4,0	0/0:4:4,0	0/0:5:5,0	0/0:7:7,0	0/0:19:19,0	0/0:6:6,0	0/0:6:6,0	0/0:8:8,0	0/0:5:5,0	0/0:13:13,0	0/0:7:7,0	0/0:3:3,0	0/0:6:6,0	0/0:6:6,0	./.:4:.,.	0/0:7:7,0	0/1:7:4,3	0/0:8:8,0	0/0:9:9,0	0/1:7:4,3	./.:8:.,.	0/0:8:8,0	0/0:5:5,0	./.:2:.,.	./.:0:.,.	0/0:10:10,0	0/0:4:4,0	1/1:9:0,9	0/0:11:11,0	./.:12:.,.	0/0:3:3,0	0/0:10:10,0	0/0:11:11,0	0/1:8:3,5	0/0:7:7,0	0/0:4:4,0	./.:0:.,.	0/0:4:4,0	0/0:8:8,0	0/0:7:7,0	./.:2:.,.	0/0:3:3,0	0/0:11:11,0	./.:0:.,.	./.:5:.,.	0/0:4:4,0	0/1:9:5,4	0/0:15:15,0	0/0:16:16,0	0/0:11:11,0	0/0:10:10,0	0/0:8:8,0	0/0:7:7,0	0/0:11:11,0	0/0:14:14,0	0/0:14:14,0	0/0:7:7,0	0/1:11:5,6	0/0:11:11,0	0/0:8:8,0	0/0:2:2,0	0/0:16:16,0	0/0:10:10,0	0/0:8:8,0	0/0:9:9,0	0/0:4:4,0	0/0:15:15,0	0/0:7:7,0	0/0:14:14,0	0/0:8:8,0	0/0:5:5,0	0/0:10:10,0	0/0:9:9,0
un	19490	140_28	G	A	.	PASS	NS=170;AF=0.012;locori=p	GT:DP:AD	0/0:9:9,0	./.:0:.,.	0/0:13:13,0	0/0:22:22,0	0/0:36:36,0	0/0:22:22,0	0/0:16:16,0	1/1:19:0,19	0/0:8:8,0	0/0:34:34,0	0/0:13:13,0	0/0:32:32,0	0/0:26:26,0	./.:0:.,.	./.:0:.,.	./.:0:.,.	0/0:8:8,0	0/0:9:9,0	0/0:8:8,0	0/0:5:5,0	0/0:5:5,0	0/0:8:8,0	0/0:6:6,0	./.:0:.,.	0/0:4:4,0	0/0:3:3,0	0/0:6:6,0	0/0:11:11,0	0/0:6:6,0	0/0:27:27,0	0/0:26:26,0	0/0:13:13,0	0/0:22:22,0	./.:0:.,.	0/0:22:22,0	0/0:46:46,0	0/0:24:24,0	0/0:34:34,0	0/0:7:7,0	0/0:16:16,0	0/0:9:9,0	./.:0:.,.	./.:0:.,.	0/0:24:24,0	0/0:14:14,0	0/0:6:6,0	0/0:12:12,0	./.:0:.,.	0/0:24:24,0	0/0:25:25,0	./.:0:.,.	0/0:39:39,0	0/0:9:9,0	0/0:19:19,0	./.:0:.,.	0/0:7:7,0	0/0:46:46,0	0/0:23:23,0	0/0:10:10,0	0/0:16:16,0	0/0:10:10,0	1/1:13:0,13	./.:0:.,.	./.:0:.,.	0/0:6:6,0	0/0:14:14,0	0/0:24:24,0	0/0:26:26,0	0/0:15:15,0	0/0:29:29,0	0/0:16:16,0	./.:0:.,.	0/0:37:37,0	./.:0:.,.	./.:0:.,.	./.:0:.,.	./.:0:.,.	./.:0:.,.	./.:0:.,.	./.:0:.,.	./.:0:.,.	./.:0:.,.	./.:0:.,.	./.:0:.,.	./.:0:.,.	./.:0:.,.	./.:0:.,.	./.:0:.,.	./.:0:.,.	./.:0:.,.	./.:0:.,.	./.:0:.,.	0/0:11:11,0	0/0:3:3,0	./.:0:.,.	./.:0:.,.	0/0:19:19,0	0/0:9:9,0	0/0:18:18,0	0/0:5:5,0	./.:0:.,.	0/0:11:11,0	0/0:8:8,0	./.:0:.,.	0/0:7:7,0	./.:0:.,.	0/0:8:8,0	0/0:6:6,0	0/0:9:9,0	0/0:8:8,0	0/0:18:18,0	0/0:5:5,0	0/0:13:13,0	0/0:13:13,0	0/0:5:5,0	0/0:9:9,0	0/0:11:11,0	./.:0:.,.	./.:0:.,.	0/0:5:5,0	0/0:9:9,0	0/0:6:6,0	./.:0:.,.	./.:0:.,.	./.:0:.,.	./.:0:.,.	./.:0:.,.	./.:0:.,.	./.:0:.,.	./.:0:.,.	./.:0:.,.	./.:0:.,.	./.:0:.,.	./.:0:.,.	./.:0:.,.	./.:0:.,.	./.:0:.,.	./.:0:.,.	0/0:26:26,0	0/0:14:14,0	./.:0:.,.	0/0:41:41,0	0/0:25:25,0	./.:0:.,.	0/0:18:18,0	./.:0:.,.	0/0:36:36,0	0/0:3:3,0	0/0:35:35,0	0/0:13:13,0	./.:0:.,.	0/0:11:11,0	0/0:7:7,0	0/0:21:21,0	0/0:95:95,0	0/0:8:8,0	0/0:37:37,0	0/0:38:38,0	0/0:10:10,0	./.:0:.,.	0/0:28:28,0	0/0:24:24,0	./.:0:.,.	0/0:10:10,0	./.:0:.,.	./.:0:.,.	./.:0:.,.	./.:0:.,.	./.:0:.,.	./.:0:.,.	./.:0:.,.	./.:0:.,.	./.:0:.,.	./.:0:.,.	./.:0:.,.	./.:0:.,.	./.:0:.,.	./.:0:.,.	./.:0:.,.	./.:0:.,.	./.:0:.,.	./.:0:.,.	./.:0:.,.	./.:0:.,.	./.:0:.,.	./.:0:.,.	./.:0:.,.	./.:0:.,.	0/0:16:16,0	0/0:13:13,0	./.:0:.,.	0/0:18:18,0	0/0:11:11,0	0/0:17:17,0	0/0:6:6,0	0/0:13:13,0	./.:0:.,.	0/0:12:12,0	0/0:13:13,0	0/0:12:12,0	0/0:11:11,0	0/0:9:9,0	0/0:7:7,0	0/0:9:9,0	./.:0:.,.	0/0:18:18,0	./.:0:.,.	0/0:14:14,0	0/0:10:10,0	0/0:14:14,0	./.:0:.,.	0/0:6:6,0	0/0:7:7,0	./.:0:.,.	0/0:6:6,0	0/0:15:15,0	0/0:35:35,0	0/0:9:9,0	./.:0:.,.	0/0:14:14,0	0/0:22:22,0	0/0:18:18,0	0/0:22:22,0	0/0:8:8,0	0/0:30:30,0	./.:0:.,.	0/0:29:29,0	0/0:25:25,0	0/0:12:12,0	0/0:4:4,0	0/0:6:6,0	0/0:9:9,0	./.:0:.,.	./.:0:.,.	0/0:7:7,0	0/0:5:5,0	0/0:13:13,0	./.:0:.,.	0/0:4:4,0	0/0:5:5,0	0/0:10:10,0	./.:0:.,.	0/0:29:29,0	0/0:10:10,0	0/0:11:11,0	./.:0:.,.	0/0:8:8,0	0/0:4:4,0	0/0:19:19,0	./.:0:.,.	0/0:3:3,0	0/0:12:12,0	./.:0:.,.	0/0:3:3,0	0/0:4:4,0	0/0:10:10,0	0/0:4:4,0	0/0:7:7,0	0/0:11:11,0	0/0:21:21,0	./.:0:.,.	0/0:3:3,0
un	21491	154_69	G	A	.	PASS	NS=277;AF=0.074;locori=p	GT:DP:AD	0/0:42:42,0	0/0:34:34,0	0/0:59:59,0	0/0:34:34,0	0/0:31:31,0	0/0:46:46,0	0/0:24:24,0	0/0:20:20,0	0/0:19:19,0	0/0:41:41,0	0/0:51:51,0	0/0:40:40,0	0/0:40:40,0	0/0:38:38,0	0/0:29:29,0	0/0:33:33,0	0/1:36:17,19	0/0:35:35,0	0/0:32:32,0	./.:15:.,.	0/0:27:27,0	0/0:30:30,0	1/1:35:0,35	0/0:26:26,0	0/0:12:12,0	0/1:17:11,6	0/0:11:11,0	0/0:31:31,0	0/1:21:13,8	0/0:41:41,0	0/1:29:16,13	0/0:33:33,0	0/1:37:25,12	0/0:43:43,0	0/0:34:34,0	0/0:63:63,0	0/0:61:61,0	0/0:70:70,0	0/0:27:27,0	0/0:11:11,0	0/0:33:33,0	0/0:43:43,0	0/0:40:40,0	0/0:71:71,0	0/1:31:16,15	0/1:23:9,14	0/0:33:33,0	0/0:48:48,0	0/0:36:36,0	0/0:79:79,0	0/1:48:25,23	0/0:48:48,0	0/0:47:47,0	0/0:56:56,0	0/0:47:47,0	0/0:24:24,0	0/0:64:64,0	0/0:27:27,0	0/1:44:18,26	0/0:59:59,0	0/0:51:51,0	0/0:59:59,0	0/0:62:62,0	0/0:67:67,0	0/0:43:43,0	0/0:50:50,0	0/0:50:50,0	0/0:51:51,0	0/0:18:18,0	0/0:90:90,0	0/0:43:43,0	0/0:41:41,0	0/0:66:66,0	0/0:27:27,0	0/0:38:38,0	0/1:52:22,30	0/0:71:71,0	0/0:21:21,0	0/0:81:81,0	0/0:32:32,0	0/1:31:13,18	0/0:17:17,0	0/0:22:22,0	0/0:41:41,0	0/0:54:54,0	0/0:37:37,0	0/1:51:28,23	0/0:40:40,0	0/0:39:39,0	0/0:34:34,0	0/0:41:41,0	0/0:29:29,0	0/0:42:42,0	0/0:8:8,0	0/1:43:27,16	0/0:45:45,0	0/0:45:45,0	0/1:53:27,26	0/0:48:48,0	0/0:9:9,0	0/0:62:62,0	0/0:45:45,0	0/0:19:19,0	0/0:37:37,0	0/0:28:28,0	0/1:46:17,29	0/1:26:9,17	0/0:47:47,0	0/1:44:16,28	0/0:30:30,0	0/0:22:22,0	0/0:28:28,0	0/1:30:17,13	0/0:26:26,0	0/0:23:23,0	0/1:50:18,32	0/0:20:20,0	0/1:34:15,19	0/1:18:9,9	0/1:21:10,11	0/0:22:22,0	0/1:43:26,17	0/0:36:36,0	0/0:34:34,0	0/0:48:48,0	0/0:42:42,0	0/0:50:50,0	0/0:44:44,0	0/0:28:28,0	0/0:32:32,0	0/0:51:51,0	0/0:27:27,0	0/0:50:50,0	0/0:57:57,0	0/0:61:61,0	0/0:56:56,0	0/0:31:31,0	0/0:32:32,0	0/0:26:26,0	0/0:28:28,0	0/0:33:33,0	0/0:69:69,0	0/0:56:56,0	0/0:34:34,0	0/0:14:14,0	0/0:23:23,0	0/0:36:36,0	0/0:49:49,0	0/0:41:41,0	0/0:26:26,0	0/0:60:60,0	0/0:34:34,0	0/0:14:14,0	0/0:34:34,0	0/0:127:127,0	0/0:41:41,0	0/0:45:45,0	0/0:52:52,0	0/0:28:28,0	0/0:45:45,0	0/0:35:35,0	0/0:55:55,0	0/0:38:38,0	0/0:11:11,0	0/0:7:7,0	0/0:58:58,0	0/0:26:26,0	0/0:51:51,0	0/0:5:5,0	0/0:30:30,0	0/0:38:38,0	0/0:30:30,0	0/0:28:28,0	0/0:58:58,0	0/0:29:29,0	0/0:44:44,0	0/0:42:42,0	0/0:20:20,0	0/0:44:44,0	0/0:65:65,0	0/0:27:27,0	0/0:43:43,0	0/0:29:29,0	0/0:33:33,0	0/0:50:50,0	0/0:42:42,0	0/0:19:19,0	0/0:24:24,0	0/0:44:44,0	0/0:16:16,0	0/0:38:38,0	0/1:22:10,12	0/0:33:33,0	0/0:44:44,0	1/1:13:0,13	0/0:45:45,0	0/0:51:51,0	0/0:26:26,0	0/0:53:53,0	0/1:13:7,6	0/0:27:27,0	0/0:35:35,0	0/0:22:22,0	0/0:22:22,0	0/0:42:42,0	0/0:18:18,0	0/0:32:32,0	0/0:29:29,0	0/0:20:20,0	1/1:25:0,25	0/0:34:34,0	0/0:31:31,0	0/0:2:2,0	0/1:11:6,5	0/0:12:12,0	0/0:23:23,0	0/0:55:55,0	0/1:29:15,14	0/0:40:40,0	0/0:53:53,0	0/1:39:19,20	0/0:34:34,0	0/1:11:3,8	0/1:17:11,6	0/1:22:12,10	0/0:42:42,0	0/0:42:42,0	0/0:38:38,0	0/0:34:34,0	0/0:34:34,0	0/1:38:13,25	0/0:29:29,0	0/0:29:29,0	0/0:21:21,0	0/0:25:25,0	0/0:52:52,0	0/0:33:33,0	0/0:45:45,0	0/0:21:21,0	0/0:38:38,0	0/0:27:27,0	0/0:31:31,0	0/0:31:31,0	0/0:62:62,0	0/0:35:35,0	0/0:52:52,0	0/0:50:50,0	0/0:44:44,0	0/0:37:37,0	0/1:24:11,13	0/0:46:46,0	0/0:51:51,0	0/0:37:37,0	0/0:55:55,0	0/0:19:19,0	0/0:28:28,0	0/0:14:14,0	0/0:19:19,0	0/0:47:47,0	0/0:45:45,0	0/0:30:30,0	0/0:25:25,0
un	22348	160_86	T	A	.	PASS	NS=234;AF=0.036;locori=p	GT:DP:AD	0/0:62:62,0	0/0:31:31,0	0/0:70:70,0	0/0:66:66,0	0/0:62:62,0	0/0:56:56,0	0/0:37:37,0	0/0:34:34,0	0/0:17:17,0	0/0:86:86,0	0/0:45:45,0	./.:0:.,.	0/0:54:54,0	0/0:64:64,0	./.:0:.,.	0/0:55:55,0	./.:0:.,.	0/0:31:31,0	0/0:37:37,0	0/0:26:26,0	0/0:41:41,0	0/0:56:56,0	0/0:38:38,0	0/0:40:40,0	0/0:34:34,0	0/0:17:17,0	0/0:25:25,0	0/1:40:20,20	0/0:40:40,0	0/0:48:48,0	0/0:67:67,0	0/1:47:26,21	0/0:100:100,0	0/0:88:88,0	0/0:54:54,0	0/0:62:62,0	0/0:95:95,0	0/0:73:73,0	0/0:32:32,0	0/0:41:41,0	0/0:41:41,0	0/0:49:49,0	0/1:45:19,26	0/1:79:47,32	0/0:53:53,0	./.:0:.,.	0/0:42:42,0	0/0:69:69,0	0/0:64:64,0	0/0:128:128,0	0/0:79:79,0	0/0:91:91,0	./.:0:.,.	0/1:55:34,21	0/0:54:54,0	0/0:23:23,0	./.:0:.,.	./.:0:.,.	0/0:52:52,0	0/0:81:81,0	0/0:65:65,0	0/0:84:84,0	0/0:86:86,0	0/1:94:46,48	0/0:53:53,0	0/0:70:70,0	./.:0:.,.	0/0:54:54,0	0/0:29:29,0	0/0:93:93,0	./.:0:.,.	0/0:79:79,0	0/0:131:131,0	0/0:53:53,0	0/0:98:98,0	0/0:86:86,0	0/1:108:54,54	0/0:62:62,0	./.:0:.,.	0/0:55:55,0	0/0:68:68,0	0/0:74:74,0	0/0:81:81,0	0/0:83:83,0	./.:0:.,.	0/0:53:53,0	0/0:80:80,0	1/1:47:0,47	./.:0:.,.	./.:0:.,.	0/0:87:87,0	0/0:35:35,0	0/1:60:34,26	./.:0:.,.	./.:0:.,.	0/0:77:77,0	./.:0:.,.	0/0:83:83,0	0/0:70:70,0	0/0:33:33,0	0/0:93:93,0	0/0:78:78,0	0/0:50:50,0	0/0:47:47,0	0/0:71:71,0	0/0:53:53,0	0/0:59:59,0	0/0:63:63,0	0/0:47:47,0	./.:0:.,.	0/0:37:37,0	0/0:38:38,0	0/1:46:12,34	0/0:35:35,0	0/0:63:63,0	0/0:76:76,0	0/0:49:49,0	0/0:49:49,0	0/0:29:29,0	0/0:22:22,0	0/0:45:45,0	0/0:56:56,0	0/1:25:9,16	0/0:39:39,0	0/0:54:54,0	0/0:73:73,0	0/0:83:83,0	0/0:49:49,0	./.:0:.,.	0/0:40:40,0	0/0:47:47,0	./.:0:.,.	./.:0:.,.	0/0:54:54,0	0/0:81:81,0	0/0:39:39,0	0/0:53:53,0	0/0:78:78,0	0/0:46:46,0	0/0:40:40,0	0/0:74:74,0	./.:0:.,.	0/1:87:41,46	./.:0:.,.	0/0:36:36,0	./.:0:.,.	0/0:57:57,0	0/0:114:114,0	0/0:91:91,0	./.:0:.,.	0/0:80:80,0	0/0:65:65,0	0/1:35:20,15	0/0:96:96,0	0/0:126:126,0	0/0:75:75,0	./.:0:.,.	0/0:78:78,0	0/0:60:60,0	0/0:94:94,0	0/0:78:78,0	./.:0:.,.	0/0:62:62,0	0/0:66:66,0	0/0:11:11,0	0/0:55:55,0	0/0:32:32,0	./.:0:.,.	0/0:44:44,0	0/0:48:48,0	0/0:67:67,0	0/0:51:51,0	0/0:44:44,0	0/0:107:107,0	0/0:20:20,0	0/0:75:75,0	0/0:61:61,0	0/0:55:55,0	0/0:73:73,0	0/0:89:89,0	0/0:57:57,0	0/0:62:62,0	0/0:52:52,0	0/0:39:39,0	0/0:74:74,0	0/0:70:70,0	0/0:62:62,0	0/0:35:35,0	0/0:76:76,0	0/0:36:36,0	0/0:76:76,0	0/0:67:67,0	0/0:61:61,0	0/0:69:69,0	0/0:46:46,0	./.:0:.,.	0/0:88:88,0	0/0:42:42,0	0/0:99:99,0	0/1:24:13,11	0/0:63:63,0	0/0:56:56,0	0/0:64:64,0	0/0:31:31,0	0/0:36:36,0	0/0:30:30,0	0/1:51:24,27	./.:0:.,.	0/0:38:38,0	0/0:45:45,0	0/0:54:54,0	0/0:22:22,0	0/0:15:15,0	./.:0:.,.	0/0:28:28,0	0/0:47:47,0	0/0:77:77,0	./.:0:.,.	0/0:66:66,0	./.:0:.,.	./.:0:.,.	./.:0:.,.	0/0:66:66,0	0/0:37:37,0	0/0:57:57,0	0/0:49:49,0	0/0:58:58,0	0/0:85:85,0	0/0:79:79,0	./.:0:.,.	0/0:40:40,0	0/0:50:50,0	./.:0:.,.	0/0:46:46,0	0/0:32:32,0	0/0:68:68,0	./.:0:.,.	0/0:69:69,0	./.:0:.,.	0/0:67:67,0	0/0:47:47,0	./.:0:.,.	0/0:30:30,0	0/0:59:59,0	0/0:42:42,0	./.:0:.,.	0/0:73:73,0	0/0:53:53,0	0/0:42:42,0	./.:0:.,.	0/0:67:67,0	./.:0:.,.	0/0:54:54,0	0/0:72:72,0	0/0:22:22,0	0/0:47:47,0	0/0:24:24,0	0/0:46:46,0	0/0:56:56,0	./.:0:.,.	0/0:37:37,0	0/0:36:36,0
un	22666	162_124	G	C	.	PASS	NS=235;AF=0.011;locori=p	GT:DP:AD	0/0:6:6,0	0/0:5:5,0	0/0:4:4,0	0/0:7:7,0	0/0:6:6,0	0/0:8:8,0	0/0:9:9,0	0/0:4:4,0	0/0:4:4,0	0/0:10:10,0	0/0:6:6,0	0/0:5:5,0	0/0:6:6,0	./.:0:.,.	0/0:5:5,0	0/0:9:9,0	0/0:8:8,0	0/0:7:7,0	0/0:11:11,0	0/0:3:3,0	0/0:9:9,0	0/0:8:8,0	./.:0:.,.	0/0:4:4,0	0/0:3:3,0	0/0:3:3,0	./.:2:.,.	0/0:4:4,0	0/0:7:7,0	0/0:4:4,0	0/0:4:4,0	./.:2:.,.	0/0:7:7,0	0/0:5:5,0	0/0:4:4,0	0/0:6:6,0	0/0:14:14,0	0/0:9:9,0	0/0:8:8,0	0/0:4:4,0	0/0:6:6,0	0/0:5:5,0	0/0:6:6,0	./.:2:.,.	0/0:3:3,0	0/0:3:3,0	0/0:4:4,0	0/0:8:8,0	0/0:4:4,0	0/0:16:16,0	0/0:6:6,0	0/1:6:3,3	0/0:10:10,0	0/0:10:10,0	./.:0:.,.	0/0:6:6,0	0/0:21:21,0	0/0:5:5,0	0/0:9:9,0	0/0:6:6,0	0/0:4:4,0	0/0:6:6,0	./.:2:.,.	0/0:8:8,0	0/0:14:14,0	0/0:4:4,0	0/0:3:3,0	0/0:3:3,0	0/0:9:9,0	0/0:17:17,0	0/0:4:4,0	0/0:4:4,0	0/0:8:8,0	0/0:3:3,0	0/0:10:10,0	0/0:4:4,0	0/0:23:23,0	0/0:8:8,0	0/0:16:16,0	0/0:8:8,0	0/0:11:11,0	0/0:15:15,0	0/0:12:12,0	0/0:10:10,0	0/0:15:15,0	0/0:5:5,0	0/0:9:9,0	0/0:10:10,0	0/0:6:6,0	0/0:7:7,0	0/0:6:6,0	0/0:5:5,0	0/0:4:4,0	./.:0:.,.	0/0:10:10,0	0/0:3:3,0	0/0:9:9,0	0/0:5:5,0	0/0:8:8,0	0/0:8:8,0	0/0:6:6,0	0/0:8:8,0	0/0:3:3,0	0/0:9:9,0	0/0:8:8,0	0/0:11:11,0	0/0:5:5,0	0/0:3:3,0	0/0:8:8,0	0/0:11:11,0	0/0:10:10,0	0/0:7:7,0	0/0:5:5,0	0/0:7:7,0	0/0:7:7,0	0/0:7:7,0	0/0:8:8,0	0/0:9:9,0	0/0:6:6,0	./.:0:.,.	0/0:9:9,0	0/0:13:13,0	./.:10:.,.	./.:4:.,.	./.:6:.,.	./.:13:.,.	./.:7:.,.	./.:4:.,.	./.:4:.,.	./.:4:.,.	./.:2:.,.	./.:13:.,.	./.:7:.,.	./.:6:.,.	./.:9:.,.	./.:2:.,.	./.:5:.,.	./.:2:.,.	0/0:5:5,0	./.:2:.,.	0/0:12:12,0	0/0:9:9,0	0/0:9:9,0	0/0:8:8,0	0/0:3:3,0	0/0:7:7,0	0/0:13:13,0	0/0:14:14,0	0/0:10:10,0	0/0:6:6,0	0/0:14:14,0	0/0:4:4,0	./.:2:.,.	0/0:8:8,0	0/0:14:14,0	0/0:13:13,0	0/0:10:10,0	0/0:11:11,0	0/0:7:7,0	0/0:11:11,0	0/0:7:7,0	0/0:10:10,0	0/0:10:10,0	0/0:12:12,0	0/0:4:4,0	0/0:11:11,0	0/0:3:3,0	0/0:7:7,0	0/0:9:9,0	./.:0:.,.	0/0:8:8,0	0/0:9:9,0	0/0:8:8,0	0/0:14:14,0	0/0:5:5,0	0/0:7:7,0	./.:2:.,.	0/0:3:3,0	./.:2:.,.	0/0:26:26,0	0/0:5:5,0	0/0:11:11,0	0/0:13:13,0	0/0:6:6,0	0/0:10:10,0	0/0:12:12,0	0/0:11:11,0	0/0:7:7,0	0/0:3:3,0	0/1:5:3,2	0/0:5:5,0	0/0:4:4,0	./.:0:.,.	0/0:6:6,0	0/0:11:11,0	0/0:11:11,0	0/0:11:11,0	0/0:4:4,0	0/0:5:5,0	0/0:4:4,0	0/0:10:10,0	0/0:8:8,0	0/0:4:4,0	0/0:4:4,0	0/0:12:12,0	0/0:5:5,0	0/0:7:7,0	0/0:7:7,0	0/0:9:9,0	0/0:9:9,0	0/0:4:4,0	./.:0:.,.	1/1:3:0,3	0/0:3:3,0	0/0:10:10,0	0/0:6:6,0	0/0:23:23,0	0/0:6:6,0	./.:0:.,.	0/0:7:7,0	0/0:3:3,0	0/0:4:4,0	0/0:8:8,0	0/0:5:5,0	0/0:5:5,0	./.:6:.,.	0/0:5:5,0	0/0:11:11,0	0/0:6:6,0	0/0:6:6,0	0/0:7:7,0	0/0:7:7,0	0/0:4:4,0	0/0:3:3,0	0/0:10:10,0	0/0:13:13,0	./.:2:.,.	0/0:7:7,0	0/0:7:7,0	0/0:11:11,0	0/0:6:6,0	0/0:8:8,0	0/0:11:11,0	0/1:10:3,7	0/0:11:11,0	0/0:13:13,0	0/0:9:9,0	0/0:7:7,0	0/0:9:9,0	0/0:3:3,0	0/0:5:5,0	0/0:6:6,0	0/0:7:7,0	./.:2:.,.	./.:0:.,.	0/0:6:6,0	0/0:5:5,0	0/0:3:3,0	0/0:9:9,0	0/0:11:11,0	0/0:5:5,0	0/0:16:16,0
un	24780	177_138	T	A	.	PASS	NS=216;AF=0.012;locori=p	GT:DP:AD	0/0:48:48,0	0/0:32:32,0	./.:0:.,.	./.:0:.,.	0/0:63:63,0	0/0:65:65,0	0/0:22:22,0	0/0:28:28,0	0/0:15:15,0	0/0:47:47,0	0/0:68:68,0	0/0:68:68,0	./.:0:.,.	0/0:64:64,0	0/0:47:47,0	0/0:9:9,0	0/0:28:28,0	./.:0:.,.	0/0:13:13,0	0/0:27:27,0	0/0:8:8,0	0/0:33:33,0	0/0:25:25,0	0/0:24:24,0	0/0:15:15,0	0/0:4:4,0	0/0:14:14,0	0/0:26:26,0	0/0:21:21,0	0/0:46:46,0	0/0:62:62,0	0/0:25:25,0	0/0:103:103,0	./.:0:.,.	0/0:15:15,0	0/0:102:102,0	0/0:119:119,0	0/0:87:87,0	0/0:26:26,0	0/0:53:53,0	0/0:34:34,0	0/0:71:71,0	0/0:51:51,0	0/0:84:84,0	0/0:49:49,0	0/0:12:12,0	0/0:20:20,0	0/0:51:51,0	0/0:80:80,0	./.:0:.,.	0/0:65:65,0	./.:0:.,.	0/0:72:72,0	0/1:41:20,21	./.:0:.,.	./.:0:.,.	./.:0:.,.	0/0:59:59,0	0/0:25:25,0	0/0:74:74,0	0/0:63:63,0	0/0:88:88,0	0/0:85:85,0	0/0:104:104,0	0/0:70:70,0	0/0:36:36,0	0/0:68:68,0	0/0:64:64,0	0/0:42:42,0	0/0:96:96,0	0/0:20:20,0	0/0:53:53,0	0/1:126:67,59	0/0:29:29,0	0/0:95:95,0	0/0:91:91,0	0/0:41:41,0	0/0:93:93,0	./.:0:.,.	0/0:65:65,0	./.:0:.,.	./.:0:.,.	0/0:115:115,0	0/0:96:96,0	0/0:54:54,0	0/1:59:33,26	0/1:100:47,53	0/0:41:41,0	./.:0:.,.	0/0:73:73,0	./.:0:.,.	0/0:35:35,0	./.:0:.,.	0/0:8:8,0	0/0:47:47,0	0/0:49:49,0	0/0:38:38,0	0/0:38:38,0	./.:0:.,.	0/0:37:37,0	0/0:39:39,0	0/0:79:79,0	0/0:31:31,0	0/0:44:44,0	0/0:41:41,0	0/0:53:53,0	0/0:39:39,0	0/0:35:35,0	0/0:22:22,0	0/0:39:39,0	0/0:38:38,0	0/0:35:35,0	0/0:18:18,0	0/0:40:40,0	0/0:50:50,0	0/0:25:25,0	0/0:22:22,0	0/0:52:52,0	0/0:10:10,0	0/0:8:8,0	0/0:15:15,0	0/0:33:33,0	0/0:34:34,0	0/0:40:40,0	0/0:61:61,0	0/0:53:53,0	0/0:45:45,0	0/0:18:18,0	0/0:42:42,0	0/0:30:30,0	0/0:41:41,0	0/0:19:19,0	0/0:31:31,0	0/0:20:20,0	0/0:62:62,0	0/0:32:32,0	0/0:47:47,0	0/0:38:38,0	0/0:58:58,0	0/0:30:30,0	0/0:99:99,0	0/0:61:61,0	./.:0:.,.	./.:0:.,.	0/0:28:28,0	0/0:40:40,0	0/0:44:44,0	0/0:65:65,0	0/0:92:92,0	0/0:66:66,0	0/0:102:102,0	0/0:65:65,0	0/0:43:43,0	0/0:89:89,0	0/0:88:88,0	./.:0:.,.	0/0:58:58,0	0/0:73:73,0	0/0:41:41,0	0/0:55:55,0	0/0:69:69,0	0/0:27:27,0	0/0:49:49,0	0/0:54:54,0	0/0:10:10,0	0/0:31:31,0	0/0:11:11,0	0/0:39:39,0	0/0:17:17,0	0/0:33:33,0	0/0:43:43,0	0/0:33:33,0	0/0:34:34,0	0/0:46:46,0	0/0:66:66,0	0/0:76:76,0	0/0:79:79,0	0/0:25:25,0	0/0:47:47,0	0/0:103:103,0	0/0:80:80,0	0/1:61:34,27	0/0:58:58,0	0/0:29:29,0	0/0:74:74,0	0/0:34:34,0	0/0:35:35,0	0/0:22:22,0	./.:0:.,.	./.:0:.,.	./.:0:.,.	./.:0:.,.	./.:0:.,.	./.:0:.,.	./.:0:.,.	./.:0:.,.	./.:0:.,.	./.:0:.,.	./.:0:.,.	./.:0:.,.	./.:0:.,.	./.:0:.,.	./.:0:.,.	./.:0:.,.	./.:0:.,.	./.:0:.,.	./.:0:.,.	./.:0:.,.	./.:0:.,.	./.:0:.,.	./.:0:.,.	./.:0:.,.	./.:0:.,.	./.:0:.,.	./.:0:.,.	./.:0:.,.	./.:0:.,.	./.:0:.,.	./.:0:.,.	./.:0:.,.	./.:0:.,.	./.:0:.,.	./.:0:.,.	./.:0:.,.	./.:0:.,.	0/0:44:44,0	0/0:51:51,0	0/0:59:59,0	./.:0:.,.	0/0:20:20,0	0/0:50:50,0	0/0:22:22,0	./.:0:.,.	0/0:46:46,0	0/0:21:21,0	0/0:43:43,0	0/0:28:28,0	0/0:33:33,0	0/0:14:14,0	0/0:40:40,0	0/0:37:37,0	0/0:24:24,0	0/0:58:58,0	0/0:32:32,0	0/0:16:16,0	0/0:55:55,0	0/0:64:64,0	0/0:49:49,0	0/0:12:12,0	0/0:14:14,0	0/0:19:19,0	0/0:41:41,0	0/0:32:32,0	0/0:28:28,0	0/0:16:16,0	0/0:16:16,0	0/0:7:7,0	0/0:25:25,0	0/0:34:34,0	./.:0:.,.	0/0:18:18,0	0/0:18:18,0
un	25171	180_109	G	C	.	PASS	NS=193;AF=0.010;locori=p	GT:DP:AD	0/0:28:28,0	0/0:13:13,0	0/0:34:34,0	0/0:42:42,0	0/0:34:34,0	./.:0:.,.	0/0:46:46,0	0/0:16:16,0	0/0:16:16,0	0/0:30:30,0	0/0:59:59,0	0/0:56:56,0	0/0:56:56,0	0/0:51:51,0	0/0:17:17,0	0/0:29:29,0	0/0:58:58,0	0/0:50:50,0	0/0:37:37,0	0/0:21:21,0	0/0:47:47,0	0/0:52:52,0	0/0:20:20,0	0/0:49:49,0	0/0:29:29,0	0/0:10:10,0	0/0:31:31,0	0/0:39:39,0	0/0:47:47,0	0/1:58:29,29	0/0:61:61,0	0/0:54:54,0	0/0:32:32,0	0/0:68:68,0	0/0:33:33,0	0/0:59:59,0	0/0:24:24,0	0/0:25:25,0	0/0:44:44,0	0/0:17:17,0	0/0:50:50,0	0/0:41:41,0	0/0:31:31,0	./.:0:.,.	./.:0:.,.	./.:0:.,.	./.:0:.,.	./.:0:.,.	./.:0:.,.	./.:0:.,.	./.:0:.,.	./.:0:.,.	./.:0:.,.	./.:0:.,.	./.:0:.,.	./.:0:.,.	./.:0:.,.	./.:0:.,.	./.:0:.,.	./.:0:.,.	./.:0:.,.	./.:0:.,.	./.:0:.,.	./.:0:.,.	./.:0:.,.	./.:0:.,.	./.:0:.,.	./.:0:.,.	./.:0:.,.	./.:0:.,.	./.:0:.,.	./.:0:.,.	./.:0:.,.	0/0:43:43,0	0/0:60:60,0	0/0:39:39,0	./.:0:.,.	0/0:58:58,0	0/0:88:88,0	0/0:21:21,0	0/0:42:42,0	./.:0:.,.	0/0:69:69,0	./.:0:.,.	0/0:59:59,0	0/0:43:43,0	0/0:40:40,0	0/0:64:64,0	0/0:32:32,0	0/0:54:54,0	0/0:31:31,0	./.:0:.,.	0/1:61:29,32	0/0:4:4,0	./.:0:.,.	0/0:71:71,0	./.:0:.,.	0/0:115:115,0	0/0:70:70,0	./.:0:.,.	0/0:50:50,0	0/0:71:71,0	0/0:41:41,0	0/0:31:31,0	0/0:63:63,0	0/0:44:44,0	0/0:60:60,0	0/0:71:71,0	0/0:50:50,0	0/0:65:65,0	0/0:37:37,0	0/0:36:36,0	0/0:41:41,0	0/0:16:16,0	0/0:91:91,0	0/0:80:80,0	0/0:48:48,0	0/0:67:67,0	0/0:33:33,0	0/0:29:29,0	0/0:41:41,0	0/0:101:101,0	0/0:28:28,0	0/0:52:52,0	0/0:21:21,0	0/0:76:76,0	0/0:71:71,0	0/0:57:57,0	0/0:41:41,0	0/0:21:21,0	0/0:52:52,0	./.:0:.,.	0/0:57:57,0	0/0:36:36,0	0/0:40:40,0	./.:0:.,.	0/0:35:35,0	0/0:69:69,0	0/0:34:34,0	0/0:46:46,0	0/0:61:61,0	./.:0:.,.	0/0:37:37,0	0/0:47:47,0	0/0:18:18,0	0/0:44:44,0	0/0:41:41,0	0/0:74:74,0	0/0:54:54,0	0/0:25:25,0	0/0:29:29,0	0/0:55:55,0	0/1:19:11,8	0/0:52:52,0	0/0:108:108,0	0/0:75:75,0	0/0:61:61,0	0/0:70:70,0	0/0:19:19,0	0/0:73:73,0	0/0:40:40,0	0/0:75:75,0	0/0:74:74,0	0/0:63:63,0	./.:0:.,.	0/0:36:36,0	0/0:27:27,0	0/0:96:96,0	0/0:43:43,0	0/0:52:52,0	0/0:75:75,0	0/0:81:81,0	0/0:57:57,0	0/0:42:42,0	0/0:25:25,0	0/0:68:68,0	0/0:50:50,0	0/0:38:38,0	0/0:42:42,0	0/0:94:94,0	0/0:55:55,0	0/0:47:47,0	0/0:57:57,0	0/0:49:49,0	0/0:67:67,0	0/0:58:58,0	0/0:23:23,0	0/0:37:37,0	0/0:41:41,0	0/0:16:16,0	0/0:25:25,0	./.:0:.,.	0/0:51:51,0	0/0:74:74,0	0/0:58:58,0	0/0:54:54,0	0/0:72:72,0	./.:0:.,.	0/0:85:85,0	0/0:16:16,0	./.:0:.,.	0/0:53:53,0	0/0:58:58,0	0/0:13:13,0	0/0:30:30,0	0/0:25:25,0	0/0:40:40,0	0/0:9:9,0	0/0:19:19,0	0/0:26:26,0	0/0:26:26,0	0/0:22:22,0	0/0:9:9,0	0/0:26:26,0	0/0:30:30,0	0/0:49:49,0	0/0:79:79,0	./.:0:.,.	0/0:64:64,0	0/0:85:85,0	0/0:40:40,0	0/0:13:13,0	0/0:29:29,0	0/0:35:35,0	0/0:12:12,0	./.:0:.,.	./.:0:.,.	./.:0:.,.	./.:0:.,.	./.:0:.,.	./.:0:.,.	./.:0:.,.	./.:0:.,.	./.:0:.,.	./.:0:.,.	./.:0:.,.	./.:0:.,.	./.:0:.,.	./.:0:.,.	./.:0:.,.	./.:0:.,.	./.:0:.,.	./.:0:.,.	./.:0:.,.	./.:0:.,.	./.:0:.,.	./.:0:.,.	./.:0:.,.	./.:0:.,.	./.:0:.,.	./.:0:.,.	./.:0:.,.	./.:0:.,.	./.:0:.,.	./.:0:.,.	./.:0:.,.	./.:0:.,.	./.:0:.,.	./.:0:.,.	./.:0:.,.	./.:0:.,.	./.:0:.,.
un	25679	184_57	T	A	.	PASS	NS=245;AF=0.084;locori=p	GT:DP:AD	0/0:4:4,0	0/0:3:3,0	0/0:6:6,0	0/0:7:7,0	0/0:5:5,0	./.:8:.,.	0/0:6:6,0	0/0:4:4,0	./.:7:.,.	0/0:6:6,0	0/0:6:6,0	0/0:10:10,0	1/1:2:0,2	0/0:4:4,0	./.:4:.,.	0/0:23:23,0	0/0:16:16,0	0/0:9:9,0	0/0:14:14,0	0/0:11:11,0	0/0:20:20,0	0/0:12:12,0	0/0:13:13,0	0/0:14:14,0	0/0:8:8,0	0/0:11:11,0	./.:2:.,.	0/0:13:13,0	0/1:13:7,6	0/0:10:10,0	0/0:4:4,0	0/0:4:4,0	0/0:5:5,0	0/0:6:6,0	0/0:13:13,0	0/0:12:12,0	0/0:8:8,0	0/0:7:7,0	./.:2:.,.	0/0:7:7,0	0/0:3:3,0	0/0:9:9,0	./.:0:.,.	0/0:9:9,0	0/0:8:8,0	0/0:8:8,0	0/0:6:6,0	0/0:8:8,0	0/0:6:6,0	0/0:14:14,0	0/0:7:7,0	0/0:11:11,0	0/0:6:6,0	0/0:8:8,0	0/0:5:5,0	0/0:3:3,0	0/0:8:8,0	0/0:7:7,0	0/0:4:4,0	0/0:11:11,0	0/0:8:8,0	0/0:6:6,0	0/0:4:4,0	0/0:11:11,0	0/0:5:5,0	./.:2:.,.	0/0:14:14,0	0/0:10:10,0	0/0:8:8,0	0/0:8:8,0	0/1:9:4,5	0/0:12:12,0	0/0:20:20,0	./.:4:.,.	0/1:7:4,3	0/0:10:10,0	0/0:12:12,0	0/0:11:11,0	0/0:11:11,0	0/0:8:8,0	0/0:6:6,0	0/1:13:7,6	0/1:12:8,4	0/1:12:6,6	0/0:8:8,0	0/1:10:6,4	0/0:9:9,0	./.:0:.,.	0/0:3:3,0	0/0:9:9,0	0/0:9:9,0	./.:2:.,.	0/1:11:5,6	./.:4:.,.	0/0:20:20,0	0/0:18:18,0	1/1:9:0,9	1/1:16:0,16	0/0:13:13,0	0/0:5:5,0	0/0:24:24,0	0/0:13:13,0	0/0:8:8,0	0/0:15:15,0	0/0:12:12,0	0/0:10:10,0	0/0:9:9,0	0/0:14:14,0	0/0:9:9,0	0/0:12:12,0	0/0:14:14,0	0/0:5:5,0	0/0:13:13,0	0/0:9:9,0	0/0:20:20,0	0/0:8:8,0	0/0:9:9,0	0/0:20:20,0	0/0:11:11,0	0/0:10:10,0	0/0:15:15,0	0/0:14:14,0	0/1:6:3,3	0/0:7:7,0	0/0:11:11,0	0/0:16:16,0	0/0:21:21,0	0/0:11:11,0	0/1:17:8,9	0/0:12:12,0	0/0:10:10,0	0/0:11:11,0	0/0:11:11,0	0/0:12:12,0	0/1:17:10,7	0/0:13:13,0	0/0:15:15,0	0/0:17:17,0	0/0:8:8,0	./.:2:.,.	./.:8:.,.	./.:0:.,.	0/0:15:15,0	./.:2:.,.	0/0:7:7,0	0/0:4:4,0	0/0:18:18,0	0/0:5:5,0	1/1:9:0,9	0/0:3:3,0	0/1:9:5,4	./.:0:.,.	./.:0:.,.	0/0:9:9,0	0/1:18:11,7	0/0:6:6,0	0/0:7:7,0	0/0:8:8,0	0/0:6:6,0	0/0:13:13,0	./.:7:.,.	0/1:10:2,8	0/1:11:7,4	0/1:17:10,7	0/0:3:3,0	0/0:3:3,0	0/0:8:8,0	0/0:14:14,0	0/0:9:9,0	0/0:10:10,0	0/0:9:9,0	0/1:15:7,8	0/0:6:6,0	0/0:10:10,0	0/0:11:11,0	0/0:7:7,0	0/0:9:9,0	0/0:6:6,0	0/0:5:5,0	0/0:12:12,0	0/0:9:9,0	0/0:9:9,0	./.:5:.,.	0/0:5:5,0	0/1:9:6,3	0/1:7:4,3	0/0:13:13,0	1/1:3:0,3	0/0:5:5,0	./.:2:.,.	0/0:7:7,0	0/0:9:9,0	0/0:5:5,0	0/0:5:5,0	0/0:6:6,0	0/0:10:10,0	0/0:11:11,0	0/0:7:7,0	0/0:13:13,0	0/0:8:8,0	0/0:12:12,0	0/0:8:8,0	0/0:6:6,0	0/0:3:3,0	0/0:7:7,0	0/0:9:9,0	./.:0:.,.	0/0:13:13,0	0/1:6:3,3	0/0:13:13,0	0/0:3:3,0	0/0:9:9,0	0/1:4:2,2	0/0:4:4,0	./.:2:.,.	0/0:7:7,0	0/0:6:6,0	0/1:5:2,3	1/1:5:0,5	0/0:7:7,0	0/0:13:13,0	0/0:8:8,0	0/0:14:14,0	./.:0:.,.	./.:0:.,.	0/0:12:12,0	1/1:6:0,6	0/0:9:9,0	0/1:5:3,2	0/0:5:5,0	./.:7:.,.	0/0:12:12,0	0/0:8:8,0	0/0:9:9,0	0/0:24:24,0	0/0:4:4,0	0/0:11:11,0	0/0:18:18,0	0/0:6:6,0	0/0:4:4,0	0/0:12:12,0	0/0:9:9,0	0/0:9:9,0	0/0:14:14,0	0/0:15:15,0	0/0:11:11,0	0/0:13:13,0	0/0:8:8,0	./.:0:.,.	0/0:10:10,0	0/0:11:11,0	./.:5:.,.	0/0:16:16,0	0/0:10:10,0	0/0:5:5,0	./.:2:.,.	0/0:6:6,0	0/0:6:6,0	0/0:6:6,0	./.:7:.,.	0/0:6:6,0	0/0:4:4,0
un	25956	186_54	C	G	.	PASS	NS=171;AF=0.003;locori=p	GT:DP:AD	0/0:6:6,0	./.:0:.,.	0/0:4:4,0	0/0:13:13,0	0/0:13:13,0	0/0:4:4,0	./.:0:.,.	0/0:3:3,0	0/0:7:7,0	0/0:6:6,0	0/0:5:5,0	./.:0:.,.	./.:0:.,.	0/0:4:4,0	0/0:6:6,0	./.:14:.,.	./.:0:.,.	./.:18:.,.	./.:10:.,.	./.:0:.,.	./.:6:.,.	./.:23:.,.	./.:7:.,.	./.:11:.,.	./.:0:.,.	./.:2:.,.	./.:7:.,.	./.:18:.,.	./.:12:.,.	./.:6:.,.	./.:2:.,.	./.:0:.,.	./.:28:.,.	./.:2:.,.	./.:3:.,.	./.:7:.,.	./.:5:.,.	./.:7:.,.	./.:0:.,.	./.:0:.,.	./.:3:.,.	./.:4:.,.	./.:21:.,.	0/0:9:9,0	0/0:4:4,0	0/0:5:5,0	0/0:7:7,0	0/0:7:7,0	./.:0:.,.	0/0:28:28,0	0/0:19:19,0	0/0:15:15,0	0/0:4:4,0	0/0:8:8,0	0/0:10:10,0	./.:2:.,.	0/0:6:6,0	0/0:12:12,0	./.:0:.,.	0/0:11:11,0	0/0:7:7,0	./.:0:.,.	0/0:8:8,0	0/0:10:10,0	0/0:14:14,0	0/0:9:9,0	./.:0:.,.	0/0:16:16,0	0/0:7:7,0	0/0:4:4,0	./.:0:.,.	0/0:7:7,0	0/0:15:15,0	0/0:5:5,0	0/0:19:19,0	0/0:25:25,0	0/0:16:16,0	0/0:9:9,0	0/0:7:7,0	0/0:8:8,0	0/0:6:6,0	./.:0:.,.	0/0:16:16,0	./.:0:.,.	0/0:8:8,0	0/0:4:4,0	./.:0:.,.	0/0:5:5,0	0/0:12:12,0	0/0:12:12,0	./.:0:.,.	./.:0:.,.	0/0:37:37,0	./.:0:.,.	0/0:54:54,0	0/0:20:20,0	0/0:14:14,0	./.:0:.,.	./.:0:.,.	0/0:25:25,0	0/0:19:19,0	0/0:13:13,0	0/0:12:12,0	0/0:17:17,0	0/0:34:34,0	0/0:12:12,0	0/0:31:31,0	0/0:48:48,0	./.:0:.,.	0/0:16:16,0	0/0:10:10,0	0/0:37:37,0	0/0:19:19,0	./.:0:.,.	0/0:16:16,0	0/0:22:22,0	0/0:22:22,0	0/0:7:7,0	0/0:3:3,0	0/0:14:14,0	./.:0:.,.	0/0:17:17,0	0/0:3:3,0	0/0:20:20,0	0/0:40:40,0	./.:0:.,.	0/0:25:25,0	./.:0:.,.	0/0:6:6,0	0/0:24:24,0	0/0:9:9,0	0/0:19:19,0	0/0:20:20,0	0/0:10:10,0	0/0:16:16,0	0/0:19:19,0	./.:0:.,.	0/0:4:4,0	./.:0:.,.	0/0:6:6,0	0/0:16:16,0	0/0:6:6,0	0/0:19:19,0	0/0:4:4,0	./.:0:.,.	0/0:8:8,0	0/0:7:7,0	0/0:13:13,0	0/0:11:11,0	0/0:8:8,0	0/0:12:12,0	0/0:17:17,0	0/0:3:3,0	./.:0:.,.	0/0:24:24,0	0/0:15:15,0	0/0:12:12,0	0/0:7:7,0	0/0:8:8,0	0/0:11:11,0	0/0:8:8,0	0/0:13:13,0	0/0:10:10,0	0/0:20:20,0	./.:0:.,.	./.:0:.,.	0/0:8:8,0	0/0:26:26,0	0/0:28:28,0	./.:0:.,.	./.:0:.,.	0/0:24:24,0	0/0:20:20,0	0/0:9:9,0	0/0:12:12,0	0/0:5:5,0	0/0:6:6,0	./.:0:.,.	0/0:20:20,0	0/0:23:23,0	0/0:6:6,0	0/0:8:8,0	0/0:9:9,0	./.:0:.,.	0/0:12:12,0	0/0:12:12,0	0/0:9:9,0	0/0:7:7,0	./.:0:.,.	./.:2:.,.	./.:10:.,.	./.:22:.,.	./.:7:.,.	./.:2:.,.	./.:14:.,.	./.:11:.,.	./.:17:.,.	./.:7:.,.	./.:8:.,.	./.:2:.,.	./.:5:.,.	./.:8:.,.	./.:8:.,.	./.:4:.,.	./.:6:.,.	./.:11:.,.	./.:0:.,.	./.:0:.,.	./.:7:.,.	./.:0:.,.	./.:7:.,.	./.:0:.,.	./.:0:.,.	./.:0:.,.	./.:0:.,.	./.:4:.,.	./.:23:.,.	./.:10:.,.	./.:7:.,.	./.:5:.,.	./.:12:.,.	./.:10:.,.	./.:0:.,.	./.:0:.,.	./.:3:.,.	0/0:11:11,0	0/0:10:10,0	0/0:17:17,0	0/0:14:14,0	0/0:10:10,0	0/0:15:15,0	0/0:11:11,0	0/0:8:8,0	0/1:10:3,7	0/0:9:9,0	0/0:27:27,0	0/0:15:15,0	0/0:9:9,0	0/0:4:4,0	0/0:23:23,0	0/0:17:17,0	0/0:13:13,0	0/0:9:9,0	0/0:7:7,0	0/0:12:12,0	0/0:13:13,0	0/0:36:36,0	0/0:20:20,0	0/0:4:4,0	0/0:31:31,0	0/0:18:18,0	0/0:33:33,0	0/0:12:12,0	0/0:12:12,0	0/0:5:5,0	./.:0:.,.	0/0:17:17,0	0/0:13:13,0	0/0:19:19,0	0/0:31:31,0	0/0:12:12,0	0/0:27:27,0
un	26353	189_31	C	T	.	PASS	NS=254;AF=0.026;locori=p	GT:DP:AD	0/0:8:8,0	0/0:4:4,0	0/0:9:9,0	0/0:10:10,0	0/0:12:12,0	0/0:8:8,0	./.:7:.,.	./.:2:.,.	0/0:8:8,0	0/0:6:6,0	0/0:7:7,0	0/0:10:10,0	0/0:11:11,0	0/0:9:9,0	0/0:4:4,0	0/0:14:14,0	0/0:12:12,0	./.:2:.,.	0/0:11:11,0	./.:0:.,.	0/0:8:8,0	0/0:10:10,0	0/0:9:9,0	0/0:10:10,0	./.:7:.,.	0/0:3:3,0	./.:2:.,.	0/0:15:15,0	0/0:9:9,0	0/0:10:10,0	./.:8:.,.	0/0:5:5,0	0/0:7:7,0	0/0:3:3,0	0/0:6:6,0	0/0:4:4,0	0/0:14:14,0	0/0:10:10,0	0/0:4:4,0	0/0:7:7,0	./.:6:.,.	0/0:7:7,0	0/0:11:11,0	0/0:13:13,0	0/0:9:9,0	0/0:4:4,0	0/0:6:6,0	0/0:9:9,0	0/0:8:8,0	0/0:15:15,0	0/1:11:6,5	0/0:15:15,0	0/0:12:12,0	0/0:12:12,0	./.:9:.,.	./.:0:.,.	0/1:13:6,7	0/0:5:5,0	0/1:9:5,4	0/0:11:11,0	0/0:14:14,0	0/0:11:11,0	0/0:13:13,0	0/0:14:14,0	0/0:17:17,0	0/0:20:20,0	0/0:22:22,0	0/0:10:10,0	0/0:14:14,0	0/0:17:17,0	0/0:4:4,0	0/0:3:3,0	0/0:14:14,0	0/0:4:4,0	0/0:20:20,0	0/0:16:16,0	0/0:16:16,0	0/0:12:12,0	0/0:31:31,0	0/0:5:5,0	0/0:6:6,0	0/0:5:5,0	0/0:12:12,0	./.:0:.,.	0/0:9:9,0	0/0:7:7,0	0/0:10:10,0	0/0:16:16,0	0/0:13:13,0	0/0:8:8,0	0/0:17:17,0	./.:0:.,.	1/1:8:0,8	./.:0:.,.	0/0:12:12,0	0/0:7:7,0	./.:5:.,.	0/0:12:12,0	0/0:8:8,0	0/0:15:15,0	0/0:18:18,0	0/0:12:12,0	0/0:5:5,0	0/0:7:7,0	0/0:15:15,0	0/0:5:5,0	0/0:19:19,0	0/0:12:12,0	0/1:6:2,4	0/0:14:14,0	0/0:9:9,0	0/0:8:8,0	0/0:11:11,0	0/0:8:8,0	0/0:12:12,0	0/1:16:9,7	0/0:11:11,0	0/0:10:10,0	0/0:7:7,0	0/0:3:3,0	0/0:8:8,0	0/0:13:13,0	0/0:9:9,0	0/0:8:8,0	0/0:9:9,0	./.:7:.,.	0/1:21:15,6	0/0:14:14,0	0/0:9:9,0	0/0:7:7,0	0/0:8:8,0	0/1:12:7,5	0/0:9:9,0	0/0:11:11,0	0/0:10:10,0	0/0:6:6,0	0/0:8:8,0	0/0:22:22,0	0/0:7:7,0	0/0:6:6,0	0/0:16:16,0	0/0:16:16,0	0/0:9:9,0	0/0:10:10,0	0/0:7:7,0	0/0:11:11,0	0/0:11:11,0	0/0:13:13,0	0/0:16:16,0	0/0:10:10,0	0/0:14:14,0	0/0:6:6,0	0/0:4:4,0	0/0:7:7,0	0/0:4:4,0	0/0:14:14,0	0/0:14:14,0	0/0:11:11,0	0/0:6:6,0	0/0:8:8,0	0/0:10:10,0	0/0:16:16,0	0/0:5:5,0	0/0:12:12,0	0/0:4:4,0	0/0:12:12,0	0/0:3:3,0	0/0:13:13,0	0/0:15:15,0	0/0:6:6,0	0/0:4:4,0	0/0:6:6,0	0/0:12:12,0	0/0:12:12,0	0/0:10:10,0	0/0:16:16,0	0/0:10:10,0	0/0:4:4,0	0/0:15:15,0	0/0:9:9,0	./.:2:.,.	0/0:15:15,0	0/0:11:11,0	./.:0:.,.	0/0:14:14,0	0/0:10:10,0	0/0:22:22,0	0/0:9:9,0	0/0:16:16,0	0/1:11:5,6	0/0:13:13,0	0/1:10:6,4	0/0:7:7,0	0/0:7:7,0	0/0:8:8,0	0/0:7:7,0	0/0:19:19,0	0/0:4:4,0	0/0:13:13,0	0/0:3:3,0	0/0:10:10,0	0/0:8:8,0	0/0:10:10,0	./.:6:.,.	0/0:7:7,0	0/0:5:5,0	0/0:11:11,0	0/0:5:5,0	0/0:7:7,0	0/0:15:15,0	0/0:7:7,0	0/0:4:4,0	0/0:3:3,0	0/0:6:6,0	0/0:10:10,0	0/0:7:7,0	0/1:14:8,6	0/0:10:10,0	0/1:14:7,7	0/0:12:12,0	0/0:14:14,0	0/0:11:11,0	./.:6:.,.	0/0:4:4,0	0/0:13:13,0	0/0:8:8,0	0/0:10:10,0	0/0:12:12,0	0/0:13:13,0	0/0:9:9,0	0/0:3:3,0	0/0:16:16,0	0/0:14:14,0	0/0:8:8,0	0/0:6:6,0	0/0:12:12,0	0/0:17:17,0	0/0:10:10,0	0/0:5:5,0	0/0:11:11,0	0/0:9:9,0	0/0:8:8,0	0/0:20:20,0	0/0:19:19,0	0/0:9:9,0	0/0:12:12,0	0/0:12:12,0	0/0:20:20,0	0/0:14:14,0	0/0:14:14,0	0/0:11:11,0	0/0:15:15,0	0/0:5:5,0	0/0:7:7,0	0/0:4:4,0	0/0:15:15,0	0/0:3:3,0	0/0:8:8,0	0/0:18:18,0	0/0:11:11,0	0/0:17:17,0	0/0:7:7,0
un	26535	190_73	A	C	.	PASS	NS=161;AF=0.280;locori=p	GT:DP:AD	0/0:3:3,0	./.:0:.,.	./.:2:.,.	0/0:11:11,0	0/0:10:10,0	./.:0:.,.	0/0:5:5,0	0/0:3:3,0	0/0:5:5,0	0/1:14:5,9	./.:2:.,.	0/0:4:4,0	0/0:13:13,0	0/0:10:10,0	0/0:10:10,0	./.:6:.,.	./.:3:.,.	./.:5:.,.	./.:6:.,.	./.:4:.,.	./.:0:.,.	./.:7:.,.	./.:3:.,.	./.:7:.,.	./.:0:.,.	./.:5:.,.	./.:2:.,.	./.:9:.,.	./.:4:.,.	./.:8:.,.	./.:2:.,.	./.:0:.,.	./.:16:.,.	./.:10:.,.	./.:4:.,.	./.:6:.,.	./.:13:.,.	./.:6:.,.	./.:0:.,.	./.:3:.,.	./.:5:.,.	./.:6:.,.	./.:5:.,.	0/0:13:13,0	0/1:6:3,3	./.:2:.,.	./.:4:.,.	0/1:9:6,3	1/1:3:0,3	0/0:15:15,0	0/1:15:8,7	0/0:16:16,0	0/0:11:11,0	./.:5:.,.	0/0:4:4,0	0/0:3:3,0	1/1:13:0,13	0/0:10:10,0	0/1:7:4,3	1/1:18:0,18	0/1:5:2,3	0/0:7:7,0	./.:3:.,.	0/0:11:11,0	0/0:7:7,0	0/0:10:10,0	0/0:8:8,0	0/1:7:3,4	0/0:15:15,0	0/0:10:10,0	./.:2:.,.	0/0:6:6,0	0/1:11:7,4	./.:0:.,.	0/0:7:7,0	./.:0:.,.	0/0:14:14,0	./.:8:.,.	0/1:9:3,6	./.:9:.,.	0/0:8:8,0	0/1:8:5,3	0/0:18:18,0	0/1:10:2,8	1/1:9:0,9	0/0:11:11,0	0/1:10:7,3	0/1:12:4,8	0/0:13:13,0	0/0:11:11,0	1/1:8:0,8	0/1:7:2,5	1/1:4:0,4	./.:0:.,.	1/1:11:0,11	0/0:11:11,0	1/1:7:0,7	0/0:4:4,0	1/1:6:0,6	1/1:8:0,8	0/0:17:17,0	1/1:9:0,9	0/1:8:3,5	0/0:7:7,0	1/1:6:0,6	0/1:8:3,5	0/0:12:12,0	./.:2:.,.	./.:0:.,.	0/0:6:6,0	0/0:6:6,0	1/1:12:0,12	0/0:6:6,0	0/1:7:3,4	0/0:12:12,0	0/0:11:11,0	./.:0:.,.	0/0:7:7,0	./.:0:.,.	./.:2:.,.	0/0:4:4,0	./.:2:.,.	./.:3:.,.	./.:8:.,.	./.:7:.,.	./.:4:.,.	./.:12:.,.	./.:2:.,.	./.:18:.,.	./.:3:.,.	./.:3:.,.	./.:18:.,.	./.:21:.,.	./.:6:.,.	./.:10:.,.	./.:9:.,.	./.:7:.,.	./.:8:.,.	./.:0:.,.	./.:0:.,.	./.:0:.,.	./.:0:.,.	./.:0:.,.	./.:0:.,.	./.:0:.,.	./.:0:.,.	./.:0:.,.	./.:0:.,.	./.:0:.,.	./.:0:.,.	./.:0:.,.	./.:0:.,.	./.:0:.,.	./.:0:.,.	./.:0:.,.	./.:0:.,.	./.:0:.,.	./.:0:.,.	./.:0:.,.	./.:0:.,.	./.:0:.,.	./.:0:.,.	./.:0:.,.	./.:0:.,.	./.:2:.,.	./.:6:.,.	1/1:5:0,5	0/1:10:7,3	./.:0:.,.	0/0:4:4,0	0/0:4:4,0	0/0:5:5,0	0/0:8:8,0	0/0:14:14,0	0/0:5:5,0	0/1:12:5,7	0/0:7:7,0	1/1:4:0,4	0/0:4:4,0	1/1:9:0,9	0/1:8:2,6	0/0:10:10,0	0/0:11:11,0	./.:2:.,.	0/1:9:3,6	0/0:12:12,0	0/0:7:7,0	1/1:8:0,8	0/0:10:10,0	0/0:8:8,0	1/1:13:0,13	./.:12:.,.	0/0:12:12,0	0/0:8:8,0	0/0:11:11,0	0/0:4:4,0	0/1:11:7,4	0/0:6:6,0	0/1:8:4,4	0/0:5:5,0	0/1:8:4,4	./.:0:.,.	0/0:11:11,0	0/0:4:4,0	0/0:7:7,0	0/0:3:3,0	0/0:8:8,0	0/1:8:4,4	0/0:6:6,0	0/1:4:2,2	./.:0:.,.	0/0:3:3,0	./.:0:.,.	./.:0:.,.	0/1:5:3,2	./.:6:.,.	0/0:10:10,0	0/0:12:12,0	0/1:10:5,5	1/1:11:0,11	0/0:18:18,0	0/0:3:3,0	0/1:12:4,8	0/1:7:3,4	0/1:8:3,5	0/0:6:6,0	0/1:10:6,4	0/1:8:4,4	./.:4:.,.	0/0:8:8,0	0/1:6:2,4	0/0:5:5,0	./.:0:.,.	./.:6:.,.	1/1:7:0,7	0/1:7:5,2	0/1:8:3,5	0/1:12:6,6	0/0:4:4,0	0/1:5:2,3	0/0:7:7,0	0/1:4:2,2	./.:5:.,.	0/0:10:10,0	0/0:9:9,0	0/0:9:9,0	0/0:13:13,0	0/0:12:12,0	0/0:10:10,0	0/0:5:5,0	0/0:7:7,0	0/1:14:9,5	0/1:7:3,4	1/1:8:0,8	0/1:7:4,3	1/1:4:0,4	0/0:13:13,0	./.:12:.,.	0/0:5:5,0	./.:7:.,.	0/0:8:8,0	0/0:8:8,0
un	27217	195_55	G	A	.	PASS	NS=255;AF=0.027;locori=p	GT:DP:AD	0/0:5:5,0	0/0:6:6,0	0/0:12:12,0	0/0:6:6,0	0/0:5:5,0	0/0:11:11,0	0/0:4:4,0	0/0:7:7,0	0/0:5:5,0	0/0:11:11,0	0/1:4:2,2	0/0:5:5,0	0/0:7:7,0	0/0:15:15,0	0/0:5:5,0	0/0:7:7,0	0/0:10:10,0	0/0:11:11,0	0/0:4:4,0	0/0:8:8,0	0/0:8:8,0	0/0:7:7,0	0/0:11:11,0	0/0:6:6,0	0/1:7:3,4	0/0:3:3,0	0/0:7:7,0	0/0:5:5,0	0/0:11:11,0	0/0:11:11,0	0/0:11:11,0	0/0:6:6,0	0/0:7:7,0	0/0:9:9,0	0/0:6:6,0	0/1:10:5,5	0/0:7:7,0	0/0:9:9,0	0/0:4:4,0	./.:4:.,.	0/0:5:5,0	0/0:8:8,0	./.:0:.,.	0/0:10:10,0	0/0:10:10,0	./.:0:.,.	0/0:3:3,0	0/0:20:20,0	0/0:4:4,0	0/0:14:14,0	0/0:13:13,0	0/0:13:13,0	0/0:8:8,0	0/0:10:10,0	1/1:4:0,4	./.:0:.,.	0/0:12:12,0	0/0:10:10,0	0/0:3:3,0	0/0:14:14,0	0/0:3:3,0	0/0:7:7,0	0/0:14:14,0	0/0:14:14,0	0/0:12:12,0	./.:0:.,.	0/0:21:21,0	0/0:12:12,0	0/0:6:6,0	0/0:9:9,0	0/0:8:8,0	0/0:4:4,0	0/0:15:15,0	0/0:6:6,0	0/0:14:14,0	0/0:8:8,0	0/0:23:23,0	0/0:14:14,0	0/0:13:13,0	0/0:10:10,0	0/0:8:8,0	0/0:11:11,0	0/0:18:18,0	0/0:5:5,0	0/0:16:16,0	0/0:5:5,0	0/0:11:11,0	0/0:8:8,0	0/0:4:4,0	0/0:8:8,0	0/0:11:11,0	./.:2:.,.	0/0:8:8,0	0/0:4:4,0	0/1:5:3,2	0/0:6:6,0	0/0:12:12,0	0/0:11:11,0	0/0:9:9,0	0/0:11:11,0	0/1:13:6,7	0/0:13:13,0	0/0:7:7,0	0/0:14:14,0	0/0:15:15,0	0/0:10:10,0	0/0:5:5,0	./.:6:.,.	0/0:5:5,0	0/1:7:4,3	./.:8:.,.	0/0:6:6,0	0/0:8:8,0	./.:6:.,.	0/0:10:10,0	0/1:8:4,4	0/0:3:3,0	0/0:11:11,0	./.:0:.,.	0/0:7:7,0	0/0:12:12,0	0/0:10:10,0	0/0:11:11,0	0/0:10:10,0	0/0:8:8,0	0/0:10:10,0	0/0:9:9,0	0/0:10:10,0	0/0:10:10,0	0/0:2:2,0	0/0:10:10,0	0/0:5:5,0	0/0:9:9,0	0/0:8:8,0	0/0:21:21,0	0/0:7:7,0	0/0:11:11,0	0/0:18:18,0	0/0:6:6,0	0/0:4:4,0	0/0:8:8,0	0/0:15:15,0	0/0:17:17,0	0/0:8:8,0	0/0:13:13,0	0/0:6:6,0	0/0:10:10,0	0/0:14:14,0	0/0:15:15,0	0/0:8:8,0	0/0:4:4,0	0/0:9:9,0	0/0:5:5,0	0/0:7:7,0	0/0:16:16,0	0/0:14:14,0	0/0:14:14,0	0/0:14:14,0	0/0:7:7,0	0/0:6:6,0	0/0:13:13,0	0/0:8:8,0	0/0:8:8,0	0/1:11:5,6	1/1:3:0,3	0/0:4:4,0	0/1:6:4,2	0/0:11:11,0	0/0:4:4,0	0/0:6:6,0	0/0:14:14,0	0/0:9:9,0	0/0:14:14,0	0/0:16:16,0	0/0:10:10,0	0/0:13:13,0	0/0:7:7,0	0/0:4:4,0	0/0:16:16,0	0/0:10:10,0	0/0:8:8,0	0/0:14:14,0	0/0:3:3,0	0/0:8:8,0	0/0:13:13,0	0/0:10:10,0	./.:0:.,.	0/0:7:7,0	0/0:11:11,0	0/0:8:8,0	0/0:10:10,0	0/0:13:13,0	0/0:10:10,0	0/0:12:12,0	0/0:7:7,0	0/0:8:8,0	0/0:11:11,0	0/0:7:7,0	0/0:13:13,0	0/0:9:9,0	0/0:10:10,0	0/0:6:6,0	0/0:10:10,0	./.:0:.,.	0/0:8:8,0	0/0:7:7,0	0/0:7:7,0	0/0:10:10,0	0/0:4:4,0	0/0:6:6,0	0/0:6:6,0	./.:2:.,.	./.:0:.,.	0/0:8:8,0	0/0:5:5,0	0/0:3:3,0	0/0:13:13,0	./.:6:.,.	0/0:8:8,0	0/0:15:15,0	0/0:11:11,0	0/0:6:6,0	0/1:7:4,3	0/0:8:8,0	0/0:7:7,0	0/0:10:10,0	0/0:8:8,0	0/0:12:12,0	0/0:10:10,0	0/0:9:9,0	./.:2:.,.	0/0:6:6,0	0/0:6:6,0	0/0:7:7,0	0/0:6:6,0	0/0:13:13,0	0/0:12:12,0	0/0:9:9,0	0/0:6:6,0	0/0:8:8,0	0/0:9:9,0	./.:2:.,.	0/0:15:15,0	0/0:7:7,0	0/0:15:15,0	0/0:10:10,0	0/0:13:13,0	0/0:17:17,0	./.:6:.,.	0/0:6:6,0	0/0:12:12,0	0/0:11:11,0	0/0:9:9,0	0/0:7:7,0	0/0:5:5,0	0/0:10:10,0	0/0:4:4,0	0/0:15:15,0	0/0:11:11,0	0/0:22:22,0	0/0:5:5,0	0/0:6:6,0
un	27541	197_99	G	A	.	PASS	NS=227;AF=0.051;locori=p	GT:DP:AD	0/1:14:6,8	0/0:29:29,0	0/1:47:21,26	0/0:46:46,0	0/1:49:30,19	0/0:42:42,0	0/0:37:37,0	0/1:17:6,11	0/1:15:9,6	0/0:43:43,0	0/1:32:17,15	0/1:40:17,23	0/1:30:14,16	0/1:31:17,14	0/1:38:23,15	0/0:4:4,0	0/0:13:13,0	0/0:10:10,0	0/0:14:14,0	./.:0:.,.	0/0:7:7,0	0/0:12:12,0	0/0:5:5,0	0/0:7:7,0	0/0:2:2,0	0/0:3:3,0	0/0:4:4,0	0/0:4:4,0	0/0:3:3,0	0/0:9:9,0	0/0:35:35,0	0/0:26:26,0	0/0:39:39,0	0/0:46:46,0	0/0:19:19,0	./.:0:.,.	0/1:46:20,26	0/1:30:9,21	0/0:13:13,0	0/0:23:23,0	0/0:40:40,0	0/0:15:15,0	0/0:18:18,0	0/0:23:23,0	0/0:7:7,0	0/0:7:7,0	0/0:14:14,0	0/0:14:14,0	0/0:34:34,0	0/0:42:42,0	0/0:23:23,0	0/0:11:11,0	0/0:35:35,0	0/0:21:21,0	0/0:23:23,0	0/0:13:13,0	0/0:31:31,0	0/0:10:10,0	0/0:24:24,0	0/0:34:34,0	0/0:21:21,0	0/0:9:9,0	0/0:30:30,0	0/0:42:42,0	./.:0:.,.	0/0:24:24,0	0/1:32:18,14	0/0:30:30,0	0/0:15:15,0	0/0:10:10,0	0/0:15:15,0	0/0:27:27,0	0/0:41:41,0	0/0:4:4,0	0/0:33:33,0	0/0:17:17,0	0/0:11:11,0	0/0:13:13,0	0/0:30:30,0	0/0:40:40,0	./.:0:.,.	0/0:20:20,0	0/0:27:27,0	./.:0:.,.	./.:0:.,.	0/0:13:13,0	./.:0:.,.	./.:0:.,.	0/0:17:17,0	0/0:27:27,0	0/0:34:34,0	0/0:8:8,0	0/0:9:9,0	0/0:6:6,0	0/0:17:17,0	0/0:8:8,0	0/0:19:19,0	0/0:27:27,0	0/0:9:9,0	./.:8:.,.	0/0:10:10,0	0/0:27:27,0	0/0:10:10,0	0/0:10:10,0	0/0:12:12,0	0/0:8:8,0	0/0:19:19,0	0/0:6:6,0	0/0:13:13,0	0/0:7:7,0	0/0:7:7,0	0/0:9:9,0	0/0:9:9,0	0/0:6:6,0	0/0:15:15,0	0/0:19:19,0	0/0:6:6,0	0/0:17:17,0	0/0:8:8,0	./.:0:.,.	0/0:13:13,0	0/0:5:5,0	0/0:8:8,0	0/0:8:8,0	0/0:14:14,0	0/0:17:17,0	0/0:21:21,0	0/0:8:8,0	0/1:17:9,8	0/0:4:4,0	0/0:12:12,0	0/0:11:11,0	0/0:12:12,0	0/0:9:9,0	0/0:5:5,0	0/0:13:13,0	0/0:13:13,0	0/0:15:15,0	0/0:17:17,0	0/0:33:33,0	0/0:35:35,0	0/0:45:45,0	0/0:29:29,0	0/0:30:30,0	0/0:21:21,0	0/1:33:17,16	0/0:17:17,0	0/0:52:52,0	0/0:23:23,0	0/0:15:15,0	0/0:57:57,0	0/1:28:11,17	0/0:15:15,0	0/0:36:36,0	0/0:68:68,0	0/0:43:43,0	0/0:40:40,0	0/1:50:21,29	0/0:29:29,0	0/0:40:40,0	0/0:40:40,0	0/1:19:12,7	0/0:8:8,0	0/0:14:14,0	./.:0:.,.	./.:0:.,.	./.:6:.,.	./.:0:.,.	./.:0:.,.	./.:0:.,.	./.:5:.,.	./.:2:.,.	./.:4:.,.	./.:22:.,.	./.:8:.,.	./.:12:.,.	./.:13:.,.	./.:9:.,.	./.:27:.,.	./.:38:.,.	./.:12:.,.	./.:27:.,.	./.:0:.,.	./.:8:.,.	./.:10:.,.	./.:9:.,.	./.:15:.,.	./.:12:.,.	./.:0:.,.	0/0:9:9,0	./.:0:.,.	0/0:14:14,0	./.:0:.,.	0/0:15:15,0	0/0:27:27,0	0/0:12:12,0	0/0:17:17,0	0/0:11:11,0	0/0:49:49,0	0/0:13:13,0	0/0:7:7,0	0/0:7:7,0	0/0:10:10,0	0/0:13:13,0	0/0:12:12,0	0/0:10:10,0	0/0:19:19,0	0/0:20:20,0	0/0:8:8,0	0/0:10:10,0	0/1:16:7,9	0/0:13:13,0	0/0:4:4,0	./.:0:.,.	0/0:12:12,0	0/0:5:5,0	0/0:34:34,0	0/0:19:19,0	0/0:13:13,0	0/0:10:10,0	0/0:33:33,0	./.:0:.,.	0/0:20:20,0	0/0:41:41,0	0/0:19:19,0	0/0:6:6,0	0/0:11:11,0	./.:0:.,.	0/0:12:12,0	0/0:3:3,0	0/0:14:14,0	0/0:4:4,0	0/0:6:6,0	0/0:8:8,0	0/0:10:10,0	0/0:11:11,0	0/0:8:8,0	0/0:6:6,0	./.:0:.,.	./.:0:.,.	0/0:13:13,0	0/0:5:5,0	0/0:13:13,0	0/0:8:8,0	0/0:5:5,0	0/0:5:5,0	./.:0:.,.	0/0:9:9,0	0/0:9:9,0	./.:0:.,.	0/0:3:3,0	0/0:5:5,0	0/0:3:3,0	0/0:7:7,0	./.:0:.,.	./.:0:.,.	0/0:7:7,0	./.:0:.,.	0/0:6:6,0	0/0:12:12,0	./.:2:.,.	0/0:3:3,0
un	27623	198_41	G	A	.	PASS	NS=156;AF=0.032;locori=p	GT:DP:AD	0/0:22:22,0	0/0:27:27,0	./.:0:.,.	0/0:33:33,0	0/0:29:29,0	0/0:36:36,0	./.:0:.,.	0/0:35:35,0	0/0:23:23,0	0/0:82:82,0	0/0:43:43,0	0/0:69:69,0	0/0:29:29,0	0/0:62:62,0	./.:0:.,.	0/0:13:13,0	0/0:14:14,0	./.:0:.,.	0/0:6:6,0	./.:0:.,.	0/0:12:12,0	0/0:20:20,0	0/1:10:4,6	./.:0:.,.	0/0:9:9,0	0/1:8:5,3	./.:0:.,.	0/0:12:12,0	./.:0:.,.	0/0:16:16,0	0/0:30:30,0	0/0:44:44,0	0/0:31:31,0	0/0:37:37,0	0/0:31:31,0	0/0:31:31,0	0/0:91:91,0	0/0:61:61,0	0/0:37:37,0	0/0:40:40,0	0/0:31:31,0	./.:0:.,.	0/0:42:42,0	./.:0:.,.	./.:0:.,.	./.:0:.,.	./.:0:.,.	./.:0:.,.	./.:0:.,.	./.:0:.,.	./.:0:.,.	./.:0:.,.	./.:0:.,.	./.:0:.,.	./.:0:.,.	./.:0:.,.	./.:0:.,.	./.:0:.,.	./.:0:.,.	./.:0:.,.	./.:0:.,.	./.:0:.,.	./.:0:.,.	./.:0:.,.	./.:0:.,.	./.:0:.,.	./.:0:.,.	./.:0:.,.	./.:0:.,.	./.:0:.,.	./.:0:.,.	./.:0:.,.	./.:0:.,.	0/0:15:15,0	0/0:19:19,0	0/0:58:58,0	./.:0:.,.	0/0:42:42,0	0/0:133:133,0	./.:0:.,.	0/0:49:49,0	0/0:39:39,0	0/0:34:34,0	0/0:62:62,0	./.:0:.,.	0/0:33:33,0	0/0:32:32,0	./.:0:.,.	0/1:73:28,45	0/0:53:53,0	0/0:52:52,0	0/0:16:16,0	0/0:11:11,0	./.:0:.,.	0/0:27:27,0	0/0:28:28,0	0/0:8:8,0	0/0:37:37,0	0/0:23:23,0	0/0:7:7,0	./.:0:.,.	0/0:28:28,0	0/0:24:24,0	0/0:30:30,0	0/0:23:23,0	0/0:36:36,0	./.:0:.,.	./.:0:.,.	0/0:9:9,0	0/0:30:30,0	0/0:17:17,0	0/0:6:6,0	0/0:8:8,0	0/0:25:25,0	0/0:31:31,0	0/0:42:42,0	0/0:10:10,0	0/0:18:18,0	0/0:17:17,0	0/0:13:13,0	1/1:15:0,15	./.:0:.,.	0/0:14:14,0	0/0:26:26,0	./.:0:.,.	0/0:33:33,0	0/0:59:59,0	0/0:24:24,0	0/0:19:19,0	0/0:21:21,0	0/1:30:17,13	0/0:29:29,0	./.:0:.,.	0/0:5:5,0	./.:0:.,.	0/0:8:8,0	0/0:27:27,0	0/0:25:25,0	./.:0:.,.	./.:0:.,.	./.:0:.,.	./.:0:.,.	./.:0:.,.	./.:0:.,.	./.:0:.,.	./.:0:.,.	./.:0:.,.	./.:0:.,.	./.:0:.,.	./.:0:.,.	./.:0:.,.	./.:0:.,.	./.:0:.,.	./.:0:.,.	./.:0:.,.	./.:0:.,.	./.:0:.,.	./.:0:.,.	./.:0:.,.	./.:0:.,.	./.:0:.,.	./.:0:.,.	./.:0:.,.	./.:0:.,.	./.:0:.,.	./.:0:.,.	./.:0:.,.	./.:0:.,.	./.:0:.,.	./.:0:.,.	./.:0:.,.	./.:0:.,.	./.:0:.,.	./.:0:.,.	./.:0:.,.	./.:0:.,.	./.:0:.,.	./.:0:.,.	./.:0:.,.	./.:0:.,.	./.:0:.,.	./.:0:.,.	./.:0:.,.	./.:0:.,.	./.:0:.,.	./.:0:.,.	./.:0:.,.	./.:0:.,.	0/0:42:42,0	0/0:34:34,0	0/0:66:66,0	0/0:31:31,0	./.:0:.,.	0/0:26:26,0	0/0:27:27,0	0/0:52:52,0	./.:0:.,.	0/1:24:11,13	0/0:77:77,0	0/0:18:18,0	./.:0:.,.	./.:0:.,.	0/0:56:56,0	0/0:7:7,0	0/0:25:25,0	0/0:25:25,0	0/0:14:14,0	0/0:38:38,0	0/0:15:15,0	./.:0:.,.	0/0:18:18,0	0/0:29:29,0	0/0:11:11,0	0/0:7:7,0	./.:0:.,.	./.:0:.,.	0/0:78:78,0	0/0:15:15,0	0/0:59:59,0	0/0:38:38,0	0/0:33:33,0	0/0:28:28,0	0/0:34:34,0	0/0:35:35,0	0/0:53:53,0	0/0:11:11,0	0/0:8:8,0	0/0:16:16,0	0/0:20:20,0	0/0:15:15,0	0/0:18:18,0	0/0:21:21,0	./.:0:.,.	./.:0:.,.	./.:0:.,.	0/0:23:23,0	./.:0:.,.	./.:0:.,.	0/0:15:15,0	0/0:22:22,0	0/0:21:21,0	0/0:20:20,0	0/0:29:29,0	0/0:23:23,0	0/0:11:11,0	0/0:14:14,0	0/0:35:35,0	0/0:13:13,0	./.:0:.,.	0/0:12:12,0	0/0:12:12,0	0/0:23:23,0	0/0:16:16,0	0/0:9:9,0	0/0:8:8,0	0/0:12:12,0	0/0:18:18,0	0/1:17:12,5	./.:0:.,.	0/1:20:13,7	0/0:4:4,0	./.:0:.,.
un	29088	208_106	G	T	.	PASS	NS=276;AF=0.022;locori=p	GT:DP:AD	0/0:16:16,0	0/0:22:22,0	0/0:36:36,0	0/0:34:34,0	0/0:34:34,0	0/0:35:35,0	0/0:24:24,0	0/0:18:18,0	0/0:9:9,0	0/0:49:49,0	0/0:32:32,0	0/0:25:25,0	0/0:36:36,0	0/0:24:24,0	0/0:20:20,0	0/0:19:19,0	0/0:10:10,0	0/0:16:16,0	0/0:16:16,0	0/0:5:5,0	0/0:10:10,0	0/0:14:14,0	0/0:9:9,0	0/0:4:4,0	0/0:6:6,0	./.:0:.,.	0/0:5:5,0	0/0:8:8,0	0/0:9:9,0	0/0:30:30,0	0/0:27:27,0	0/0:10:10,0	0/0:25:25,0	0/0:34:34,0	0/0:19:19,0	0/0:42:42,0	0/0:54:54,0	0/0:40:40,0	0/0:27:27,0	0/0:19:19,0	0/0:23:23,0	0/0:25:25,0	0/0:20:20,0	0/0:34:34,0	0/0:23:23,0	0/0:10:10,0	0/0:22:22,0	0/1:20:9,11	0/0:10:10,0	0/0:62:62,0	0/0:16:16,0	0/0:36:36,0	0/0:27:27,0	0/0:36:36,0	0/0:29:29,0	0/0:26:26,0	0/0:46:46,0	0/0:23:23,0	0/0:28:28,0	0/0:21:21,0	0/0:27:27,0	0/1:30:15,15	0/0:31:31,0	0/0:31:31,0	0/0:19:19,0	0/0:21:21,0	0/0:25:25,0	0/0:30:30,0	0/0:14:14,0	0/0:37:37,0	0/1:12:4,8	0/0:26:26,0	0/0:28:28,0	0/0:16:16,0	0/0:35:35,0	0/0:31:31,0	0/0:35:35,0	0/0:36:36,0	0/0:45:45,0	0/1:29:17,12	0/0:29:29,0	0/0:31:31,0	0/0:35:35,0	0/0:45:45,0	0/0:19:19,0	0/0:26:26,0	0/1:36:16,20	0/0:25:25,0	0/1:25:10,15	0/1:32:10,22	0/0:34:34,0	0/0:19:19,0	0/0:17:17,0	0/0:7:7,0	0/0:15:15,0	0/0:24:24,0	0/0:21:21,0	0/0:33:33,0	0/0:12:12,0	0/0:10:10,0	0/0:14:14,0	0/0:17:17,0	0/0:18:18,0	0/0:15:15,0	0/0:21:21,0	0/0:25:25,0	0/0:10:10,0	0/0:18:18,0	0/0:8:8,0	0/0:10:10,0	0/0:14:14,0	0/0:11:11,0	0/0:7:7,0	0/0:10:10,0	0/0:18:18,0	0/0:17:17,0	0/0:12:12,0	0/0:19:19,0	0/0:8:8,0	0/0:10:10,0	0/0:9:9,0	0/0:17:17,0	0/0:12:12,0	0/0:23:23,0	0/0:24:24,0	0/0:14:14,0	0/0:27:27,0	0/0:15:15,0	0/0:22:22,0	0/0:14:14,0	0/0:10:10,0	0/0:16:16,0	0/0:17:17,0	0/0:24:24,0	0/0:25:25,0	0/0:14:14,0	0/0:18:18,0	0/0:24:24,0	0/0:23:23,0	0/0:17:17,0	0/0:35:35,0	0/0:40:40,0	0/0:45:45,0	0/0:23:23,0	0/0:16:16,0	0/0:29:29,0	0/0:22:22,0	0/0:63:63,0	0/0:39:39,0	0/0:18:18,0	0/0:33:33,0	0/0:29:29,0	0/0:18:18,0	0/0:44:44,0	./.:0:.,.	0/0:43:43,0	0/0:33:33,0	0/0:29:29,0	0/0:26:26,0	0/0:32:32,0	0/0:22:22,0	0/0:38:38,0	0/0:19:19,0	0/0:16:16,0	0/0:3:3,0	0/0:12:12,0	0/0:8:8,0	0/0:24:24,0	0/0:14:14,0	0/0:17:17,0	0/0:12:12,0	0/0:9:9,0	0/0:13:13,0	0/0:25:25,0	0/0:19:19,0	0/0:24:24,0	0/0:27:27,0	0/0:21:21,0	0/0:16:16,0	0/0:50:50,0	0/0:33:33,0	0/0:24:24,0	0/0:22:22,0	0/0:9:9,0	0/0:30:30,0	0/0:15:15,0	0/0:22:22,0	0/0:12:12,0	0/0:33:33,0	0/0:11:11,0	0/0:28:28,0	0/0:17:17,0	0/0:20:20,0	0/0:10:10,0	0/0:29:29,0	0/0:18:18,0	0/0:35:35,0	0/0:17:17,0	0/0:32:32,0	0/0:14:14,0	0/0:25:25,0	0/0:12:12,0	0/0:17:17,0	0/1:14:7,7	0/0:21:21,0	0/0:18:18,0	0/0:17:17,0	0/0:8:8,0	0/0:16:16,0	0/0:9:9,0	0/0:23:23,0	0/0:6:6,0	0/0:6:6,0	0/0:8:8,0	0/0:4:4,0	0/0:20:20,0	0/0:44:44,0	0/0:22:22,0	0/0:31:31,0	0/0:28:28,0	0/0:70:70,0	0/0:24:24,0	0/0:33:33,0	0/1:22:9,13	0/0:33:33,0	0/0:17:17,0	0/0:16:16,0	0/0:32:32,0	0/0:23:23,0	0/0:24:24,0	0/0:13:13,0	0/0:13:13,0	0/0:6:6,0	0/0:16:16,0	0/0:16:16,0	0/0:15:15,0	0/0:5:5,0	0/0:23:23,0	0/0:17:17,0	0/0:17:17,0	0/0:11:11,0	0/0:8:8,0	0/0:23:23,0	0/0:14:14,0	0/1:16:10,6	0/0:18:18,0	0/0:16:16,0	0/0:9:9,0	0/0:21:21,0	0/0:11:11,0	0/0:21:21,0	0/0:22:22,0	0/0:11:11,0	0/0:17:17,0	0/1:7:4,3	0/0:11:11,0	0/0:16:16,0	0/0:10:10,0	0/1:16:8,8	0/0:12:12,0	0/0:7:7,0	0/0:6:6,0
un	29317	210_55	C	T	.	PASS	NS=237;AF=0.011;locori=p	GT:DP:AD	0/0:15:15,0	0/0:3:3,0	0/0:3:3,0	0/0:3:3,0	./.:0:.,.	0/0:5:5,0	0/0:4:4,0	./.:0:.,.	0/0:4:4,0	0/0:10:10,0	0/0:4:4,0	0/0:13:13,0	0/0:5:5,0	0/0:10:10,0	0/0:6:6,0	0/0:9:9,0	0/0:13:13,0	0/0:6:6,0	0/0:15:15,0	0/0:11:11,0	0/0:5:5,0	0/0:12:12,0	0/0:8:8,0	0/0:14:14,0	0/0:9:9,0	0/0:10:10,0	0/0:3:3,0	0/0:9:9,0	0/0:16:16,0	0/0:7:7,0	0/0:9:9,0	./.:2:.,.	0/0:9:9,0	0/0:10:10,0	./.:0:.,.	0/0:4:4,0	0/0:4:4,0	0/0:7:7,0	0/0:6:6,0	0/0:4:4,0	0/0:7:7,0	0/0:4:4,0	0/0:3:3,0	0/0:10:10,0	./.:0:.,.	./.:0:.,.	./.:0:.,.	0/0:6:6,0	./.:0:.,.	0/0:11:11,0	0/0:13:13,0	0/0:7:7,0	0/0:12:12,0	0/0:5:5,0	0/0:7:7,0	0/0:6:6,0	0/0:13:13,0	0/0:6:6,0	0/0:5:5,0	0/0:12:12,0	0/0:7:7,0	0/0:7:7,0	0/0:7:7,0	0/0:5:5,0	./.:0:.,.	0/0:11:11,0	0/0:15:15,0	0/0:14:14,0	0/0:5:5,0	0/0:7:7,0	0/0:3:3,0	0/0:3:3,0	0/0:9:9,0	0/0:6:6,0	0/0:5:5,0	0/0:11:11,0	0/0:6:6,0	0/1:10:4,6	0/0:11:11,0	0/0:7:7,0	0/0:4:4,0	0/0:4:4,0	0/0:13:13,0	./.:0:.,.	0/0:8:8,0	0/0:5:5,0	0/0:8:8,0	0/0:9:9,0	0/0:9:9,0	0/0:7:7,0	0/0:16:16,0	0/0:8:8,0	0/0:9:9,0	./.:0:.,.	0/0:21:21,0	0/0:9:9,0	0/0:12:12,0	0/0:13:13,0	0/0:7:7,0	0/0:8:8,0	0/0:17:17,0	0/0:15:15,0	0/0:7:7,0	0/0:3:3,0	0/0:8:8,0	0/0:9:9,0	0/0:9:9,0	0/0:13:13,0	0/0:16:16,0	0/0:14:14,0	0/0:9:9,0	0/0:10:10,0	0/0:10:10,0	./.:0:.,.	0/0:11:11,0	0/0:17:17,0	0/0:13:13,0	0/0:17:17,0	0/0:10:10,0	0/0:9:9,0	0/0:10:10,0	0/0:15:15,0	0/0:3:3,0	0/0:8:8,0	0/0:5:5,0	0/0:3:3,0	0/0:10:10,0	0/0:7:7,0	0/0:4:4,0	0/0:4:4,0	0/0:3:3,0	0/0:7:7,0	0/0:14:14,0	0/0:12:12,0	0/0:20:20,0	0/0:10:10,0	0/0:10:10,0	0/0:17:17,0	./.:0:.,.	0/0:7:7,0	./.:2:.,.	0/0:8:8,0	0/0:13:13,0	0/0:8:8,0	./.:0:.,.	0/0:9:9,0	0/0:5:5,0	0/0:11:11,0	0/0:7:7,0	0/0:7:7,0	0/0:12:12,0	0/0:4:4,0	./.:2:.,.	./.:0:.,.	0/0:13:13,0	0/0:11:11,0	0/0:13:13,0	0/0:7:7,0	0/0:8:8,0	0/0:17:17,0	0/0:8:8,0	0/0:13:13,0	./.:0:.,.	0/0:7:7,0	./.:2:.,.	0/0:8:8,0	0/0:8:8,0	0/0:15:15,0	0/0:6:6,0	0/0:10:10,0	1/1:11:0,11	0/0:10:10,0	0/0:3:3,0	0/0:8:8,0	0/0:7:7,0	0/0:8:8,0	1/1:5:0,5	0/0:7:7,0	0/0:6:6,0	0/0:11:11,0	0/0:13:13,0	0/0:7:7,0	0/0:3:3,0	0/0:5:5,0	0/0:7:7,0	0/0:11:11,0	0/0:3:3,0	0/0:5:5,0	0/0:16:16,0	./.:2:.,.	0/0:11:11,0	0/0:15:15,0	0/0:14:14,0	./.:2:.,.	0/0:4:4,0	0/0:8:8,0	0/0:11:11,0	0/0:5:5,0	0/0:11:11,0	0/0:6:6,0	./.:2:.,.	0/0:6:6,0	0/0:5:5,0	0/0:8:8,0	0/0:8:8,0	./.:2:.,.	0/0:4:4,0	./.:0:.,.	0/0:8:8,0	0/0:11:11,0	0/0:5:5,0	./.:0:.,.	0/0:4:4,0	0/0:5:5,0	0/0:6:6,0	0/0:12:12,0	0/0:12:12,0	0/0:14:14,0	0/0:4:4,0	0/0:4:4,0	0/0:7:7,0	./.:0:.,.	./.:0:.,.	0/0:11:11,0	0/0:4:4,0	0/0:5:5,0	./.:0:.,.	0/0:12:12,0	0/0:4:4,0	0/0:11:11,0	0/0:7:7,0	./.:0:.,.	./.:2:.,.	./.:2:.,.	0/0:3:3,0	0/0:7:7,0	0/0:11:11,0	0/0:18:18,0	0/0:8:8,0	0/0:7:7,0	0/0:10:10,0	./.:0:.,.	0/0:11:11,0	0/0:14:14,0	0/0:14:14,0	0/0:11:11,0	0/0:7:7,0	./.:0:.,.	0/0:16:16,0	./.:0:.,.	0/0:6:6,0	0/0:9:9,0	./.:0:.,.	0/0:5:5,0	0/0:4:4,0	0/0:6:6,0	0/0:5:5,0	0/0:3:3,0	0/0:8:8,0	0/0:10:10,0	./.:2:.,.	0/0:4:4,0
un	29767	213_85	C	T	.	PASS	NS=141;AF=0.014;locori=p	GT:DP:AD	./.:0:.,.	./.:0:.,.	./.:0:.,.	./.:0:.,.	./.:0:.,.	./.:0:.,.	./.:0:.,.	./.:0:.,.	./.:0:.,.	./.:0:.,.	./.:0:.,.	./.:0:.,.	./.:0:.,.	./.:0:.,.	./.:0:.,.	0/0:31:31,0	0/0:43:43,0	0/0:51:51,0	0/0:19:19,0	0/0:13:13,0	0/0:37:37,0	./.:0:.,.	0/0:21:21,0	0/0:34:34,0	0/0:27:27,0	./.:0:.,.	0/0:12:12,0	0/0:21:21,0	0/0:32:32,0	0/0:20:20,0	0/0:16:16,0	0/0:22:22,0	./.:0:.,.	0/0:30:30,0	0/0:33:33,0	0/0:32:32,0	./.:0:.,.	./.:0:.,.	0/0:22:22,0	0/0:10:10,0	0/0:13:13,0	0/0:17:17,0	0/0:15:15,0	./.:0:.,.	./.:0:.,.	./.:0:.,.	./.:0:.,.	./.:0:.,.	./.:0:.,.	./.:0:.,.	./.:0:.,.	./.:0:.,.	./.:0:.,.	./.:0:.,.	./.:0:.,.	./.:0:.,.	./.:0:.,.	./.:0:.,.	./.:0:.,.	./.:0:.,.	./.:0:.,.	./.:0:.,.	./.:0:.,.	./.:0:.,.	./.:0:.,.	./.:0:.,.	./.:0:.,.	./.:0:.,.	./.:0:.,.	./.:0:.,.	./.:0:.,.	./.:0:.,.	./.:0:.,.	0/0:26:26,0	0/0:59:59,0	0/0:93:93,0	./.:0:.,.	0/0:33:33,0	./.:0:.,.	0/0:36:36,0	0/0:13:13,0	0/0:28:28,0	0/0:31:31,0	0/0:22:22,0	0/0:67:67,0	0/0:14:14,0	0/0:22:22,0	0/0:25:25,0	./.:0:.,.	0/0:24:24,0	0/0:23:23,0	0/0:29:29,0	0/0:15:15,0	0/0:12:12,0	0/0:32:32,0	0/0:33:33,0	./.:0:.,.	0/0:32:32,0	0/0:44:44,0	0/0:17:17,0	0/0:35:35,0	0/0:34:34,0	0/0:39:39,0	0/0:15:15,0	0/0:23:23,0	./.:0:.,.	0/0:59:59,0	./.:0:.,.	./.:0:.,.	0/0:29:29,0	0/0:11:11,0	./.:0:.,.	0/0:30:30,0	0/0:46:46,0	0/0:32:32,0	0/0:37:37,0	0/0:29:29,0	./.:0:.,.	./.:0:.,.	0/0:25:25,0	./.:0:.,.	0/0:29:29,0	./.:0:.,.	./.:0:.,.	./.:0:.,.	./.:0:.,.	./.:0:.,.	./.:0:.,.	./.:0:.,.	./.:0:.,.	./.:0:.,.	./.:0:.,.	./.:0:.,.	./.:0:.,.	./.:0:.,.	./.:0:.,.	./.:0:.,.	./.:0:.,.	0/0:15:15,0	0/0:20:20,0	0/0:49:49,0	0/0:33:33,0	./.:0:.,.	0/0:15:15,0	0/0:15:15,0	0/0:15:15,0	./.:0:.,.	0/0:29:29,0	0/0:46:46,0	0/0:19:19,0	0/0:30:30,0	0/0:27:27,0	0/0:16:16,0	0/0:73:73,0	./.:0:.,.	0/0:20:20,0	0/0:26:26,0	0/0:36:36,0	0/0:42:42,0	0/0:55:55,0	0/0:29:29,0	./.:0:.,.	./.:0:.,.	0/0:30:30,0	0/0:21:21,0	0/0:34:34,0	0/0:17:17,0	0/0:38:38,0	0/0:37:37,0	0/0:37:37,0	0/0:26:26,0	0/0:24:24,0	0/0:57:57,0	0/0:33:33,0	./.:0:.,.	./.:0:.,.	0/0:21:21,0	0/0:12:12,0	0/0:24:24,0	0/0:42:42,0	0/0:49:49,0	0/0:57:57,0	0/0:41:41,0	0/0:17:17,0	0/0:54:54,0	0/0:28:28,0	0/0:13:13,0	./.:0:.,.	./.:0:.,.	./.:0:.,.	./.:0:.,.	./.:0:.,.	./.:0:.,.	./.:0:.,.	./.:0:.,.	./.:0:.,.	./.:0:.,.	./.:0:.,.	./.:0:.,.	./.:0:.,.	./.:0:.,.	./.:0:.,.	./.:0:.,.	./.:0:.,.	./.:0:.,.	./.:0:.,.	./.:0:.,.	./.:0:.,.	./.:0:.,.	./.:0:.,.	./.:0:.,.	./.:0:.,.	./.:0:.,.	./.:0:.,.	./.:0:.,.	./.:0:.,.	./.:0:.,.	./.:0:.,.	./.:0:.,.	./.:0:.,.	./.:0:.,.	./.:0:.,.	./.:0:.,.	./.:0:.,.	./.:0:.,.	0/0:20:20,0	0/0:60:60,0	./.:0:.,.	./.:0:.,.	./.:0:.,.	0/0:36:36,0	0/0:51:51,0	./.:0:.,.	1/1:20:0,20	0/0:50:50,0	0/0:70:70,0	0/0:25:25,0	0/0:58:58,0	0/0:26:26,0	0/0:34:34,0	0/0:24:24,0	0/0:29:29,0	0/0:60:60,0	0/0:38:38,0	0/0:12:12,0	0/0:52:52,0	0/0:33:33,0	./.:0:.,.	./.:0:.,.	./.:0:.,.	0/0:22:22,0	./.:0:.,.	0/0:45:45,0	0/0:27:27,0	./.:0:.,.	0/0:34:34,0	0/0:41:41,0	0/0:33:33,0	0/0:35:35,0	0/0:22:22,0	0/0:22:22,0	0/0:30:30,0
un	30393	218_11	G	C	.	PASS	NS=204;AF=0.105;locori=p	GT:DP:AD	0/0:8:8,0	0/0:3:3,0	0/0:15:15,0	0/0:17:17,0	0/0:7:7,0	0/0:6:6,0	0/0:5:5,0	0/0:5:5,0	0/0:3:3,0	0/0:18:18,0	0/0:6:6,0	0/0:10:10,0	0/1:5:3,2	0/0:3:3,0	0/0:8:8,0	./.:5:.,.	./.:5:.,.	./.:7:.,.	./.:12:.,.	./.:7:.,.	./.:10:.,.	./.:6:.,.	./.:4:.,.	./.:4:.,.	./.:5:.,.	./.:4:.,.	./.:0:.,.	./.:7:.,.	./.:5:.,.	./.:9:.,.	./.:6:.,.	./.:0:.,.	./.:10:.,.	./.:10:.,.	./.:4:.,.	./.:13:.,.	./.:6:.,.	./.:9:.,.	./.:7:.,.	./.:6:.,.	./.:3:.,.	./.:9:.,.	./.:4:.,.	./.:9:.,.	./.:3:.,.	./.:4:.,.	0/0:6:6,0	0/0:12:12,0	0/1:8:4,4	0/0:20:20,0	./.:6:.,.	0/1:15:6,9	0/0:6:6,0	./.:8:.,.	./.:0:.,.	./.:0:.,.	0/0:12:12,0	1/1:4:0,4	0/0:11:11,0	0/0:9:9,0	0/0:5:5,0	0/0:10:10,0	0/0:8:8,0	0/0:14:14,0	0/0:8:8,0	0/0:11:11,0	0/1:14:10,4	./.:6:.,.	0/0:12:12,0	0/0:15:15,0	0/0:4:4,0	0/0:8:8,0	0/0:19:19,0	./.:3:.,.	0/0:10:10,0	1/1:18:0,18	0/0:17:17,0	./.:7:.,.	0/1:20:12,8	0/0:5:5,0	0/0:14:14,0	0/0:10:10,0	0/1:15:7,8	0/0:6:6,0	1/1:7:0,7	0/0:8:8,0	0/0:12:12,0	0/0:15:15,0	0/0:12:12,0	0/1:12:5,7	0/0:11:11,0	0/0:6:6,0	0/0:10:10,0	./.:2:.,.	0/0:6:6,0	0/0:10:10,0	0/0:8:8,0	0/1:16:6,10	0/0:6:6,0	0/0:8:8,0	0/0:17:17,0	0/0:11:11,0	0/0:5:5,0	1/1:6:0,6	0/0:10:10,0	0/0:6:6,0	0/1:9:4,5	0/0:4:4,0	0/1:8:4,4	0/0:13:13,0	0/0:7:7,0	0/0:11:11,0	0/1:5:3,2	0/0:9:9,0	0/0:7:7,0	0/1:7:2,5	0/1:5:2,3	0/0:10:10,0	0/0:4:4,0	0/1:7:3,4	0/1:4:2,2	0/0:8:8,0	./.:0:.,.	./.:0:.,.	./.:0:.,.	./.:0:.,.	./.:0:.,.	./.:0:.,.	./.:0:.,.	./.:0:.,.	./.:0:.,.	./.:0:.,.	./.:0:.,.	./.:0:.,.	./.:0:.,.	./.:0:.,.	./.:0:.,.	./.:0:.,.	0/0:8:8,0	0/0:4:4,0	0/0:8:8,0	0/0:13:13,0	0/0:7:7,0	0/0:4:4,0	0/0:3:3,0	./.:2:.,.	0/0:8:8,0	0/0:16:16,0	0/0:11:11,0	0/0:9:9,0	0/0:10:10,0	0/0:13:13,0	0/0:4:4,0	0/0:12:12,0	./.:5:.,.	0/0:11:11,0	0/0:12:12,0	0/0:8:8,0	0/0:11:11,0	0/0:16:16,0	0/0:12:12,0	0/0:14:14,0	0/0:8:8,0	0/0:9:9,0	0/0:4:4,0	0/0:9:9,0	0/0:5:5,0	0/0:14:14,0	0/1:6:3,3	0/0:11:11,0	0/0:8:8,0	0/0:17:17,0	0/0:12:12,0	0/0:16:16,0	0/0:13:13,0	0/1:10:4,6	0/0:5:5,0	0/0:7:7,0	0/0:3:3,0	0/1:13:8,5	0/0:9:9,0	0/0:7:7,0	./.:4:.,.	0/1:7:4,3	./.:2:.,.	0/1:8:3,5	0/0:6:6,0	1/1:10:0,10	0/0:13:13,0	0/1:5:2,3	0/0:9:9,0	0/0:10:10,0	./.:0:.,.	0/0:5:5,0	0/0:8:8,0	0/1:6:2,4	0/0:13:13,0	0/0:5:5,0	0/0:5:5,0	0/0:6:6,0	0/0:9:9,0	0/0:8:8,0	0/0:11:11,0	0/0:5:5,0	0/0:12:12,0	0/0:5:5,0	./.:7:.,.	0/0:4:4,0	0/0:8:8,0	0/0:5:5,0	0/0:8:8,0	0/0:3:3,0	./.:0:.,.	0/0:3:3,0	1/1:5:0,5	0/0:9:9,0	0/0:16:16,0	0/0:7:7,0	0/0:11:11,0	0/0:10:10,0	0/1:8:4,4	./.:2:.,.	0/0:5:5,0	0/0:4:4,0	0/0:9:9,0	0/0:4:4,0	0/0:5:5,0	0/0:9:9,0	0/0:12:12,0	0/0:9:9,0	0/0:13:13,0	0/0:6:6,0	0/0:5:5,0	0/1:8:4,4	0/0:11:11,0	0/0:8:8,0	0/1:8:5,3	0/0:7:7,0	./.:2:.,.	0/0:4:4,0	./.:2:.,.	0/0:6:6,0	0/0:16:16,0	0/0:10:10,0	0/0:10:10,0	0/0:10:10,0	1/1:15:0,15	0/1:10:4,6	0/0:14:14,0	0/0:12:12,0	0/1:15:7,8	0/0:19:19,0	0/0:6:6,0	0/0:11:11,0	./.:0:.,.	0/1:9:5,4	0/0:6:6,0	0/1:8:3,5	0/0:9:9,0	0/0:15:15,0	0/0:10:10,0	0/0:8:8,0
un	33030	236_128	T	C	.	PASS	NS=209;AF=0.012;locori=p	GT:DP:AD	./.:0:.,.	0/0:4:4,0	0/0:7:7,0	0/0:5:5,0	0/0:4:4,0	0/0:7:7,0	0/0:3:3,0	./.:2:.,.	./.:0:.,.	0/0:3:3,0	0/0:7:7,0	0/0:4:4,0	0/0:6:6,0	0/1:9:5,4	0/0:8:8,0	./.:2:.,.	0/0:5:5,0	0/0:8:8,0	0/0:5:5,0	0/0:5:5,0	./.:0:.,.	0/0:13:13,0	0/0:2:2,0	0/0:6:6,0	0/0:4:4,0	./.:2:.,.	0/0:3:3,0	0/0:5:5,0	0/0:8:8,0	1/1:2:0,2	0/0:9:9,0	0/0:4:4,0	0/0:5:5,0	0/0:3:3,0	./.:0:.,.	0/0:11:11,0	0/0:6:6,0	0/0:7:7,0	./.:0:.,.	./.:0:.,.	0/0:3:3,0	0/0:4:4,0	0/0:6:6,0	0/0:3:3,0	./.:0:.,.	./.:0:.,.	./.:2:.,.	0/0:8:8,0	0/0:7:7,0	0/0:7:7,0	0/0:5:5,0	0/0:8:8,0	./.:5:.,.	0/0:5:5,0	0/0:3:3,0	./.:0:.,.	0/0:14:14,0	0/0:3:3,0	0/0:3:3,0	0/0:4:4,0	0/0:6:6,0	0/0:5:5,0	./.:2:.,.	./.:7:.,.	0/0:9:9,0	0/0:5:5,0	0/0:12:12,0	0/0:4:4,0	0/0:5:5,0	0/0:4:4,0	./.:2:.,.	0/0:7:7,0	0/0:15:15,0	./.:0:.,.	0/0:9:9,0	0/0:7:7,0	0/0:9:9,0	0/0:3:3,0	0/0:9:9,0	0/0:5:5,0	0/0:4:4,0	0/0:4:4,0	0/0:6:6,0	0/0:9:9,0	0/0:6:6,0	./.:2:.,.	0/0:12:12,0	0/0:5:5,0	0/0:13:13,0	0/0:7:7,0	0/0:11:11,0	./.:7:.,.	./.:0:.,.	0/0:5:5,0	0/0:6:6,0	0/0:5:5,0	0/0:5:5,0	0/0:11:11,0	0/0:3:3,0	0/0:7:7,0	0/0:12:12,0	0/0:9:9,0	0/0:10:10,0	0/0:7:7,0	0/0:14:14,0	0/0:4:4,0	0/0:10:10,0	0/0:3:3,0	0/0:7:7,0	0/0:8:8,0	0/0:6:6,0	0/0:3:3,0	0/0:3:3,0	0/0:4:4,0	0/0:8:8,0	0/0:5:5,0	./.:2:.,.	0/0:7:7,0	0/0:3:3,0	./.:0:.,.	0/0:7:7,0	0/0:4:4,0	./.:0:.,.	./.:0:.,.	./.:0:.,.	./.:0:.,.	./.:0:.,.	./.:0:.,.	./.:0:.,.	./.:0:.,.	./.:0:.,.	./.:0:.,.	./.:0:.,.	./.:0:.,.	./.:0:.,.	./.:0:.,.	./.:0:.,.	./.:0:.,.	0/0:3:3,0	0/0:3:3,0	0/0:15:15,0	0/0:5:5,0	0/0:13:13,0	0/0:9:9,0	0/0:4:4,0	0/0:6:6,0	0/0:3:3,0	0/0:12:12,0	0/0:14:14,0	0/0:13:13,0	0/0:10:10,0	0/0:9:9,0	0/0:3:3,0	0/0:10:10,0	0/0:9:9,0	0/0:16:16,0	0/0:11:11,0	0/0:8:8,0	0/0:8:8,0	0/0:8:8,0	0/0:10:10,0	0/0:14:14,0	0/0:9:9,0	0/0:11:11,0	0/0:4:4,0	0/0:4:4,0	0/0:4:4,0	0/0:7:7,0	./.:0:.,.	0/0:13:13,0	0/0:8:8,0	0/0:6:6,0	0/0:6:6,0	0/0:8:8,0	0/0:7:7,0	0/0:3:3,0	0/0:5:5,0	0/0:5:5,0	0/0:5:5,0	0/0:16:16,0	0/0:7:7,0	0/0:6:6,0	0/0:4:4,0	0/0:9:9,0	./.:0:.,.	0/0:8:8,0	0/0:4:4,0	0/0:3:3,0	0/0:7:7,0	0/0:3:3,0	0/0:5:5,0	0/1:13:7,6	0/0:9:9,0	0/0:12:12,0	0/0:9:9,0	./.:2:.,.	./.:0:.,.	./.:0:.,.	0/0:7:7,0	0/0:4:4,0	0/0:3:3,0	./.:0:.,.	0/0:3:3,0	0/0:3:3,0	0/0:5:5,0	./.:0:.,.	0/0:4:4,0	0/0:6:6,0	0/0:3:3,0	0/0:6:6,0	0/0:4:4,0	0/0:4:4,0	./.:0:.,.	./.:0:.,.	0/0:5:5,0	0/0:5:5,0	0/0:14:14,0	0/0:8:8,0	0/0:8:8,0	0/0:5:5,0	0/0:5:5,0	0/0:5:5,0	./.:0:.,.	0/0:7:7,0	0/0:3:3,0	./.:2:.,.	0/0:9:9,0	0/0:4:4,0	0/0:14:14,0	0/0:8:8,0	./.:2:.,.	0/0:3:3,0	./.:0:.,.	0/0:7:7,0	0/0:9:9,0	0/0:9:9,0	0/0:5:5,0	./.:2:.,.	0/0:4:4,0	0/0:9:9,0	0/0:5:5,0	./.:0:.,.	0/0:7:7,0	0/0:11:11,0	./.:2:.,.	./.:0:.,.	0/0:6:6,0	0/0:5:5,0	0/1:9:6,3	0/0:9:9,0	0/0:10:10,0	0/0:9:9,0	0/0:3:3,0	0/0:9:9,0	./.:2:.,.	0/0:5:5,0	./.:2:.,.	0/0:4:4,0	./.:12:.,.	0/0:13:13,0	0/0:3:3,0	./.:0:.,.
un	33094	237_52	A	G	.	PASS	NS=266;AF=0.041;locori=p	GT:DP:AD	0/0:26:26,0	0/0:13:13,0	0/0:64:64,0	0/0:35:35,0	0/0:29:29,0	0/0:41:41,0	0/0:20:20,0	0/0:32:32,0	0/0:14:14,0	0/0:46:46,0	0/0:48:48,0	0/0:50:50,0	0/0:39:39,0	0/0:31:31,0	0/0:30:30,0	0/0:45:45,0	0/0:52:52,0	0/0:45:45,0	0/0:42:42,0	0/0:14:14,0	0/0:16:16,0	0/0:32:32,0	0/0:39:39,0	0/0:19:19,0	0/0:20:20,0	0/0:16:16,0	0/0:7:7,0	0/0:41:41,0	0/0:12:12,0	0/0:48:48,0	0/0:39:39,0	0/0:41:41,0	0/0:73:73,0	0/0:35:35,0	0/0:16:16,0	./.:0:.,.	0/0:24:24,0	0/0:29:29,0	0/0:35:35,0	0/0:43:43,0	0/0:48:48,0	0/0:21:21,0	0/0:32:32,0	0/0:59:59,0	0/0:17:17,0	0/0:11:11,0	0/1:34:14,20	0/0:48:48,0	0/0:30:30,0	0/0:71:71,0	1/1:63:0,63	0/0:31:31,0	0/0:61:61,0	0/0:54:54,0	0/0:43:43,0	0/1:30:16,14	./.:0:.,.	0/0:51:51,0	0/0:18:18,0	0/0:72:72,0	0/0:58:58,0	0/0:35:35,0	0/0:37:37,0	0/0:77:77,0	0/0:41:41,0	0/0:64:64,0	1/1:75:0,75	0/0:41:41,0	0/1:41:22,19	0/0:49:49,0	./.:0:.,.	0/1:48:29,19	0/0:36:36,0	0/0:21:21,0	0/0:32:32,0	0/0:84:84,0	0/0:89:89,0	0/0:23:23,0	0/0:108:108,0	0/0:25:25,0	0/0:14:14,0	0/1:77:37,40	0/0:27:27,0	./.:0:.,.	./.:0:.,.	0/0:36:36,0	0/0:59:59,0	0/0:37:37,0	0/0:39:39,0	0/0:53:53,0	0/0:54:54,0	0/0:30:30,0	0/0:43:43,0	0/0:10:10,0	0/0:59:59,0	0/0:68:68,0	0/0:30:30,0	0/0:67:67,0	0/0:49:49,0	0/0:18:18,0	0/0:65:65,0	0/0:38:38,0	0/0:23:23,0	0/0:13:13,0	0/0:17:17,0	0/0:43:43,0	0/0:60:60,0	0/0:51:51,0	0/0:34:34,0	0/0:59:59,0	0/0:15:15,0	0/0:8:8,0	0/0:28:28,0	0/0:15:15,0	0/0:49:49,0	0/0:63:63,0	0/0:37:37,0	0/0:41:41,0	0/0:9:9,0	0/0:28:28,0	0/0:24:24,0	0/0:25:25,0	0/0:43:43,0	0/0:51:51,0	0/0:39:39,0	0/0:33:33,0	0/0:46:46,0	0/0:36:36,0	./.:0:.,.	./.:0:.,.	0/0:41:41,0	0/0:42:42,0	0/0:25:25,0	0/0:55:55,0	0/0:67:67,0	0/0:41:41,0	0/1:36:19,17	0/0:40:40,0	0/0:27:27,0	./.:0:.,.	0/0:68:68,0	0/0:45:45,0	0/0:25:25,0	0/0:28:28,0	0/0:27:27,0	0/0:32:32,0	0/0:33:33,0	0/0:66:66,0	0/0:59:59,0	0/0:33:33,0	0/0:43:43,0	0/0:40:40,0	0/0:5:5,0	0/0:59:59,0	0/0:100:100,0	0/0:47:47,0	0/0:45:45,0	0/0:14:14,0	0/0:31:31,0	0/0:49:49,0	0/0:53:53,0	0/0:23:23,0	0/0:41:41,0	0/0:35:35,0	0/0:4:4,0	0/0:52:52,0	0/1:35:12,23	0/0:53:53,0	0/0:37:37,0	0/0:38:38,0	0/0:23:23,0	0/0:29:29,0	0/0:23:23,0	0/0:77:77,0	0/0:39:39,0	0/0:64:64,0	0/1:59:17,42	0/0:31:31,0	0/0:52:52,0	0/0:65:65,0	0/0:46:46,0	0/0:65:65,0	0/0:47:47,0	0/0:26:26,0	0/0:29:29,0	1/1:26:0,26	0/0:36:36,0	0/0:11:11,0	0/0:77:77,0	0/0:8:8,0	0/0:43:43,0	0/0:45:45,0	0/0:45:45,0	0/0:55:55,0	0/0:50:50,0	0/0:47:47,0	0/0:60:60,0	0/0:25:25,0	0/0:91:91,0	0/0:20:20,0	0/0:50:50,0	0/0:29:29,0	0/0:24:24,0	0/0:25:25,0	1/1:22:0,22	0/0:26:26,0	0/0:32:32,0	0/0:19:19,0	0/0:21:21,0	0/0:32:32,0	0/1:40:19,21	0/1:46:16,30	0/0:11:11,0	0/0:16:16,0	0/0:9:9,0	0/0:22:22,0	0/0:27:27,0	0/0:29:29,0	0/0:52:52,0	0/0:66:66,0	0/0:37:37,0	0/0:13:13,0	0/0:22:22,0	0/0:17:17,0	0/0:41:41,0	0/0:24:24,0	0/0:50:50,0	0/0:73:73,0	0/0:44:44,0	0/0:29:29,0	0/0:36:36,0	0/0:37:37,0	0/0:33:33,0	0/0:21:21,0	0/0:42:42,0	0/0:70:70,0	./.:0:.,.	0/0:74:74,0	0/0:25:25,0	0/0:24:24,0	0/0:61:61,0	0/0:38:38,0	0/0:51:51,0	0/0:65:65,0	0/0:44:44,0	0/1:47:22,25	0/0:60:60,0	0/0:30:30,0	0/0:43:43,0	0/0:28:28,0	./.:0:.,.	0/0:34:34,0	0/0:27:27,0	0/0:47:47,0	0/0:13:13,0	0/0:63:63,0	0/0:25:25,0	0/1:27:15,12	0/0:31:31,0	1/1:19:0,19	0/0:41:41,0	./.:0:.,.
un	33477	240_15	G	A	.	PASS	NS=213;AF=0.012;locori=p	GT:DP:AD	0/0:27:27,0	0/0:9:9,0	./.:0:.,.	0/0:44:44,0	0/0:28:28,0	0/0:19:19,0	./.:0:.,.	0/0:6:6,0	0/0:16:16,0	0/0:43:43,0	0/0:12:12,0	0/0:17:17,0	0/0:22:22,0	0/0:10:10,0	0/0:10:10,0	0/0:15:15,0	0/0:17:17,0	0/0:9:9,0	./.:0:.,.	0/1:8:5,3	0/0:11:11,0	0/0:21:21,0	./.:2:.,.	0/0:5:5,0	./.:0:.,.	0/0:6:6,0	0/0:3:3,0	0/0:12:12,0	0/0:7:7,0	0/0:19:19,0	0/0:22:22,0	0/0:7:7,0	0/0:17:17,0	0/0:49:49,0	0/0:28:28,0	0/0:16:16,0	0/0:18:18,0	0/0:12:12,0	0/0:7:7,0	0/0:20:20,0	0/0:12:12,0	0/0:32:32,0	0/0:7:7,0	0/0:36:36,0	0/0:42:42,0	0/0:19:19,0	0/0:18:18,0	0/0:31:31,0	0/0:16:16,0	0/0:53:53,0	0/0:38:38,0	0/0:19:19,0	0/0:12:12,0	./.:0:.,.	0/0:19:19,0	0/0:20:20,0	./.:0:.,.	0/0:17:17,0	./.:0:.,.	./.:0:.,.	0/0:21:21,0	0/0:18:18,0	0/0:30:30,0	0/1:41:23,18	0/0:24:24,0	0/0:14:14,0	0/0:51:51,0	0/0:38:38,0	0/0:9:9,0	0/0:31:31,0	0/0:24:24,0	./.:0:.,.	0/0:46:46,0	./.:0:.,.	./.:0:.,.	0/0:44:44,0	./.:0:.,.	0/0:9:9,0	0/0:25:25,0	0/0:18:18,0	0/0:30:30,0	0/0:36:36,0	0/0:15:15,0	0/0:16:16,0	0/0:21:21,0	0/0:33:33,0	0/0:39:39,0	./.:0:.,.	0/0:27:27,0	0/0:17:17,0	0/0:30:30,0	0/0:15:15,0	0/1:27:13,14	0/0:3:3,0	0/0:33:33,0	0/0:44:44,0	0/0:23:23,0	0/0:27:27,0	0/0:9:9,0	0/0:3:3,0	0/0:29:29,0	0/0:8:8,0	0/0:12:12,0	0/0:18:18,0	./.:0:.,.	0/0:19:19,0	0/0:11:11,0	0/0:16:16,0	./.:0:.,.	./.:0:.,.	0/0:10:10,0	./.:0:.,.	./.:0:.,.	0/0:12:12,0	0/0:27:27,0	0/0:22:22,0	0/0:8:8,0	0/0:11:11,0	0/0:4:4,0	0/0:6:6,0	0/0:6:6,0	0/0:5:5,0	./.:7:.,.	./.:18:.,.	./.:0:.,.	./.:0:.,.	./.:14:.,.	./.:0:.,.	./.:16:.,.	./.:8:.,.	./.:4:.,.	./.:26:.,.	./.:35:.,.	./.:23:.,.	./.:0:.,.	./.:11:.,.	./.:23:.,.	./.:17:.,.	0/0:26:26,0	./.:0:.,.	./.:0:.,.	0/0:24:24,0	0/0:33:33,0	0/0:9:9,0	0/0:6:6,0	0/0:14:14,0	0/0:18:18,0	0/0:27:27,0	0/0:38:38,0	./.:0:.,.	0/0:24:24,0	0/0:10:10,0	./.:0:.,.	./.:0:.,.	./.:0:.,.	0/0:17:17,0	./.:0:.,.	0/0:22:22,0	0/0:14:14,0	0/0:16:16,0	0/0:32:32,0	0/0:13:13,0	./.:0:.,.	0/0:10:10,0	0/0:7:7,0	0/0:18:18,0	0/0:14:14,0	0/0:12:12,0	0/1:22:13,9	0/0:8:8,0	0/0:12:12,0	0/0:13:13,0	0/0:21:21,0	0/0:19:19,0	./.:0:.,.	0/0:37:37,0	0/0:22:22,0	0/0:15:15,0	./.:0:.,.	0/0:63:63,0	0/0:30:30,0	0/0:17:17,0	0/0:13:13,0	0/0:15:15,0	0/0:47:47,0	0/0:19:19,0	0/0:21:21,0	0/0:18:18,0	0/0:22:22,0	0/0:16:16,0	0/0:35:35,0	0/0:34:34,0	0/0:22:22,0	0/0:10:10,0	0/0:14:14,0	0/0:39:39,0	0/0:19:19,0	0/0:14:14,0	0/0:47:47,0	0/0:10:10,0	0/0:30:30,0	./.:0:.,.	./.:0:.,.	0/0:14:14,0	./.:0:.,.	0/0:22:22,0	./.:0:.,.	./.:0:.,.	0/0:10:10,0	0/0:20:20,0	0/0:20:20,0	0/0:12:12,0	0/0:6:6,0	0/0:8:8,0	0/0:19:19,0	./.:0:.,.	./.:0:.,.	0/0:20:20,0	0/0:13:13,0	0/0:14:14,0	0/0:69:69,0	0/0:24:24,0	./.:0:.,.	0/0:9:9,0	0/0:35:35,0	0/0:13:13,0	0/0:15:15,0	0/0:36:36,0	0/0:8:8,0	./.:0:.,.	./.:0:.,.	./.:0:.,.	0/0:10:10,0	0/0:14:14,0	./.:0:.,.	0/0:24:24,0	0/0:15:15,0	0/0:34:34,0	0/1:11:5,6	0/0:23:23,0	./.:0:.,.	0/0:22:22,0	0/0:36:36,0	0/0:19:19,0	./.:0:.,.	0/0:29:29,0	0/0:26:26,0	./.:0:.,.	0/0:15:15,0	./.:0:.,.	0/0:26:26,0	0/0:31:31,0	0/0:24:24,0	./.:0:.,.	0/0:13:13,0	0/0:34:34,0	0/0:22:22,0	0/0:13:13,0	./.:0:.,.	0/0:37:37,0	0/0:19:19,0	0/0:7:7,0
un	33687	241_85	G	A	.	PASS	NS=221;AF=0.025;locori=p	GT:DP:AD	0/0:6:6,0	0/0:2:2,0	0/0:5:5,0	0/0:15:15,0	./.:0:.,.	./.:0:.,.	0/0:20:20,0	0/0:7:7,0	./.:2:.,.	./.:0:.,.	0/0:7:7,0	0/0:10:10,0	0/0:5:5,0	0/0:11:11,0	0/0:5:5,0	0/0:6:6,0	0/0:9:9,0	./.:2:.,.	0/0:5:5,0	0/0:4:4,0	0/0:8:8,0	0/0:4:4,0	0/0:5:5,0	0/0:3:3,0	0/0:4:4,0	./.:0:.,.	0/0:3:3,0	0/0:3:3,0	0/0:5:5,0	0/0:6:6,0	0/0:9:9,0	0/0:8:8,0	0/0:8:8,0	0/0:3:3,0	0/0:3:3,0	0/0:4:4,0	0/0:8:8,0	0/0:11:11,0	./.:0:.,.	0/0:5:5,0	./.:0:.,.	0/0:3:3,0	0/0:4:4,0	0/0:14:14,0	0/0:4:4,0	./.:0:.,.	0/0:4:4,0	0/0:10:10,0	0/0:7:7,0	0/1:18:12,6	0/1:13:4,9	0/0:13:13,0	0/1:5:2,3	0/0:3:3,0	./.:6:.,.	0/0:7:7,0	0/0:7:7,0	1/1:3:0,3	0/0:7:7,0	0/0:14:14,0	0/0:5:5,0	0/0:6:6,0	0/0:6:6,0	0/0:6:6,0	0/0:8:8,0	0/0:11:11,0	0/1:8:5,3	0/0:5:5,0	0/0:5:5,0	0/0:14:14,0	0/0:5:5,0	./.:0:.,.	0/0:17:17,0	./.:0:.,.	./.:0:.,.	./.:0:.,.	./.:0:.,.	./.:0:.,.	./.:0:.,.	./.:0:.,.	./.:0:.,.	./.:0:.,.	./.:0:.,.	./.:0:.,.	./.:0:.,.	./.:0:.,.	./.:0:.,.	./.:0:.,.	./.:0:.,.	./.:0:.,.	./.:0:.,.	./.:0:.,.	0/0:9:9,0	0/0:5:5,0	0/0:21:21,0	0/0:8:8,0	0/0:6:6,0	0/0:12:12,0	0/0:8:8,0	0/0:9:9,0	0/0:10:10,0	0/0:9:9,0	0/0:6:6,0	0/0:7:7,0	0/0:13:13,0	0/0:6:6,0	0/0:7:7,0	0/0:18:18,0	0/0:5:5,0	0/0:4:4,0	0/0:7:7,0	0/0:4:4,0	0/0:8:8,0	0/0:8:8,0	0/0:13:13,0	0/0:16:16,0	0/0:8:8,0	0/0:9:9,0	0/0:4:4,0	0/0:4:4,0	0/0:8:8,0	0/0:5:5,0	./.:0:.,.	0/0:6:6,0	0/0:10:10,0	0/0:8:8,0	0/0:9:9,0	0/0:7:7,0	0/0:10:10,0	0/0:3:3,0	0/0:4:4,0	0/0:7:7,0	./.:0:.,.	0/0:5:5,0	0/0:7:7,0	0/0:4:4,0	0/0:10:10,0	0/0:14:14,0	0/0:9:9,0	0/0:7:7,0	0/0:13:13,0	0/0:12:12,0	0/0:13:13,0	0/0:10:10,0	0/0:4:4,0	0/0:9:9,0	0/0:10:10,0	0/0:7:7,0	0/0:13:13,0	0/0:3:3,0	0/0:14:14,0	0/0:9:9,0	0/0:5:5,0	0/0:8:8,0	0/0:14:14,0	0/0:13:13,0	0/0:9:9,0	0/0:2:2,0	0/0:10:10,0	0/0:17:17,0	0/0:6:6,0	0/0:14:14,0	0/0:12:12,0	0/0:9:9,0	./.:0:.,.	./.:0:.,.	0/0:7:7,0	0/0:9:9,0	0/0:6:6,0	0/0:11:11,0	0/0:9:9,0	0/0:6:6,0	./.:2:.,.	0/0:7:7,0	0/0:7:7,0	0/0:17:17,0	0/0:12:12,0	./.:0:.,.	0/0:7:7,0	0/0:16:16,0	./.:0:.,.	0/0:7:7,0	0/0:6:6,0	0/0:7:7,0	0/0:11:11,0	0/0:11:11,0	0/0:7:7,0	./.:0:.,.	0/0:10:10,0	0/0:9:9,0	./.:0:.,.	0/0:10:10,0	0/0:5:5,0	0/0:11:11,0	0/1:5:2,3	0/0:8:8,0	0/0:10:10,0	./.:0:.,.	0/0:18:18,0	0/0:4:4,0	0/0:7:7,0	0/0:4:4,0	./.:0:.,.	0/0:4:4,0	0/0:16:16,0	./.:0:.,.	./.:0:.,.	./.:0:.,.	./.:0:.,.	0/0:8:8,0	0/0:5:5,0	0/0:4:4,0	0/0:6:6,0	./.:0:.,.	./.:8:.,.	0/0:11:11,0	0/1:18:10,8	0/0:7:7,0	0/0:9:9,0	0/0:8:8,0	0/0:5:5,0	0/0:9:9,0	0/0:8:8,0	0/0:4:4,0	0/0:7:7,0	0/0:6:6,0	0/0:10:10,0	0/0:5:5,0	0/0:14:14,0	./.:0:.,.	0/0:6:6,0	./.:2:.,.	0/0:4:4,0	0/0:5:5,0	0/0:5:5,0	0/0:7:7,0	0/0:3:3,0	0/0:11:11,0	0/0:11:11,0	0/0:12:12,0	0/0:10:10,0	0/0:13:13,0	0/0:4:4,0	0/0:15:15,0	0/0:9:9,0	0/1:11:5,6	0/0:14:14,0	./.:0:.,.	./.:0:.,.	0/0:8:8,0	0/0:10:10,0	0/0:10:10,0	0/0:6:6,0	0/0:12:12,0	./.:0:.,.	0/0:8:8,0	./.:2:.,.	0/0:13:13,0	0/0:12:12,0	0/0:7:7,0	0/0:17:17,0	0/0:6:6,0
un	33831	242_89	T	A	.	PASS	NS=262;AF=0.099;locori=p	GT:DP:AD	0/0:19:19,0	0/0:17:17,0	0/0:65:65,0	0/0:39:39,0	0/1:34:14,20	0/0:31:31,0	0/0:38:38,0	0/1:32:19,13	0/0:14:14,0	0/0:42:42,0	0/0:27:27,0	1/1:19:0,19	0/0:36:36,0	0/0:32:32,0	0/0:24:24,0	0/0:30:30,0	0/0:16:16,0	0/0:11:11,0	0/0:14:14,0	0/0:6:6,0	0/0:10:10,0	0/0:14:14,0	0/0:7:7,0	0/0:15:15,0	0/0:4:4,0	0/0:9:9,0	0/0:4:4,0	0/0:9:9,0	./.:2:.,.	0/0:31:31,0	0/1:32:20,12	0/0:32:32,0	0/1:36:19,17	0/0:51:51,0	0/0:28:28,0	1/1:52:0,52	0/0:55:55,0	0/0:58:58,0	0/0:33:33,0	0/0:15:15,0	0/0:37:37,0	0/1:30:13,17	./.:0:.,.	0/0:59:59,0	0/1:24:11,13	./.:6:.,.	0/0:30:30,0	0/0:54:54,0	0/0:29:29,0	0/0:38:38,0	0/0:21:21,0	0/0:16:16,0	0/0:47:47,0	0/1:36:16,20	0/0:31:31,0	0/1:17:9,8	0/1:46:21,25	0/0:39:39,0	1/1:16:0,16	0/0:46:46,0	0/0:34:34,0	0/0:57:57,0	0/0:35:35,0	0/0:56:56,0	0/0:32:32,0	0/0:34:34,0	0/0:60:60,0	0/0:40:40,0	0/0:24:24,0	0/0:41:41,0	0/0:35:35,0	0/0:32:32,0	0/0:59:59,0	0/0:23:23,0	0/0:27:27,0	0/0:40:40,0	0/0:36:36,0	0/0:29:29,0	0/0:70:70,0	0/0:32:32,0	0/0:18:18,0	0/0:43:43,0	0/0:45:45,0	0/0:31:31,0	0/0:56:56,0	0/0:34:34,0	1/1:33:0,33	0/0:47:47,0	0/0:24:24,0	0/0:41:41,0	0/0:66:66,0	0/0:19:19,0	0/0:26:26,0	0/0:4:4,0	0/0:33:33,0	0/0:23:23,0	0/0:27:27,0	0/0:12:12,0	0/0:15:15,0	./.:8:.,.	0/1:27:16,11	0/0:26:26,0	./.:12:.,.	0/0:17:17,0	0/0:15:15,0	0/0:27:27,0	0/1:15:7,8	0/1:20:9,11	0/0:17:17,0	0/0:15:15,0	0/0:17:17,0	0/0:11:11,0	0/0:5:5,0	0/1:13:5,8	0/0:23:23,0	0/1:18:8,10	0/1:11:6,5	0/0:15:15,0	0/0:5:5,0	0/0:7:7,0	0/0:17:17,0	0/1:17:11,6	0/0:6:6,0	0/0:23:23,0	0/1:28:10,18	0/0:6:6,0	0/1:17:6,11	0/0:18:18,0	0/1:21:11,10	0/1:10:4,6	0/0:17:17,0	0/0:15:15,0	0/0:25:25,0	0/0:25:25,0	0/0:26:26,0	0/0:11:11,0	1/1:23:0,23	0/0:21:21,0	1/1:15:0,15	0/0:11:11,0	1/1:25:0,25	0/0:59:59,0	./.:0:.,.	0/0:12:12,0	0/0:29:29,0	./.:0:.,.	0/0:47:47,0	0/1:52:29,23	0/0:64:64,0	0/0:14:14,0	0/0:48:48,0	0/0:31:31,0	0/1:17:10,7	1/1:29:0,29	0/0:64:64,0	0/0:39:39,0	0/0:32:32,0	0/1:51:22,29	0/0:28:28,0	0/0:54:54,0	0/1:59:27,32	0/1:36:19,17	0/1:24:10,14	0/0:18:18,0	./.:2:.,.	0/0:7:7,0	./.:6:.,.	0/0:4:4,0	./.:0:.,.	0/0:9:9,0	0/0:7:7,0	0/0:13:13,0	0/0:10:10,0	0/0:43:43,0	0/1:21:10,11	0/0:32:32,0	0/0:31:31,0	0/0:14:14,0	0/0:18:18,0	0/0:59:59,0	./.:0:.,.	0/0:22:22,0	0/0:21:21,0	0/0:19:19,0	0/0:31:31,0	0/0:39:39,0	0/0:6:6,0	0/0:18:18,0	0/0:57:57,0	0/0:14:14,0	0/0:45:45,0	0/1:33:22,11	0/0:36:36,0	0/0:43:43,0	0/0:31:31,0	0/0:39:39,0	0/0:46:46,0	0/1:20:8,12	0/0:68:68,0	0/0:15:15,0	0/0:43:43,0	0/0:12:12,0	0/0:41:41,0	0/0:15:15,0	0/1:45:19,26	0/0:18:18,0	0/0:33:33,0	0/0:19:19,0	0/0:18:18,0	0/1:21:12,9	0/0:16:16,0	0/0:20:20,0	./.:6:.,.	0/0:12:12,0	0/0:16:16,0	0/0:16:16,0	0/1:47:28,19	0/0:10:10,0	0/0:51:51,0	0/0:45:45,0	0/0:54:54,0	0/0:29:29,0	0/1:23:16,7	0/0:26:26,0	./.:0:.,.	0/0:14:14,0	0/1:20:11,9	0/0:33:33,0	0/0:14:14,0	0/0:11:11,0	0/0:20:20,0	0/0:17:17,0	0/0:5:5,0	0/1:15:7,8	0/0:14:14,0	0/0:18:18,0	./.:2:.,.	0/0:24:24,0	0/0:5:5,0	0/0:21:21,0	0/0:17:17,0	./.:0:.,.	0/0:12:12,0	./.:0:.,.	0/0:13:13,0	0/0:21:21,0	0/0:15:15,0	0/0:22:22,0	0/0:10:10,0	0/0:9:9,0	0/0:5:5,0	0/0:32:32,0	0/0:11:11,0	0/0:8:8,0	0/0:5:5,0	0/0:22:22,0	0/0:6:6,0	0/0:11:11,0	0/0:16:16,0	0/0:20:20,0	0/0:16:16,0	0/0:10:10,0
un	34100	244_78	G	A	.	PASS	NS=249;AF=0.042;locori=p	GT:DP:AD	0/0:20:20,0	0/1:14:8,6	0/0:19:19,0	0/0:14:14,0	0/0:13:13,0	0/0:16:16,0	0/0:7:7,0	0/0:13:13,0	0/0:5:5,0	0/0:20:20,0	0/0:13:13,0	0/0:28:28,0	0/1:13:9,4	0/0:15:15,0	0/1:15:8,7	0/0:5:5,0	0/0:6:6,0	0/0:4:4,0	./.:5:.,.	./.:0:.,.	0/0:4:4,0	0/0:4:4,0	0/0:5:5,0	0/0:4:4,0	0/0:4:4,0	0/0:9:9,0	0/0:3:3,0	./.:0:.,.	./.:0:.,.	0/0:4:4,0	0/0:13:13,0	0/0:17:17,0	0/0:16:16,0	0/0:30:30,0	0/0:12:12,0	0/0:31:31,0	0/1:19:9,10	0/1:25:17,8	0/0:19:19,0	0/0:11:11,0	0/0:9:9,0	0/0:16:16,0	0/0:10:10,0	0/0:18:18,0	0/0:10:10,0	0/0:3:3,0	0/0:27:27,0	0/0:10:10,0	0/0:11:11,0	0/0:30:30,0	0/0:16:16,0	0/0:23:23,0	0/0:17:17,0	0/0:22:22,0	0/0:15:15,0	0/0:8:8,0	0/0:20:20,0	0/0:16:16,0	0/1:12:7,5	0/1:17:11,6	0/0:16:16,0	0/0:27:27,0	0/0:18:18,0	0/0:21:21,0	0/0:5:5,0	0/0:13:13,0	0/1:19:9,10	0/0:15:15,0	0/0:5:5,0	0/0:16:16,0	0/0:6:6,0	0/0:15:15,0	0/1:14:7,7	0/0:4:4,0	0/0:16:16,0	0/0:13:13,0	0/0:10:10,0	0/0:20:20,0	0/0:23:23,0	0/0:10:10,0	0/0:14:14,0	0/0:18:18,0	0/0:21:21,0	0/0:14:14,0	0/0:9:9,0	0/0:12:12,0	0/0:16:16,0	0/0:16:16,0	0/0:8:8,0	0/0:18:18,0	0/0:25:25,0	0/0:10:10,0	0/0:7:7,0	./.:0:.,.	0/0:4:4,0	0/0:10:10,0	0/0:18:18,0	0/0:9:9,0	0/0:8:8,0	./.:0:.,.	0/0:3:3,0	0/0:7:7,0	./.:0:.,.	./.:2:.,.	0/0:4:4,0	0/0:10:10,0	0/1:5:2,3	0/0:6:6,0	0/0:5:5,0	0/0:3:3,0	0/0:3:3,0	0/0:7:7,0	0/0:5:5,0	0/0:8:8,0	0/0:7:7,0	0/0:13:13,0	./.:0:.,.	0/0:5:5,0	./.:0:.,.	0/0:3:3,0	0/0:4:4,0	0/0:9:9,0	0/0:12:12,0	0/0:5:5,0	0/0:14:14,0	0/0:19:19,0	0/0:5:5,0	0/0:10:10,0	0/0:16:16,0	0/0:5:5,0	0/0:10:10,0	0/0:9:9,0	0/0:5:5,0	0/0:9:9,0	0/0:9:9,0	0/0:6:6,0	0/0:5:5,0	0/0:8:8,0	0/0:9:9,0	0/0:7:7,0	0/0:23:23,0	0/0:36:36,0	0/0:18:18,0	0/0:11:11,0	0/0:6:6,0	0/0:7:7,0	0/0:16:16,0	0/0:23:23,0	0/0:28:28,0	0/0:9:9,0	0/0:17:17,0	0/0:22:22,0	0/0:6:6,0	0/0:25:25,0	0/1:58:29,29	0/0:18:18,0	0/0:15:15,0	0/0:23:23,0	./.:8:.,.	0/0:19:19,0	0/0:15:15,0	0/1:14:10,4	0/0:10:10,0	0/0:4:4,0	./.:0:.,.	0/0:4:4,0	0/0:5:5,0	./.:12:.,.	./.:0:.,.	0/0:3:3,0	0/0:4:4,0	./.:0:.,.	./.:2:.,.	0/0:17:17,0	0/0:17:17,0	0/0:17:17,0	0/0:14:14,0	0/0:9:9,0	0/0:16:16,0	0/1:17:7,10	0/0:7:7,0	0/0:15:15,0	0/1:6:4,2	0/0:5:5,0	0/0:14:14,0	0/1:10:4,6	0/0:9:9,0	0/0:7:7,0	0/0:13:13,0	0/0:6:6,0	0/0:17:17,0	0/0:9:9,0	0/0:12:12,0	0/0:10:10,0	0/0:10:10,0	0/0:10:10,0	0/0:22:22,0	0/0:7:7,0	0/0:17:17,0	0/0:6:6,0	0/0:10:10,0	0/0:14:14,0	0/0:9:9,0	0/0:9:9,0	0/0:7:7,0	1/1:3:0,3	0/0:10:10,0	0/0:5:5,0	0/0:5:5,0	0/0:4:4,0	0/0:3:3,0	0/0:11:11,0	./.:2:.,.	./.:2:.,.	0/0:3:3,0	0/0:7:7,0	0/0:18:18,0	0/0:10:10,0	0/0:10:10,0	0/0:11:11,0	0/0:21:21,0	0/1:16:9,7	0/0:12:12,0	0/0:10:10,0	0/0:19:19,0	0/0:7:7,0	0/0:10:10,0	0/1:12:7,5	0/0:6:6,0	0/1:7:3,4	0/0:5:5,0	./.:6:.,.	0/0:4:4,0	0/0:6:6,0	0/0:6:6,0	0/1:9:6,3	0/0:6:6,0	0/0:5:5,0	./.:5:.,.	0/0:5:5,0	./.:8:.,.	0/0:4:4,0	0/0:7:7,0	0/0:11:11,0	0/0:5:5,0	0/0:4:4,0	0/0:5:5,0	0/0:4:4,0	0/0:9:9,0	./.:2:.,.	0/0:5:5,0	0/0:15:15,0	0/0:8:8,0	./.:0:.,.	./.:2:.,.	0/0:4:4,0	0/0:7:7,0	0/0:6:6,0	0/0:6:6,0	0/0:7:7,0	0/0:4:4,0	./.:2:.,.
un	34823	249_101	T	C	.	PASS	NS=262;AF=0.013;locori=p	GT:DP:AD	0/0:7:7,0	./.:2:.,.	0/0:17:17,0	0/0:13:13,0	./.:2:.,.	0/0:5:5,0	0/0:7:7,0	./.:2:.,.	./.:0:.,.	0/0:13:13,0	0/0:8:8,0	0/0:8:8,0	0/0:4:4,0	0/0:10:10,0	0/0:11:11,0	0/0:22:22,0	0/0:22:22,0	0/0:3:3,0	0/0:19:19,0	0/0:6:6,0	0/0:10:10,0	0/0:15:15,0	./.:0:.,.	0/0:11:11,0	0/0:4:4,0	0/0:5:5,0	0/0:6:6,0	0/0:13:13,0	0/0:25:25,0	0/0:6:6,0	0/0:10:10,0	./.:2:.,.	0/0:4:4,0	0/0:11:11,0	0/0:7:7,0	0/0:17:17,0	0/0:9:9,0	0/0:12:12,0	0/0:3:3,0	0/0:14:14,0	./.:0:.,.	0/0:12:12,0	0/0:3:3,0	0/0:15:15,0	0/0:9:9,0	0/0:6:6,0	0/0:3:3,0	0/0:14:14,0	0/0:7:7,0	0/0:16:16,0	0/0:9:9,0	0/0:13:13,0	0/0:6:6,0	0/0:11:11,0	0/0:19:19,0	./.:0:.,.	0/0:10:10,0	0/0:13:13,0	0/0:12:12,0	0/0:16:16,0	0/0:18:18,0	0/0:14:14,0	0/0:20:20,0	0/0:7:7,0	0/0:14:14,0	0/0:23:23,0	0/0:27:27,0	0/0:6:6,0	0/0:9:9,0	0/0:32:32,0	0/0:8:8,0	0/0:9:9,0	0/1:14:5,9	0/0:6:6,0	0/0:17:17,0	0/0:11:11,0	0/0:24:24,0	0/0:11:11,0	0/0:30:30,0	./.:0:.,.	0/0:17:17,0	0/0:14:14,0	0/0:10:10,0	0/0:8:8,0	0/0:10:10,0	1/1:8:0,8	0/1:10:5,5	0/0:16:16,0	0/0:10:10,0	0/0:12:12,0	0/1:16:6,10	0/0:7:7,0	0/0:12:12,0	0/0:5:5,0	0/0:10:10,0	0/0:14:14,0	0/0:14:14,0	0/0:15:15,0	0/0:5:5,0	0/0:11:11,0	0/0:29:29,0	0/0:11:11,0	0/0:13:13,0	0/0:15:15,0	0/0:16:16,0	0/0:12:12,0	0/0:13:13,0	0/0:22:22,0	0/0:14:14,0	0/0:18:18,0	0/0:12:12,0	0/0:9:9,0	0/0:14:14,0	0/0:3:3,0	0/0:19:19,0	0/0:10:10,0	0/0:6:6,0	0/0:12:12,0	0/0:13:13,0	0/0:13:13,0	0/0:9:9,0	0/0:17:17,0	0/0:8:8,0	0/0:17:17,0	0/0:7:7,0	0/0:13:13,0	0/0:10:10,0	0/0:11:11,0	0/0:20:20,0	0/0:7:7,0	0/0:8:8,0	0/0:9:9,0	0/0:14:14,0	0/0:21:21,0	0/0:18:18,0	0/0:8:8,0	./.:2:.,.	0/0:13:13,0	0/0:7:7,0	0/0:13:13,0	0/0:13:13,0	0/0:19:19,0	0/0:8:8,0	0/0:12:12,0	0/0:7:7,0	0/0:6:6,0	0/0:4:4,0	0/0:15:15,0	0/0:18:18,0	0/0:6:6,0	0/0:14:14,0	0/0:11:11,0	0/0:10:10,0	0/0:16:16,0	0/0:11:11,0	0/0:12:12,0	0/0:18:18,0	0/0:25:25,0	./.:0:.,.	0/0:17:17,0	0/0:17:17,0	0/0:18:18,0	0/0:9:9,0	0/0:8:8,0	0/0:4:4,0	0/0:30:30,0	0/0:11:11,0	0/0:35:35,0	0/0:14:14,0	0/0:6:6,0	0/0:14:14,0	0/0:9:9,0	0/0:17:17,0	0/0:17:17,0	0/0:14:14,0	0/0:15:15,0	0/0:10:10,0	0/0:8:8,0	0/0:17:17,0	0/0:20:20,0	0/0:7:7,0	0/0:21:21,0	0/0:13:13,0	0/0:9:9,0	0/0:11:11,0	0/0:15:15,0	0/0:6:6,0	0/0:6:6,0	0/0:32:32,0	0/0:6:6,0	0/0:8:8,0	0/0:11:11,0	0/0:29:29,0	0/0:14:14,0	0/0:8:8,0	0/1:6:3,3	0/0:18:18,0	0/0:4:4,0	0/0:24:24,0	0/0:5:5,0	0/0:14:14,0	0/0:13:13,0	0/0:20:20,0	0/0:6:6,0	0/0:5:5,0	0/0:4:4,0	0/0:9:9,0	0/0:13:13,0	0/0:13:13,0	0/0:11:11,0	0/0:12:12,0	./.:0:.,.	0/0:6:6,0	0/0:5:5,0	0/0:7:7,0	0/0:16:16,0	0/0:20:20,0	0/0:22:22,0	0/0:18:18,0	0/0:9:9,0	0/0:6:6,0	0/0:18:18,0	0/0:13:13,0	0/0:9:9,0	0/0:14:14,0	0/0:20:20,0	0/0:8:8,0	0/0:8:8,0	0/0:12:12,0	0/0:8:8,0	0/0:5:5,0	0/0:10:10,0	0/0:10:10,0	0/0:11:11,0	0/0:5:5,0	0/0:8:8,0	0/0:12:12,0	0/0:11:11,0	0/0:4:4,0	0/0:10:10,0	0/0:13:13,0	0/0:13:13,0	0/0:15:15,0	0/0:14:14,0	0/0:15:15,0	0/0:15:15,0	0/0:13:13,0	0/0:3:3,0	0/0:8:8,0	0/0:9:9,0	0/0:10:10,0	0/0:12:12,0	0/0:13:13,0	0/0:7:7,0	./.:0:.,.	0/0:13:13,0	0/1:13:3,10	0/0:3:3,0	0/0:4:4,0	0/0:7:7,0	0/0:14:14,0	0/0:5:5,0
un	39247	281_45	C	T	.	PASS	NS=260;AF=0.012;locori=p	GT:DP:AD	0/0:25:25,0	./.:0:.,.	./.:0:.,.	0/0:32:32,0	0/0:18:18,0	0/0:37:37,0	0/0:33:33,0	0/0:13:13,0	0/0:20:20,0	./.:0:.,.	0/0:33:33,0	0/0:53:53,0	0/0:36:36,0	0/0:26:26,0	0/0:14:14,0	0/0:10:10,0	0/0:21:21,0	0/0:7:7,0	0/0:11:11,0	0/0:7:7,0	0/0:6:6,0	0/0:4:4,0	0/0:8:8,0	0/0:15:15,0	0/0:5:5,0	0/0:6:6,0	0/0:4:4,0	0/0:10:10,0	0/0:14:14,0	0/0:38:38,0	./.:0:.,.	0/0:27:27,0	0/0:49:49,0	0/0:63:63,0	0/0:24:24,0	0/0:45:45,0	0/0:49:49,0	./.:0:.,.	./.:0:.,.	0/0:12:12,0	0/0:23:23,0	0/0:29:29,0	0/0:13:13,0	0/0:54:54,0	0/0:17:17,0	0/0:8:8,0	0/0:29:29,0	0/0:35:35,0	0/0:10:10,0	0/0:35:35,0	0/0:35:35,0	0/0:44:44,0	0/1:33:17,16	0/0:37:37,0	0/0:13:13,0	0/0:17:17,0	0/0:28:28,0	0/0:30:30,0	0/0:27:27,0	0/0:39:39,0	0/0:28:28,0	0/0:32:32,0	0/0:34:34,0	./.:0:.,.	0/0:26:26,0	0/0:36:36,0	0/0:54:54,0	0/0:44:44,0	0/0:31:31,0	./.:0:.,.	0/0:20:20,0	0/0:32:32,0	0/1:55:28,27	0/0:11:11,0	0/0:47:47,0	0/0:39:39,0	0/0:43:43,0	0/0:55:55,0	0/0:75:75,0	0/0:40:40,0	0/0:14:14,0	0/0:31:31,0	0/0:47:47,0	0/0:35:35,0	./.:0:.,.	0/0:26:26,0	0/0:46:46,0	0/0:49:49,0	0/0:35:35,0	0/0:44:44,0	0/0:68:68,0	0/0:22:22,0	0/0:29:29,0	0/0:3:3,0	0/0:18:18,0	0/0:34:34,0	0/0:16:16,0	0/0:30:30,0	0/0:29:29,0	0/0:13:13,0	0/0:12:12,0	0/0:6:6,0	0/0:13:13,0	0/0:11:11,0	0/0:11:11,0	0/0:26:26,0	0/0:23:23,0	./.:0:.,.	0/0:15:15,0	0/0:11:11,0	0/0:6:6,0	0/0:18:18,0	0/0:7:7,0	0/0:12:12,0	0/0:7:7,0	0/0:15:15,0	0/0:10:10,0	0/0:23:23,0	0/0:4:4,0	0/0:7:7,0	0/0:16:16,0	0/0:11:11,0	0/0:7:7,0	0/0:29:29,0	0/0:14:14,0	0/0:18:18,0	0/0:7:7,0	0/0:17:17,0	0/0:26:26,0	0/1:30:22,8	0/0:16:16,0	0/0:15:15,0	0/0:11:11,0	0/0:22:22,0	0/0:12:12,0	./.:0:.,.	0/0:20:20,0	./.:0:.,.	0/0:24:24,0	0/0:18:18,0	0/0:22:22,0	0/0:20:20,0	0/0:54:54,0	0/0:30:30,0	0/0:10:10,0	0/0:13:13,0	0/0:51:51,0	0/0:63:63,0	0/0:27:27,0	0/0:16:16,0	0/0:40:40,0	0/0:20:20,0	0/0:8:8,0	./.:0:.,.	0/0:62:62,0	0/0:21:21,0	0/0:37:37,0	0/0:25:25,0	0/0:15:15,0	0/0:45:45,0	0/0:43:43,0	0/0:29:29,0	0/0:19:19,0	0/0:33:33,0	./.:0:.,.	0/0:4:4,0	0/0:5:5,0	0/0:20:20,0	0/0:8:8,0	0/0:8:8,0	0/1:9:6,3	0/0:16:16,0	0/0:8:8,0	0/0:31:31,0	0/0:21:21,0	0/0:27:27,0	0/0:26:26,0	0/0:22:22,0	0/0:17:17,0	0/0:34:34,0	0/0:9:9,0	0/0:30:30,0	0/0:26:26,0	0/0:22:22,0	0/0:14:14,0	0/0:28:28,0	0/0:30:30,0	0/0:19:19,0	0/0:30:30,0	0/0:17:17,0	0/0:28:28,0	0/0:13:13,0	0/0:31:31,0	0/0:34:34,0	0/0:32:32,0	0/0:38:38,0	0/0:60:60,0	0/0:10:10,0	0/0:48:48,0	0/0:23:23,0	0/0:35:35,0	0/0:17:17,0	0/0:34:34,0	0/0:22:22,0	0/0:28:28,0	0/0:11:11,0	0/0:6:6,0	0/0:10:10,0	0/0:22:22,0	./.:0:.,.	0/0:25:25,0	0/0:17:17,0	0/0:3:3,0	0/0:11:11,0	0/0:15:15,0	0/0:19:19,0	0/0:54:54,0	0/0:26:26,0	0/0:33:33,0	0/0:44:44,0	0/0:55:55,0	0/0:34:34,0	0/0:22:22,0	0/0:33:33,0	0/0:62:62,0	0/0:12:12,0	0/0:15:15,0	0/0:21:21,0	0/0:22:22,0	0/0:10:10,0	0/0:16:16,0	0/0:22:22,0	0/0:17:17,0	0/0:14:14,0	0/0:22:22,0	0/1:13:8,5	0/0:17:17,0	0/0:14:14,0	0/0:12:12,0	0/0:7:7,0	0/0:10:10,0	0/0:15:15,0	0/0:15:15,0	0/0:15:15,0	0/0:21:21,0	0/0:14:14,0	0/0:19:19,0	0/0:19:19,0	./.:2:.,.	0/0:7:7,0	0/0:19:19,0	0/0:8:8,0	./.:0:.,.	0/0:9:9,0	0/0:6:6,0	0/0:11:11,0	0/0:9:9,0	0/0:6:6,0	0/0:19:19,0	0/0:6:6,0	0/0:3:3,0	0/0:9:9,0
un	39810	285_48	T	C	.	PASS	NS=237;AF=0.015;locori=p	GT:DP:AD	0/0:16:16,0	0/0:10:10,0	0/0:21:21,0	0/0:23:23,0	0/0:30:30,0	0/0:42:42,0	0/0:16:16,0	0/0:5:5,0	0/0:7:7,0	0/0:41:41,0	0/0:21:21,0	0/0:5:5,0	0/0:16:16,0	0/0:35:35,0	0/0:23:23,0	./.:0:.,.	0/0:42:42,0	0/0:25:25,0	0/0:34:34,0	0/0:30:30,0	0/0:34:34,0	0/0:24:24,0	0/0:9:9,0	0/0:33:33,0	0/0:17:17,0	0/0:8:8,0	0/0:9:9,0	0/0:43:43,0	0/0:36:36,0	0/0:30:30,0	0/0:8:8,0	0/0:13:13,0	0/0:37:37,0	0/0:46:46,0	0/0:23:23,0	0/0:29:29,0	0/0:38:38,0	0/0:46:46,0	0/0:18:18,0	0/0:11:11,0	0/0:17:17,0	0/0:25:25,0	0/0:17:17,0	0/0:15:15,0	0/0:9:9,0	0/0:12:12,0	./.:11:.,.	0/0:31:31,0	./.:0:.,.	./.:0:.,.	0/0:15:15,0	0/0:44:44,0	0/0:22:22,0	0/0:18:18,0	0/0:25:25,0	0/0:18:18,0	0/0:54:54,0	0/0:23:23,0	0/0:20:20,0	0/0:61:61,0	./.:0:.,.	./.:0:.,.	0/0:41:41,0	0/0:46:46,0	0/0:29:29,0	0/0:43:43,0	0/0:44:44,0	0/0:25:25,0	./.:29:.,.	0/0:98:98,0	0/0:16:16,0	./.:27:.,.	0/0:67:67,0	0/0:11:11,0	0/0:27:27,0	0/0:42:42,0	0/0:63:63,0	0/0:19:19,0	0/0:44:44,0	./.:14:.,.	0/0:18:18,0	0/0:48:48,0	./.:0:.,.	0/0:25:25,0	./.:0:.,.	./.:0:.,.	0/0:35:35,0	0/0:34:34,0	0/0:56:56,0	0/0:21:21,0	0/0:37:37,0	0/0:14:14,0	0/0:19:19,0	0/0:7:7,0	0/0:31:31,0	./.:41:.,.	0/0:26:26,0	./.:0:.,.	0/0:31:31,0	./.:0:.,.	0/0:21:21,0	0/0:59:59,0	./.:23:.,.	0/0:16:16,0	0/0:40:40,0	0/0:34:34,0	0/0:12:12,0	0/0:23:23,0	0/0:35:35,0	0/0:27:27,0	0/0:32:32,0	0/0:30:30,0	0/0:32:32,0	0/0:33:33,0	0/0:38:38,0	0/0:71:71,0	./.:0:.,.	0/0:44:44,0	0/0:15:15,0	0/0:9:9,0	./.:0:.,.	0/0:11:11,0	0/0:12:12,0	0/0:24:24,0	0/0:47:47,0	0/0:14:14,0	0/0:36:36,0	0/0:21:21,0	0/0:39:39,0	0/1:8:4,4	0/0:29:29,0	0/0:20:20,0	0/0:25:25,0	0/0:33:33,0	./.:0:.,.	0/0:28:28,0	0/0:4:4,0	./.:0:.,.	0/0:26:26,0	0/0:24:24,0	0/0:39:39,0	0/0:32:32,0	0/0:30:30,0	0/0:12:12,0	0/0:19:19,0	0/0:17:17,0	0/0:30:30,0	0/0:32:32,0	0/0:44:44,0	0/0:19:19,0	0/0:23:23,0	0/0:22:22,0	0/0:22:22,0	0/0:34:34,0	0/0:73:73,0	0/0:12:12,0	0/0:36:36,0	./.:17:.,.	0/0:14:14,0	0/0:40:40,0	0/0:26:26,0	0/0:16:16,0	0/0:34:34,0	0/0:31:31,0	0/0:11:11,0	0/1:33:25,8	0/0:15:15,0	./.:0:.,.	0/0:28:28,0	0/0:23:23,0	./.:0:.,.	0/0:37:37,0	0/0:9:9,0	0/0:27:27,0	0/0:29:29,0	./.:0:.,.	0/0:35:35,0	0/0:23:23,0	0/0:30:30,0	./.:0:.,.	./.:0:.,.	0/0:24:24,0	0/0:38:38,0	0/0:26:26,0	0/0:42:42,0	0/0:13:13,0	0/0:56:56,0	0/0:16:16,0	0/0:36:36,0	0/0:9:9,0	0/0:22:22,0	./.:0:.,.	0/0:24:24,0	./.:34:.,.	0/0:27:27,0	0/0:32:32,0	./.:0:.,.	0/0:16:16,0	0/0:53:53,0	0/0:8:8,0	./.:0:.,.	0/0:15:15,0	0/0:19:19,0	0/0:3:3,0	./.:0:.,.	0/0:10:10,0	0/0:30:30,0	0/0:13:13,0	./.:0:.,.	0/0:29:29,0	0/0:21:21,0	0/0:13:13,0	0/0:5:5,0	./.:0:.,.	0/0:25:25,0	0/0:10:10,0	0/1:13:8,5	0/0:22:22,0	0/0:12:12,0	0/0:32:32,0	0/0:56:56,0	0/0:36:36,0	0/0:35:35,0	0/0:14:14,0	0/0:32:32,0	0/0:26:26,0	0/0:50:50,0	0/0:34:34,0	./.:0:.,.	0/0:12:12,0	0/0:49:49,0	0/0:19:19,0	0/0:13:13,0	./.:0:.,.	0/0:48:48,0	0/0:32:32,0	0/0:32:32,0	0/0:27:27,0	0/1:16:11,5	0/0:48:48,0	0/0:13:13,0	./.:0:.,.	0/0:36:36,0	0/0:68:68,0	./.:0:.,.	0/0:38:38,0	./.:0:.,.	0/0:59:59,0	0/0:24:24,0	0/0:27:27,0	./.:0:.,.	0/0:27:27,0	0/0:17:17,0	0/1:23:15,8	./.:0:.,.	0/0:44:44,0	0/1:27:21,6	0/0:24:24,0	0/0:33:33,0	0/0:45:45,0	0/0:25:25,0	0/0:21:21,0
un	40723	291_121	A	G	.	PASS	NS=201;AF=0.030;locori=p	GT:DP:AD	0/0:11:11,0	0/0:5:5,0	0/0:7:7,0	0/1:8:4,4	0/0:11:11,0	0/0:6:6,0	0/0:11:11,0	0/0:3:3,0	0/0:6:6,0	0/0:18:18,0	0/0:9:9,0	0/0:8:8,0	0/0:12:12,0	0/0:6:6,0	0/0:7:7,0	./.:0:.,.	./.:0:.,.	./.:0:.,.	./.:0:.,.	./.:0:.,.	./.:0:.,.	./.:0:.,.	./.:0:.,.	./.:0:.,.	./.:0:.,.	./.:0:.,.	./.:0:.,.	./.:0:.,.	./.:0:.,.	./.:0:.,.	./.:0:.,.	./.:0:.,.	./.:0:.,.	./.:0:.,.	./.:0:.,.	./.:0:.,.	./.:0:.,.	./.:0:.,.	./.:0:.,.	./.:0:.,.	./.:0:.,.	./.:0:.,.	./.:0:.,.	0/0:13:13,0	0/0:7:7,0	./.:2:.,.	./.:2:.,.	0/0:11:11,0	0/0:5:5,0	0/0:16:16,0	0/0:10:10,0	0/0:8:8,0	0/0:5:5,0	./.:2:.,.	0/0:9:9,0	./.:0:.,.	0/1:11:5,6	0/0:3:3,0	0/0:4:4,0	0/0:11:11,0	0/0:4:4,0	0/0:14:14,0	./.:0:.,.	0/1:15:9,6	0/0:11:11,0	./.:13:.,.	0/0:13:13,0	0/0:9:9,0	0/0:6:6,0	0/0:19:19,0	./.:0:.,.	0/0:4:4,0	0/0:10:10,0	0/0:3:3,0	0/0:10:10,0	0/0:25:25,0	0/0:15:15,0	0/0:13:13,0	0/0:9:9,0	0/0:6:6,0	0/0:15:15,0	0/0:12:12,0	0/0:12:12,0	./.:2:.,.	0/0:8:8,0	./.:2:.,.	0/0:5:5,0	0/0:5:5,0	0/0:13:13,0	0/0:10:10,0	0/1:13:4,9	0/0:6:6,0	./.:0:.,.	./.:2:.,.	0/0:22:22,0	0/0:7:7,0	0/1:7:3,4	0/0:12:12,0	0/0:4:4,0	0/0:3:3,0	0/0:9:9,0	0/0:10:10,0	0/0:8:8,0	0/0:6:6,0	0/0:6:6,0	0/0:7:7,0	./.:7:.,.	0/0:16:16,0	./.:0:.,.	0/0:9:9,0	0/0:5:5,0	0/1:10:5,5	0/0:5:5,0	./.:2:.,.	0/0:15:15,0	0/0:11:11,0	0/0:7:7,0	0/0:4:4,0	0/0:7:7,0	0/0:3:3,0	0/0:9:9,0	./.:0:.,.	./.:0:.,.	./.:0:.,.	./.:0:.,.	./.:0:.,.	./.:0:.,.	./.:0:.,.	./.:0:.,.	./.:0:.,.	./.:0:.,.	./.:0:.,.	./.:0:.,.	./.:0:.,.	./.:0:.,.	./.:0:.,.	./.:0:.,.	./.:0:.,.	0/0:5:5,0	0/0:5:5,0	0/0:11:11,0	0/0:15:15,0	0/0:14:14,0	0/0:6:6,0	0/0:8:8,0	0/0:9:9,0	0/0:15:15,0	0/0:12:12,0	0/0:9:9,0	0/0:12:12,0	0/0:8:8,0	0/0:11:11,0	0/0:5:5,0	0/0:13:13,0	0/0:11:11,0	0/0:15:15,0	0/0:13:13,0	0/0:8:8,0	0/0:7:7,0	0/0:10:10,0	0/0:7:7,0	0/0:7:7,0	0/0:8:8,0	0/0:11:11,0	./.:0:.,.	0/0:7:7,0	./.:9:.,.	0/0:13:13,0	0/0:8:8,0	0/0:8:8,0	0/0:15:15,0	0/0:6:6,0	0/0:11:11,0	0/0:7:7,0	0/0:5:5,0	0/0:6:6,0	0/0:9:9,0	0/0:3:3,0	0/0:9:9,0	0/0:20:20,0	0/0:9:9,0	0/0:5:5,0	0/0:11:11,0	0/0:3:3,0	0/0:3:3,0	0/0:4:4,0	0/0:3:3,0	0/0:6:6,0	0/0:12:12,0	0/0:4:4,0	0/0:10:10,0	0/0:4:4,0	0/0:6:6,0	0/0:17:17,0	0/0:18:18,0	0/0:8:8,0	0/0:8:8,0	0/0:4:4,0	0/0:7:7,0	0/0:5:5,0	0/0:11:11,0	0/0:8:8,0	./.:6:.,.	0/0:4:4,0	./.:12:.,.	0/0:6:6,0	0/0:5:5,0	0/0:12:12,0	0/0:12:12,0	0/0:13:13,0	0/0:8:8,0	0/0:4:4,0	./.:0:.,.	./.:2:.,.	0/1:13:9,4	0/0:9:9,0	0/0:9:9,0	0/0:10:10,0	0/0:14:14,0	./.:2:.,.	0/1:8:4,4	./.:0:.,.	0/0:10:10,0	0/0:7:7,0	0/0:10:10,0	0/0:8:8,0	0/1:11:7,4	0/0:5:5,0	0/0:19:19,0	0/0:15:15,0	./.:8:.,.	0/0:6:6,0	0/0:5:5,0	0/0:13:13,0	0/0:7:7,0	0/0:9:9,0	0/1:10:6,4	0/0:22:22,0	0/1:16:6,10	0/0:10:10,0	0/0:4:4,0	0/0:5:5,0	0/0:6:6,0	0/0:10:10,0	./.:7:.,.	0/0:24:24,0	0/0:8:8,0	0/0:6:6,0	0/0:5:5,0	0/0:6:6,0	0/0:6:6,0	0/0:9:9,0	0/0:6:6,0	0/0:5:5,0	0/0:6:6,0	0/0:13:13,0	0/0:10:10,0	0/0:8:8,0	0/0:14:14,0	0/0:14:14,0	0/0:8:8,0	0/0:5:5,0
un	41919	300_57	C	A	.	PASS	NS=176;AF=0.023;locori=p	GT:DP:AD	./.:3:.,.	./.:2:.,.	./.:7:.,.	./.:0:.,.	./.:9:.,.	./.:10:.,.	./.:5:.,.	./.:4:.,.	./.:6:.,.	./.:0:.,.	./.:3:.,.	./.:4:.,.	./.:4:.,.	./.:7:.,.	./.:5:.,.	./.:0:.,.	./.:0:.,.	./.:0:.,.	./.:0:.,.	./.:0:.,.	./.:0:.,.	./.:0:.,.	./.:0:.,.	./.:0:.,.	./.:0:.,.	./.:0:.,.	./.:0:.,.	./.:0:.,.	./.:0:.,.	./.:0:.,.	./.:0:.,.	./.:0:.,.	./.:0:.,.	./.:0:.,.	./.:0:.,.	./.:0:.,.	./.:0:.,.	./.:0:.,.	./.:0:.,.	./.:0:.,.	./.:0:.,.	./.:0:.,.	./.:0:.,.	0/0:23:23,0	0/0:15:15,0	0/0:5:5,0	0/0:3:3,0	0/0:14:14,0	0/0:6:6,0	0/0:8:8,0	0/0:9:9,0	0/0:14:14,0	0/0:7:7,0	0/0:8:8,0	0/0:9:9,0	0/0:8:8,0	0/0:27:27,0	0/0:11:11,0	0/0:13:13,0	0/0:8:8,0	0/0:20:20,0	0/0:21:21,0	0/1:8:5,3	0/0:27:27,0	0/0:16:16,0	0/0:13:13,0	0/0:17:17,0	0/0:14:14,0	0/0:11:11,0	0/0:26:26,0	0/0:6:6,0	0/0:18:18,0	0/0:35:35,0	0/0:5:5,0	0/0:13:13,0	0/0:7:7,0	0/0:25:25,0	0/0:12:12,0	0/0:29:29,0	0/0:3:3,0	0/0:8:8,0	0/0:16:16,0	0/0:15:15,0	0/0:11:11,0	0/0:16:16,0	0/0:15:15,0	0/0:16:16,0	0/0:10:10,0	0/0:16:16,0	0/0:19:19,0	0/0:30:30,0	0/0:5:5,0	./.:6:.,.	./.:0:.,.	./.:20:.,.	./.:0:.,.	./.:8:.,.	./.:3:.,.	./.:9:.,.	./.:3:.,.	./.:0:.,.	./.:7:.,.	./.:0:.,.	./.:7:.,.	./.:8:.,.	./.:7:.,.	./.:5:.,.	./.:10:.,.	./.:0:.,.	./.:5:.,.	./.:3:.,.	./.:3:.,.	./.:4:.,.	./.:0:.,.	./.:12:.,.	./.:14:.,.	./.:5:.,.	./.:2:.,.	./.:0:.,.	./.:3:.,.	./.:0:.,.	./.:11:.,.	./.:0:.,.	./.:0:.,.	./.:0:.,.	./.:0:.,.	./.:0:.,.	./.:0:.,.	./.:0:.,.	./.:0:.,.	./.:0:.,.	./.:0:.,.	./.:0:.,.	./.:0:.,.	./.:0:.,.	./.:0:.,.	./.:0:.,.	./.:0:.,.	0/0:3:3,0	./.:2:.,.	0/0:13:13,0	0/0:17:17,0	0/0:11:11,0	0/0:6:6,0	0/0:10:10,0	0/0:3:3,0	0/0:6:6,0	0/0:10:10,0	0/0:16:16,0	0/0:4:4,0	0/0:10:10,0	0/1:9:3,6	0/0:3:3,0	0/0:4:4,0	0/1:12:7,5	1/1:9:0,9	0/0:5:5,0	0/1:6:4,2	./.:2:.,.	0/0:13:13,0	./.:4:.,.	1/1:3:0,3	0/0:7:7,0	0/0:8:8,0	0/0:7:7,0	0/0:4:4,0	0/0:9:9,0	0/0:13:13,0	0/0:6:6,0	0/0:27:27,0	0/0:15:15,0	0/0:6:6,0	0/0:4:4,0	0/0:12:12,0	0/0:4:4,0	0/0:16:16,0	0/0:13:13,0	0/0:8:8,0	0/0:12:12,0	0/0:27:27,0	0/0:15:15,0	0/0:11:11,0	0/0:12:12,0	0/0:8:8,0	0/0:12:12,0	0/0:6:6,0	0/0:3:3,0	0/0:18:18,0	0/0:24:24,0	0/0:14:14,0	0/0:6:6,0	0/0:20:20,0	0/0:9:9,0	0/0:12:12,0	0/0:9:9,0	0/0:21:21,0	0/0:25:25,0	0/0:3:3,0	0/0:12:12,0	0/0:9:9,0	0/0:17:17,0	0/0:10:10,0	0/0:3:3,0	0/0:9:9,0	0/0:11:11,0	0/0:5:5,0	0/0:13:13,0	0/0:16:16,0	0/0:13:13,0	0/0:3:3,0	0/0:10:10,0	0/0:3:3,0	0/0:9:9,0	0/0:9:9,0	0/0:9:9,0	0/0:9:9,0	0/0:19:19,0	0/0:13:13,0	0/0:25:25,0	0/0:15:15,0	0/0:27:27,0	0/0:15:15,0	0/0:10:10,0	0/0:13:13,0	0/0:13:13,0	0/0:6:6,0	0/0:13:13,0	0/0:21:21,0	0/0:24:24,0	0/0:14:14,0	0/0:17:17,0	0/0:21:21,0	0/0:8:8,0	0/0:11:11,0	0/0:19:19,0	0/0:16:16,0	0/0:18:18,0	0/0:21:21,0	0/0:10:10,0	0/0:13:13,0	0/0:8:8,0	0/0:8:8,0	0/0:17:17,0	0/0:16:16,0	0/0:31:31,0	0/0:24:24,0	0/0:16:16,0	0/0:8:8,0	0/0:27:27,0	0/0:20:20,0	0/0:17:17,0	0/0:22:22,0	0/0:5:5,0	0/0:16:16,0	0/0:4:4,0	0/0:16:16,0	0/0:8:8,0	0/0:11:11,0	0/0:11:11,0	0/0:18:18,0	0/0:9:9,0	0/0:15:15,0
un	42104	301_102	G	A	.	PASS	NS=209;AF=0.014;locori=p	GT:DP:AD	0/1:34:21,13	0/0:7:7,0	0/0:14:14,0	0/0:8:8,0	0/0:11:11,0	0/0:7:7,0	0/0:9:9,0	0/0:11:11,0	0/0:3:3,0	0/0:5:5,0	./.:0:.,.	0/0:10:10,0	0/0:7:7,0	./.:2:.,.	0/0:9:9,0	./.:0:.,.	0/0:14:14,0	0/0:25:25,0	0/0:23:23,0	0/0:11:11,0	./.:0:.,.	0/0:37:37,0	0/0:20:20,0	0/0:14:14,0	0/0:12:12,0	./.:0:.,.	./.:0:.,.	0/0:14:14,0	0/0:10:10,0	./.:0:.,.	0/0:19:19,0	0/0:11:11,0	0/0:5:5,0	0/0:9:9,0	0/0:6:6,0	0/0:13:13,0	0/0:13:13,0	0/0:10:10,0	0/0:12:12,0	./.:0:.,.	0/0:4:4,0	./.:8:.,.	0/0:9:9,0	0/0:15:15,0	0/0:12:12,0	0/0:17:17,0	./.:0:.,.	0/0:23:23,0	./.:0:.,.	0/0:17:17,0	./.:0:.,.	./.:0:.,.	0/0:27:27,0	0/0:12:12,0	0/1:30:15,15	./.:0:.,.	0/0:27:27,0	0/0:11:11,0	0/0:13:13,0	0/0:27:27,0	0/0:10:10,0	0/0:25:25,0	0/0:24:24,0	0/0:18:18,0	0/0:11:11,0	0/0:21:21,0	0/0:40:40,0	0/0:21:21,0	0/0:10:10,0	0/0:37:37,0	0/0:12:12,0	0/0:20:20,0	0/0:43:43,0	./.:0:.,.	./.:0:.,.	./.:0:.,.	./.:0:.,.	./.:0:.,.	./.:0:.,.	./.:0:.,.	./.:0:.,.	./.:0:.,.	./.:0:.,.	./.:0:.,.	./.:0:.,.	./.:0:.,.	./.:0:.,.	./.:0:.,.	./.:0:.,.	./.:0:.,.	./.:0:.,.	./.:0:.,.	0/0:16:16,0	./.:0:.,.	./.:0:.,.	0/0:18:18,0	0/0:14:14,0	0/0:41:41,0	0/0:16:16,0	0/0:11:11,0	0/0:21:21,0	0/0:36:36,0	0/0:19:19,0	0/0:14:14,0	0/0:26:26,0	./.:0:.,.	0/0:26:26,0	0/0:16:16,0	0/0:26:26,0	0/0:22:22,0	0/0:26:26,0	0/0:13:13,0	./.:0:.,.	./.:0:.,.	./.:0:.,.	0/0:40:40,0	0/0:41:41,0	0/0:25:25,0	./.:0:.,.	./.:0:.,.	0/0:10:10,0	0/0:28:28,0	./.:0:.,.	0/0:25:25,0	0/0:13:13,0	0/0:43:43,0	0/0:22:22,0	0/0:14:14,0	0/0:22:22,0	0/0:22:22,0	0/1:23:14,9	0/0:18:18,0	0/0:16:16,0	0/0:16:16,0	0/0:13:13,0	0/0:31:31,0	0/0:32:32,0	0/0:19:19,0	0/0:5:5,0	0/0:3:3,0	0/0:10:10,0	0/0:22:22,0	0/0:10:10,0	0/0:21:21,0	0/0:6:6,0	0/0:12:12,0	./.:0:.,.	./.:0:.,.	0/0:15:15,0	0/0:14:14,0	0/0:18:18,0	0/0:25:25,0	0/0:11:11,0	0/0:18:18,0	0/0:27:27,0	./.:0:.,.	0/0:27:27,0	0/0:26:26,0	0/0:20:20,0	0/0:20:20,0	0/0:15:15,0	0/0:17:17,0	0/0:12:12,0	0/0:27:27,0	0/0:6:6,0	0/0:27:27,0	0/0:13:13,0	0/0:68:68,0	0/0:16:16,0	0/0:42:42,0	0/0:25:25,0	0/0:21:21,0	./.:0:.,.	./.:0:.,.	0/0:5:5,0	1/1:20:0,20	./.:0:.,.	0/0:9:9,0	0/0:38:38,0	0/0:47:47,0	0/0:32:32,0	0/0:3:3,0	0/0:13:13,0	0/0:12:12,0	0/0:27:27,0	0/0:15:15,0	0/0:17:17,0	0/0:7:7,0	0/0:20:20,0	0/0:5:5,0	0/0:11:11,0	0/0:19:19,0	0/0:10:10,0	0/0:15:15,0	0/0:5:5,0	0/0:23:23,0	./.:0:.,.	./.:0:.,.	0/0:16:16,0	./.:0:.,.	0/0:13:13,0	0/0:23:23,0	0/0:11:11,0	0/0:12:12,0	0/0:15:15,0	0/0:7:7,0	0/0:16:16,0	0/0:23:23,0	./.:0:.,.	0/0:15:15,0	0/0:31:31,0	0/0:7:7,0	./.:0:.,.	./.:0:.,.	0/0:8:8,0	0/0:5:5,0	./.:0:.,.	0/0:37:37,0	0/0:13:13,0	0/0:33:33,0	./.:0:.,.	./.:0:.,.	0/0:8:8,0	0/0:3:3,0	./.:0:.,.	0/0:13:13,0	0/0:14:14,0	./.:0:.,.	0/0:40:40,0	0/0:33:33,0	./.:0:.,.	0/0:25:25,0	0/0:17:17,0	0/0:6:6,0	./.:0:.,.	./.:0:.,.	0/0:43:43,0	0/0:11:11,0	0/0:11:11,0	./.:0:.,.	0/0:32:32,0	0/0:23:23,0	0/0:35:35,0	0/0:28:28,0	0/0:33:33,0	0/0:38:38,0	0/0:41:41,0	0/0:22:22,0	./.:0:.,.	0/0:28:28,0	0/0:15:15,0	0/0:67:67,0	0/0:22:22,0	0/0:45:45,0	0/0:12:12,0	0/0:27:27,0	0/0:18:18,0	0/0:27:27,0	0/0:19:19,0	0/0:44:44,0	0/0:32:32,0	0/0:17:17,0
un	42623	305_61	C	T	.	PASS	NS=142;AF=0.011;locori=p	GT:DP:AD	./.:9:.,.	./.:3:.,.	./.:8:.,.	./.:12:.,.	./.:8:.,.	./.:4:.,.	./.:8:.,.	./.:3:.,.	./.:0:.,.	./.:9:.,.	./.:5:.,.	./.:2:.,.	./.:2:.,.	./.:0:.,.	./.:9:.,.	./.:0:.,.	./.:0:.,.	./.:0:.,.	./.:0:.,.	./.:0:.,.	./.:0:.,.	./.:0:.,.	./.:0:.,.	./.:0:.,.	./.:0:.,.	./.:0:.,.	./.:0:.,.	./.:0:.,.	./.:0:.,.	./.:0:.,.	./.:0:.,.	./.:0:.,.	./.:0:.,.	./.:0:.,.	./.:0:.,.	./.:0:.,.	./.:0:.,.	./.:0:.,.	./.:0:.,.	./.:0:.,.	./.:0:.,.	./.:0:.,.	./.:0:.,.	0/0:9:9,0	0/0:3:3,0	./.:0:.,.	./.:0:.,.	0/0:8:8,0	0/0:3:3,0	./.:0:.,.	0/0:5:5,0	0/0:8:8,0	0/0:16:16,0	0/0:3:3,0	./.:0:.,.	./.:0:.,.	0/0:9:9,0	0/0:4:4,0	0/0:6:6,0	0/0:6:6,0	0/0:12:12,0	0/0:14:14,0	./.:0:.,.	0/0:6:6,0	./.:0:.,.	0/0:6:6,0	0/0:9:9,0	./.:0:.,.	./.:0:.,.	0/0:10:10,0	0/0:3:3,0	0/0:9:9,0	0/0:11:11,0	0/0:7:7,0	0/0:5:5,0	0/0:6:6,0	0/1:13:8,5	0/0:5:5,0	0/0:6:6,0	0/0:4:4,0	0/0:6:6,0	0/0:10:10,0	0/0:13:13,0	0/0:15:15,0	0/0:5:5,0	./.:0:.,.	0/0:9:9,0	0/0:7:7,0	0/0:13:13,0	0/0:7:7,0	0/0:5:5,0	./.:0:.,.	0/0:11:11,0	./.:0:.,.	./.:0:.,.	0/0:12:12,0	./.:0:.,.	0/0:8:8,0	0/0:12:12,0	0/0:6:6,0	0/0:10:10,0	0/0:13:13,0	0/0:5:5,0	0/0:6:6,0	0/0:6:6,0	0/0:5:5,0	0/0:7:7,0	0/0:11:11,0	0/0:5:5,0	0/0:8:8,0	./.:0:.,.	0/0:5:5,0	0/0:5:5,0	0/0:6:6,0	0/0:5:5,0	0/0:9:9,0	0/0:3:3,0	0/0:8:8,0	./.:5:.,.	0/0:12:12,0	0/0:5:5,0	0/0:14:14,0	./.:0:.,.	./.:0:.,.	./.:0:.,.	./.:0:.,.	./.:0:.,.	./.:0:.,.	./.:0:.,.	./.:0:.,.	./.:0:.,.	./.:0:.,.	./.:0:.,.	./.:0:.,.	./.:0:.,.	./.:0:.,.	./.:0:.,.	./.:0:.,.	0/0:9:9,0	./.:2:.,.	0/0:13:13,0	0/0:8:8,0	0/0:11:11,0	0/0:6:6,0	0/0:9:9,0	0/0:6:6,0	./.:0:.,.	0/0:10:10,0	0/0:11:11,0	0/0:12:12,0	0/0:9:9,0	0/1:10:7,3	0/0:7:7,0	0/0:5:5,0	0/0:5:5,0	0/0:19:19,0	0/0:8:8,0	0/0:5:5,0	0/0:5:5,0	0/0:18:18,0	0/0:11:11,0	0/0:13:13,0	./.:0:.,.	0/0:6:6,0	0/0:3:3,0	0/0:12:12,0	0/0:5:5,0	0/0:3:3,0	0/0:4:4,0	./.:0:.,.	0/0:9:9,0	0/0:3:3,0	./.:2:.,.	0/0:5:5,0	0/0:5:5,0	./.:0:.,.	0/0:5:5,0	0/0:6:6,0	0/0:6:6,0	0/0:11:11,0	0/0:6:6,0	0/0:3:3,0	0/0:5:5,0	0/0:4:4,0	0/0:5:5,0	0/0:12:12,0	0/0:8:8,0	0/0:10:10,0	./.:11:.,.	./.:0:.,.	./.:10:.,.	./.:0:.,.	./.:5:.,.	./.:10:.,.	./.:9:.,.	./.:0:.,.	./.:7:.,.	./.:4:.,.	./.:13:.,.	./.:7:.,.	./.:7:.,.	./.:0:.,.	./.:3:.,.	./.:4:.,.	./.:0:.,.	./.:0:.,.	./.:0:.,.	./.:10:.,.	./.:2:.,.	./.:6:.,.	./.:4:.,.	./.:2:.,.	./.:0:.,.	./.:0:.,.	./.:6:.,.	./.:3:.,.	./.:13:.,.	./.:4:.,.	./.:12:.,.	./.:3:.,.	./.:12:.,.	./.:8:.,.	./.:7:.,.	./.:9:.,.	./.:5:.,.	0/1:9:4,5	0/0:8:8,0	0/0:7:7,0	./.:0:.,.	0/0:8:8,0	./.:0:.,.	0/0:7:7,0	./.:2:.,.	0/0:3:3,0	0/0:6:6,0	./.:0:.,.	0/0:5:5,0	0/0:5:5,0	0/0:3:3,0	0/0:6:6,0	./.:0:.,.	0/0:3:3,0	./.:2:.,.	0/0:5:5,0	0/0:6:6,0	0/0:7:7,0	0/0:9:9,0	./.:0:.,.	0/0:11:11,0	0/0:5:5,0	0/0:4:4,0	0/0:7:7,0	0/0:10:10,0	0/0:10:10,0	0/0:3:3,0	0/0:7:7,0	0/0:3:3,0	0/0:5:5,0	0/0:7:7,0	0/0:7:7,0	0/0:9:9,0	0/0:4:4,0
un	43022	308_40	A	G	.	PASS	NS=263;AF=0.013;locori=p	GT:DP:AD	0/0:44:44,0	0/0:29:29,0	./.:0:.,.	0/0:27:27,0	0/0:71:71,0	0/0:41:41,0	0/0:22:22,0	0/0:16:16,0	0/0:13:13,0	0/0:60:60,0	0/0:42:42,0	0/0:14:14,0	0/0:49:49,0	0/0:18:18,0	0/0:43:43,0	0/0:23:23,0	0/0:26:26,0	0/0:11:11,0	0/0:20:20,0	0/0:18:18,0	0/0:9:9,0	0/0:10:10,0	0/0:14:14,0	0/0:8:8,0	0/0:10:10,0	0/0:9:9,0	0/0:6:6,0	0/0:11:11,0	0/0:8:8,0	0/0:23:23,0	0/0:35:35,0	0/0:8:8,0	0/0:47:47,0	0/0:51:51,0	0/0:21:21,0	0/0:56:56,0	0/0:56:56,0	0/0:44:44,0	0/0:38:38,0	0/0:11:11,0	0/0:28:28,0	0/0:25:25,0	0/0:15:15,0	0/0:53:53,0	0/0:18:18,0	0/0:9:9,0	0/0:32:32,0	1/1:17:0,17	0/0:49:49,0	./.:0:.,.	0/0:64:64,0	0/0:51:51,0	0/0:28:28,0	0/0:41:41,0	0/0:34:34,0	0/0:19:19,0	0/0:29:29,0	0/0:34:34,0	0/0:49:49,0	0/0:42:42,0	0/0:36:36,0	0/0:54:54,0	0/0:52:52,0	0/0:36:36,0	0/0:14:14,0	0/0:58:58,0	0/0:71:71,0	0/0:42:42,0	0/0:24:24,0	0/0:50:50,0	0/0:36:36,0	0/0:37:37,0	0/0:73:73,0	0/0:16:16,0	0/0:37:37,0	0/0:58:58,0	0/0:94:94,0	0/0:54:54,0	0/0:74:74,0	0/0:48:48,0	0/0:51:51,0	0/0:27:27,0	0/0:34:34,0	0/0:39:39,0	0/0:56:56,0	0/0:39:39,0	0/1:41:12,29	0/0:52:52,0	0/0:52:52,0	0/0:43:43,0	0/0:51:51,0	0/0:18:18,0	0/0:21:21,0	0/0:6:6,0	0/0:33:33,0	0/0:43:43,0	0/0:35:35,0	0/0:18:18,0	0/0:28:28,0	0/0:15:15,0	0/0:35:35,0	0/0:18:18,0	0/0:9:9,0	0/0:9:9,0	./.:0:.,.	0/0:24:24,0	0/0:25:25,0	0/0:24:24,0	0/0:17:17,0	0/0:17:17,0	0/0:11:11,0	0/0:18:18,0	0/0:23:23,0	0/0:10:10,0	0/0:26:26,0	0/0:33:33,0	0/0:16:16,0	0/0:12:12,0	0/0:11:11,0	0/0:15:15,0	0/0:17:17,0	0/0:19:19,0	0/0:19:19,0	./.:0:.,.	0/0:24:24,0	0/0:32:32,0	0/0:54:54,0	0/0:30:30,0	0/0:24:24,0	0/0:32:32,0	0/0:23:23,0	0/0:26:26,0	0/0:32:32,0	0/0:27:27,0	0/0:29:29,0	0/0:17:17,0	0/0:13:13,0	0/0:46:46,0	0/0:17:17,0	0/0:24:24,0	0/0:33:33,0	0/0:40:40,0	0/0:50:50,0	0/0:34:34,0	0/0:4:4,0	./.:0:.,.	0/0:37:37,0	0/0:32:32,0	0/0:53:53,0	0/0:55:55,0	0/0:31:31,0	0/0:28:28,0	./.:0:.,.	0/0:26:26,0	0/0:113:113,0	0/0:29:29,0	0/0:28:28,0	0/0:55:55,0	0/0:34:34,0	0/0:31:31,0	0/0:58:58,0	0/0:36:36,0	0/0:13:13,0	./.:0:.,.	0/0:9:9,0	0/0:23:23,0	0/0:12:12,0	0/0:25:25,0	0/0:10:10,0	0/0:32:32,0	./.:0:.,.	0/0:35:35,0	0/0:11:11,0	0/0:63:63,0	0/0:33:33,0	0/0:35:35,0	./.:0:.,.	0/0:30:30,0	0/0:49:49,0	0/0:54:54,0	0/0:35:35,0	0/0:44:44,0	0/0:28:28,0	0/0:8:8,0	0/0:45:45,0	0/0:31:31,0	0/0:30:30,0	./.:0:.,.	0/0:42:42,0	0/0:13:13,0	0/0:19:19,0	./.:0:.,.	0/1:36:16,20	0/0:38:38,0	0/0:38:38,0	0/0:43:43,0	0/0:67:67,0	0/0:23:23,0	0/0:29:29,0	0/0:24:24,0	0/1:47:21,26	0/0:32:32,0	0/0:24:24,0	0/0:15:15,0	./.:0:.,.	0/0:32:32,0	0/0:37:37,0	0/0:43:43,0	0/0:24:24,0	0/0:10:10,0	0/0:15:15,0	./.:0:.,.	0/0:11:11,0	0/0:17:17,0	./.:0:.,.	0/0:23:23,0	0/0:54:54,0	1/1:10:0,10	0/0:34:34,0	./.:0:.,.	0/0:60:60,0	./.:0:.,.	0/0:68:68,0	0/0:14:14,0	0/0:50:50,0	0/0:22:22,0	0/0:27:27,0	0/0:27:27,0	0/0:41:41,0	0/0:16:16,0	0/0:31:31,0	0/0:8:8,0	0/0:26:26,0	0/0:11:11,0	0/0:11:11,0	0/0:42:42,0	0/0:42:42,0	0/0:10:10,0	0/0:13:13,0	0/0:39:39,0	0/0:16:16,0	0/0:29:29,0	0/0:28:28,0	0/0:29:29,0	0/0:54:54,0	0/0:58:58,0	0/0:32:32,0	0/0:32:32,0	0/0:7:7,0	0/0:24:24,0	0/0:17:17,0	0/0:62:62,0	0/0:29:29,0	0/0:27:27,0	0/0:9:9,0	0/0:31:31,0	0/0:26:26,0	0/0:22:22,0	0/0:27:27,0	0/0:37:37,0	0/0:32:32,0	0/0:7:7,0
un	43558	312_16	A	T	.	PASS	NS=219;AF=0.411;locori=p	GT:DP:AD	1/1:5:0,5	./.:2:.,.	0/1:14:10,4	1/1:8:0,8	1/1:13:0,13	0/1:14:6,8	1/1:7:0,7	0/0:5:5,0	./.:0:.,.	1/1:5:0,5	1/1:7:0,7	./.:0:.,.	1/1:9:0,9	./.:0:.,.	1/1:8:0,8	0/0:12:12,0	0/0:11:11,0	0/0:9:9,0	0/0:16:16,0	0/0:10:10,0	0/0:10:10,0	0/0:18:18,0	0/1:6:2,4	0/0:11:11,0	0/0:11:11,0	./.:4:.,.	./.:5:.,.	0/0:9:9,0	0/0:17:17,0	0/0:10:10,0	0/0:17:17,0	0/0:5:5,0	0/0:14:14,0	1/1:11:0,11	./.:2:.,.	0/0:5:5,0	0/1:15:10,5	0/0:14:14,0	0/0:6:6,0	0/0:10:10,0	./.:7:.,.	0/0:8:8,0	./.:0:.,.	0/1:12:5,7	./.:7:.,.	./.:4:.,.	1/1:3:0,3	0/1:14:6,8	1/1:11:0,11	0/0:16:16,0	0/0:10:10,0	0/0:11:11,0	1/1:12:0,12	./.:8:.,.	0/1:7:3,4	0/0:8:8,0	0/1:10:6,4	0/1:13:6,7	0/0:13:13,0	0/0:12:12,0	./.:6:.,.	0/0:13:13,0	./.:0:.,.	0/1:15:9,6	0/1:17:10,7	1/1:16:0,16	0/1:16:9,7	1/1:12:0,12	1/1:11:0,11	0/1:18:8,10	0/1:8:4,4	0/1:16:5,11	1/1:20:0,20	0/1:11:5,6	0/0:19:19,0	0/1:11:5,6	1/1:25:0,25	0/1:16:12,4	0/1:20:8,12	0/0:15:15,0	0/1:11:7,4	0/0:9:9,0	0/1:13:8,5	1/1:8:0,8	0/1:18:9,9	0/1:5:3,2	0/0:11:11,0	0/1:9:6,3	0/0:17:17,0	0/1:14:8,6	1/1:23:0,23	1/1:11:0,11	./.:0:.,.	0/0:3:3,0	0/1:19:11,8	0/0:7:7,0	1/1:5:0,5	0/1:17:9,8	0/1:10:6,4	0/0:11:11,0	0/0:8:8,0	0/0:28:28,0	./.:0:.,.	1/1:19:0,19	0/0:26:26,0	1/1:12:0,12	0/0:16:16,0	0/1:17:9,8	0/0:8:8,0	0/0:27:27,0	0/1:11:7,4	0/1:11:6,5	0/1:12:8,4	0/0:9:9,0	0/0:15:15,0	0/0:16:16,0	0/0:8:8,0	0/0:20:20,0	0/0:6:6,0	./.:5:.,.	0/0:6:6,0	0/1:21:9,12	./.:8:.,.	./.:11:.,.	./.:8:.,.	./.:10:.,.	./.:10:.,.	./.:0:.,.	./.:17:.,.	./.:4:.,.	./.:6:.,.	./.:10:.,.	./.:10:.,.	./.:12:.,.	./.:18:.,.	./.:5:.,.	./.:0:.,.	./.:14:.,.	0/1:10:3,7	0/1:13:6,7	1/1:11:0,11	1/1:4:0,4	1/1:18:0,18	0/1:12:8,4	1/1:7:0,7	0/1:5:2,3	0/0:7:7,0	1/1:11:0,11	0/1:8:4,4	./.:7:.,.	0/0:13:13,0	1/1:5:0,5	./.:3:.,.	./.:0:.,.	0/0:17:17,0	./.:0:.,.	1/1:8:0,8	1/1:3:0,3	./.:6:.,.	0/1:28:14,14	1/1:5:0,5	0/0:6:6,0	1/1:18:0,18	1/1:15:0,15	./.:0:.,.	0/0:3:3,0	1/1:5:0,5	0/0:8:8,0	./.:7:.,.	1/1:13:0,13	0/1:28:14,14	0/0:15:15,0	./.:14:.,.	0/0:15:15,0	1/1:14:0,14	0/0:14:14,0	0/0:6:6,0	1/1:6:0,6	./.:18:.,.	0/1:18:7,11	./.:5:.,.	0/1:11:7,4	0/1:8:5,3	0/1:9:7,2	0/0:5:5,0	0/1:14:6,8	0/0:9:9,0	./.:4:.,.	1/1:7:0,7	1/1:10:0,10	0/0:11:11,0	1/1:11:0,11	0/0:8:8,0	1/1:14:0,14	0/0:16:16,0	0/0:20:20,0	./.:6:.,.	0/0:5:5,0	1/1:23:0,23	0/0:6:6,0	0/1:13:4,9	1/1:7:0,7	0/0:6:6,0	1/1:4:0,4	0/0:13:13,0	./.:11:.,.	0/0:11:11,0	0/1:8:3,5	1/1:4:0,4	0/0:4:4,0	0/0:16:16,0	./.:0:.,.	0/1:6:3,3	./.:6:.,.	0/0:15:15,0	0/0:13:13,0	0/0:12:12,0	0/1:12:4,8	0/0:14:14,0	0/0:12:12,0	0/0:13:13,0	./.:7:.,.	0/1:16:5,11	0/0:18:18,0	0/0:7:7,0	0/0:16:16,0	0/1:9:2,7	0/1:13:9,4	0/0:5:5,0	0/0:15:15,0	0/1:12:7,5	0/1:16:6,10	0/1:11:3,8	0/1:9:6,3	0/0:7:7,0	0/1:17:8,9	1/1:9:0,9	0/0:11:11,0	./.:0:.,.	0/1:7:2,5	./.:6:.,.	0/1:16:7,9	0/0:16:16,0	0/0:23:23,0	1/1:16:0,16	0/0:18:18,0	0/1:10:6,4	0/0:4:4,0	0/0:5:5,0	1/1:6:0,6	1/1:17:0,17	0/0:9:9,0	0/0:3:3,0	0/0:17:17,0	0/0:5:5,0	0/1:9:4,5	./.:2:.,.	0/0:3:3,0	./.:13:.,.	0/1:15:11,4	1/1:15:0,15	1/1:12:0,12
un	43779	313_97	T	C	.	PASS	NS=206;AF=0.049;locori=p	GT:DP:AD	0/0:4:4,0	0/0:3:3,0	0/0:11:11,0	0/0:8:8,0	0/0:10:10,0	0/0:12:12,0	0/0:7:7,0	0/0:4:4,0	0/0:3:3,0	0/0:11:11,0	./.:8:.,.	0/0:11:11,0	0/0:7:7,0	0/0:5:5,0	0/0:3:3,0	0/0:4:4,0	0/1:9:4,5	0/0:3:3,0	0/0:9:9,0	0/0:3:3,0	0/0:6:6,0	0/0:7:7,0	0/0:3:3,0	./.:0:.,.	0/0:6:6,0	0/0:3:3,0	./.:0:.,.	0/0:7:7,0	0/0:5:5,0	0/0:4:4,0	./.:2:.,.	0/0:4:4,0	0/1:11:8,3	1/1:3:0,3	0/0:3:3,0	0/0:9:9,0	0/0:9:9,0	0/1:9:5,4	0/0:3:3,0	0/0:6:6,0	0/0:3:3,0	0/0:7:7,0	0/0:6:6,0	./.:2:.,.	0/0:5:5,0	./.:2:.,.	0/0:3:3,0	0/0:8:8,0	1/1:9:0,9	0/0:16:16,0	0/1:5:2,3	0/0:4:4,0	0/0:11:11,0	./.:2:.,.	0/0:2:2,0	0/0:4:4,0	0/0:13:13,0	0/0:4:4,0	0/0:9:9,0	0/0:14:14,0	./.:0:.,.	./.:0:.,.	0/0:10:10,0	0/0:11:11,0	./.:0:.,.	./.:0:.,.	0/0:8:8,0	0/0:7:7,0	0/0:4:4,0	0/0:3:3,0	0/0:5:5,0	0/0:3:3,0	0/0:10:10,0	0/0:4:4,0	./.:0:.,.	0/1:12:5,7	0/0:12:12,0	0/0:8:8,0	0/0:12:12,0	0/0:3:3,0	0/0:3:3,0	0/0:4:4,0	0/0:7:7,0	0/0:10:10,0	0/0:7:7,0	0/0:6:6,0	0/0:4:4,0	0/0:10:10,0	0/0:5:5,0	0/0:10:10,0	./.:8:.,.	./.:0:.,.	0/0:8:8,0	./.:0:.,.	0/0:6:6,0	0/0:4:4,0	0/0:4:4,0	./.:0:.,.	0/0:5:5,0	./.:0:.,.	0/0:11:11,0	0/0:7:7,0	0/0:4:4,0	0/0:6:6,0	0/0:5:5,0	0/0:8:8,0	./.:2:.,.	0/0:5:5,0	0/0:4:4,0	./.:0:.,.	0/0:8:8,0	./.:4:.,.	0/0:11:11,0	0/0:8:8,0	0/0:10:10,0	0/0:15:15,0	./.:0:.,.	0/0:3:3,0	0/0:3:3,0	0/0:6:6,0	0/0:9:9,0	0/0:6:6,0	0/0:6:6,0	./.:8:.,.	./.:0:.,.	0/0:7:7,0	0/0:14:14,0	0/0:9:9,0	0/0:3:3,0	0/0:7:7,0	0/0:6:6,0	0/0:2:2,0	0/0:8:8,0	0/1:11:5,6	./.:0:.,.	0/0:9:9,0	0/0:8:8,0	0/0:13:13,0	0/0:4:4,0	0/0:8:8,0	0/0:18:18,0	0/0:7:7,0	0/0:10:10,0	0/0:9:9,0	0/0:3:3,0	0/0:7:7,0	0/0:8:8,0	0/0:6:6,0	0/0:6:6,0	0/0:3:3,0	1/1:10:0,10	./.:0:.,.	./.:0:.,.	0/0:9:9,0	0/0:12:12,0	./.:0:.,.	0/1:12:6,6	0/0:8:8,0	0/0:8:8,0	0/0:7:7,0	0/0:11:11,0	0/0:4:4,0	0/0:10:10,0	0/0:5:5,0	./.:0:.,.	./.:3:.,.	./.:6:.,.	./.:0:.,.	./.:9:.,.	./.:4:.,.	./.:11:.,.	./.:8:.,.	./.:0:.,.	./.:13:.,.	./.:4:.,.	./.:7:.,.	./.:14:.,.	./.:8:.,.	./.:2:.,.	./.:11:.,.	./.:6:.,.	./.:9:.,.	./.:5:.,.	./.:4:.,.	./.:6:.,.	./.:5:.,.	./.:9:.,.	./.:4:.,.	0/0:7:7,0	0/0:5:5,0	0/0:5:5,0	0/0:4:4,0	0/0:11:11,0	0/0:4:4,0	0/0:11:11,0	0/0:11:11,0	./.:0:.,.	0/0:11:11,0	0/0:13:13,0	./.:2:.,.	0/0:10:10,0	0/0:9:9,0	0/0:5:5,0	0/0:3:3,0	./.:0:.,.	./.:2:.,.	0/1:6:4,2	./.:8:.,.	0/0:6:6,0	./.:2:.,.	0/1:9:5,4	./.:0:.,.	./.:0:.,.	./.:0:.,.	./.:0:.,.	0/0:4:4,0	0/1:12:5,7	./.:0:.,.	0/0:6:6,0	0/0:5:5,0	0/1:6:3,3	0/0:3:3,0	0/0:12:12,0	0/0:4:4,0	0/0:6:6,0	0/0:3:3,0	0/0:9:9,0	0/1:5:2,3	0/0:7:7,0	0/0:4:4,0	0/1:5:2,3	./.:7:.,.	./.:0:.,.	0/0:5:5,0	./.:0:.,.	0/0:6:6,0	0/1:7:4,3	0/0:9:9,0	0/0:11:11,0	0/0:14:14,0	0/0:3:3,0	0/0:7:7,0	0/0:8:8,0	0/0:3:3,0	0/0:11:11,0	0/0:7:7,0	0/0:11:11,0	0/0:3:3,0	0/0:7:7,0	0/0:7:7,0	0/0:10:10,0	0/0:10:10,0	0/0:2:2,0	./.:0:.,.	./.:0:.,.	0/0:4:4,0	0/0:4:4,0	0/0:9:9,0	0/0:6:6,0	0/0:4:4,0	0/0:5:5,0	0/0:4:4,0
un	43922	314_100	C	A	.	PASS	NS=222;AF=0.050;locori=p	GT:DP:AD	0/0:19:19,0	0/0:39:39,0	0/0:59:59,0	./.:0:.,.	./.:0:.,.	0/0:67:67,0	0/0:33:33,0	0/0:25:25,0	0/0:12:12,0	0/0:84:84,0	0/0:51:51,0	./.:0:.,.	./.:0:.,.	0/0:36:36,0	0/0:13:13,0	0/0:14:14,0	0/0:19:19,0	0/0:6:6,0	0/0:18:18,0	./.:0:.,.	0/0:16:16,0	0/0:18:18,0	./.:0:.,.	0/0:6:6,0	./.:12:.,.	0/0:5:5,0	0/0:8:8,0	0/0:34:34,0	0/1:11:8,3	0/0:22:22,0	0/0:16:16,0	0/1:30:19,11	0/0:33:33,0	0/0:44:44,0	0/0:19:19,0	0/0:68:68,0	0/0:46:46,0	0/0:23:23,0	0/0:21:21,0	0/0:54:54,0	0/1:22:9,13	./.:0:.,.	0/0:42:42,0	./.:0:.,.	0/0:42:42,0	0/0:26:26,0	0/0:37:37,0	0/0:63:63,0	./.:0:.,.	0/0:22:22,0	./.:0:.,.	./.:0:.,.	0/0:29:29,0	./.:0:.,.	./.:0:.,.	0/0:27:27,0	0/0:44:44,0	./.:0:.,.	0/0:15:15,0	0/0:89:89,0	0/0:65:65,0	0/0:113:113,0	0/0:40:40,0	0/1:112:85,27	./.:0:.,.	0/0:68:68,0	0/0:87:87,0	./.:0:.,.	0/0:70:70,0	0/0:70:70,0	0/0:34:34,0	0/0:48:48,0	0/0:86:86,0	./.:0:.,.	./.:0:.,.	./.:0:.,.	./.:0:.,.	./.:0:.,.	./.:0:.,.	./.:0:.,.	./.:0:.,.	./.:0:.,.	./.:0:.,.	./.:0:.,.	./.:0:.,.	./.:0:.,.	./.:0:.,.	./.:0:.,.	./.:0:.,.	./.:0:.,.	./.:0:.,.	./.:0:.,.	0/0:45:45,0	0/0:6:6,0	0/0:21:21,0	0/0:28:28,0	0/0:39:39,0	0/1:39:15,24	0/0:11:11,0	0/0:16:16,0	0/0:14:14,0	0/0:14:14,0	0/0:12:12,0	./.:0:.,.	0/0:11:11,0	0/0:41:41,0	0/1:21:12,9	0/0:16:16,0	0/0:13:13,0	0/0:27:27,0	0/0:5:5,0	0/0:20:20,0	./.:0:.,.	./.:0:.,.	0/0:25:25,0	0/0:36:36,0	./.:0:.,.	0/0:8:8,0	0/0:15:15,0	0/0:27:27,0	0/0:11:11,0	0/0:20:20,0	./.:0:.,.	0/0:6:6,0	0/0:18:18,0	0/0:14:14,0	0/0:10:10,0	0/0:15:15,0	0/0:33:33,0	0/0:18:18,0	0/1:28:19,9	./.:28:.,.	0/0:28:28,0	0/0:11:11,0	0/0:32:32,0	0/1:24:14,10	0/0:23:23,0	0/1:32:16,16	0/0:16:16,0	0/0:15:15,0	0/0:112:112,0	0/0:82:82,0	0/0:58:58,0	0/0:40:40,0	0/0:9:9,0	0/0:47:47,0	0/0:69:69,0	0/0:65:65,0	0/0:77:77,0	0/0:35:35,0	0/0:50:50,0	0/0:54:54,0	./.:0:.,.	0/0:98:98,0	0/0:41:41,0	./.:0:.,.	0/0:52:52,0	0/0:36:36,0	0/0:75:75,0	0/0:36:36,0	0/0:46:46,0	1/1:16:0,16	./.:0:.,.	0/1:21:13,8	0/0:9:9,0	./.:0:.,.	0/0:11:11,0	0/0:51:51,0	0/0:9:9,0	0/0:9:9,0	0/0:13:13,0	./.:0:.,.	0/0:22:22,0	./.:0:.,.	0/0:27:27,0	0/0:65:65,0	0/0:40:40,0	0/0:10:10,0	0/0:31:31,0	0/0:73:73,0	0/0:66:66,0	0/0:68:68,0	0/0:49:49,0	0/0:17:17,0	0/0:41:41,0	0/1:58:45,13	0/0:63:63,0	0/0:39:39,0	0/0:72:72,0	0/0:30:30,0	0/0:85:85,0	0/0:65:65,0	0/0:6:6,0	0/0:25:25,0	0/0:42:42,0	0/0:11:11,0	0/0:48:48,0	0/0:16:16,0	0/0:80:80,0	1/1:12:0,12	0/0:48:48,0	0/0:35:35,0	0/0:52:52,0	0/0:20:20,0	0/0:54:54,0	0/0:50:50,0	0/0:47:47,0	0/0:22:22,0	0/0:39:39,0	0/0:32:32,0	0/0:34:34,0	0/1:18:10,8	0/0:10:10,0	0/0:15:15,0	0/0:17:17,0	0/0:30:30,0	0/0:177:177,0	./.:0:.,.	0/0:38:38,0	0/0:67:67,0	./.:0:.,.	0/0:24:24,0	./.:0:.,.	0/0:11:11,0	0/0:39:39,0	0/0:30:30,0	0/0:24:24,0	0/0:31:31,0	0/1:43:31,12	./.:0:.,.	0/0:48:48,0	0/0:15:15,0	./.:0:.,.	0/0:31:31,0	0/1:32:23,9	0/0:14:14,0	0/1:39:16,23	0/0:18:18,0	0/0:16:16,0	0/0:13:13,0	0/0:18:18,0	0/0:27:27,0	0/0:44:44,0	0/0:42:42,0	0/0:34:34,0	0/0:51:51,0	0/0:9:9,0	0/0:5:5,0	0/0:22:22,0	0/0:15:15,0	0/0:19:19,0	0/0:21:21,0	0/1:37:17,20	0/0:28:28,0	0/0:3:3,0	0/1:50:19,31	0/1:6:3,3	0/0:27:27,0	0/0:63:63,0	./.:50:.,.	0/0:23:23,0	0/0:11:11,0
un	44056	315_94	G	A	.	PASS	NS=260;AF=0.381;locori=p	GT:DP:AD	0/0:25:25,0	0/0:17:17,0	0/1:46:22,24	0/0:40:40,0	0/1:51:23,28	0/0:54:54,0	0/1:35:17,18	0/1:26:11,15	./.:14:.,.	0/0:47:47,0	0/1:42:21,21	0/1:37:16,21	0/1:38:17,21	0/1:33:13,20	./.:0:.,.	0/0:6:6,0	0/0:27:27,0	1/1:30:0,30	./.:24:.,.	0/0:18:18,0	0/0:18:18,0	0/0:12:12,0	0/0:5:5,0	0/0:20:20,0	./.:2:.,.	0/0:6:6,0	1/1:26:0,26	0/1:23:4,19	0/0:19:19,0	0/1:46:18,28	1/1:54:0,54	./.:0:.,.	0/1:51:25,26	0/1:60:34,26	0/1:21:14,7	0/0:35:35,0	0/0:78:78,0	0/1:54:22,32	0/0:23:23,0	0/0:22:22,0	0/0:14:14,0	0/0:27:27,0	0/0:30:30,0	1/1:31:0,31	0/0:23:23,0	0/0:8:8,0	0/1:36:13,23	0/1:48:21,27	0/0:31:31,0	0/0:39:39,0	0/0:35:35,0	0/0:51:51,0	0/1:47:22,25	0/0:21:21,0	0/1:35:10,25	0/0:22:22,0	0/1:67:25,42	0/1:31:15,16	0/1:33:10,23	0/1:62:27,35	0/0:29:29,0	0/0:40:40,0	0/1:46:18,28	1/1:48:0,48	0/1:41:14,27	0/1:41:11,30	0/1:74:35,39	0/1:44:12,32	1/1:33:0,33	0/1:74:28,46	0/1:23:8,15	1/1:27:0,27	1/1:112:0,112	0/0:36:36,0	0/0:34:34,0	0/0:48:48,0	1/1:89:0,89	1/1:34:0,34	0/0:72:72,0	0/1:26:9,17	0/1:55:26,29	0/1:43:15,28	1/1:61:0,61	1/1:58:0,58	0/0:64:64,0	0/0:18:18,0	0/1:47:22,25	0/1:42:19,23	0/1:27:9,18	0/0:40:40,0	0/1:62:27,35	1/1:40:0,40	./.:0:.,.	./.:10:.,.	0/0:37:37,0	0/1:43:12,31	0/1:31:9,22	0/0:30:30,0	0/0:12:12,0	0/0:17:17,0	0/0:42:42,0	0/0:28:28,0	0/0:37:37,0	0/0:8:8,0	0/0:29:29,0	0/0:34:34,0	0/0:31:31,0	0/1:40:12,28	0/0:18:18,0	0/0:49:49,0	0/1:31:9,22	1/1:19:0,19	0/0:31:31,0	0/0:4:4,0	0/0:30:30,0	0/1:39:7,32	0/0:20:20,0	0/0:27:27,0	0/0:6:6,0	0/0:15:15,0	0/0:10:10,0	0/1:40:14,26	0/0:14:14,0	1/1:35:0,35	1/1:56:0,56	./.:28:.,.	0/0:40:40,0	0/1:40:12,28	1/1:50:0,50	0/0:24:24,0	0/1:30:16,14	0/0:18:18,0	0/1:39:17,22	0/0:29:29,0	0/0:12:12,0	0/0:11:11,0	0/1:35:13,22	0/0:28:28,0	0/1:34:16,18	0/0:32:32,0	0/1:47:20,27	0/0:39:39,0	1/1:65:0,65	1/1:44:0,44	0/0:28:28,0	0/0:32:32,0	0/1:43:19,24	0/1:68:32,36	1/1:67:0,67	0/1:31:16,15	0/0:60:60,0	1/1:51:0,51	0/0:17:17,0	0/0:51:51,0	0/0:96:96,0	1/1:55:0,55	1/1:60:0,60	0/0:43:43,0	0/1:37:20,17	0/1:32:12,20	0/1:36:15,21	0/1:35:13,22	0/1:33:17,16	./.:0:.,.	1/1:16:0,16	1/1:46:0,46	0/0:12:12,0	0/0:22:22,0	0/0:19:19,0	./.:31:.,.	1/1:58:0,58	0/1:31:9,22	0/0:11:11,0	0/0:41:41,0	0/1:33:15,18	1/1:26:0,26	0/0:29:29,0	0/0:16:16,0	0/0:29:29,0	1/1:36:0,36	1/1:55:0,55	0/1:46:21,25	0/0:15:15,0	0/1:24:14,10	1/1:41:0,41	0/1:39:8,31	1/1:35:0,35	1/1:42:0,42	0/1:38:19,19	1/1:25:0,25	0/1:42:22,20	1/1:28:0,28	0/0:12:12,0	0/1:51:17,34	0/0:20:20,0	1/1:17:0,17	1/1:80:0,80	0/0:22:22,0	0/1:46:20,26	0/1:19:7,12	0/0:22:22,0	0/1:30:8,22	0/1:39:16,23	0/0:9:9,0	0/1:30:16,14	1/1:9:0,9	1/1:14:0,14	0/0:13:13,0	0/0:20:20,0	0/0:19:19,0	0/1:37:10,27	0/1:22:6,16	0/1:8:3,5	1/1:19:0,19	0/1:21:10,11	1/1:45:0,45	./.:0:.,.	0/1:42:20,22	0/0:20:20,0	0/0:32:32,0	0/1:56:25,31	./.:0:.,.	0/1:27:12,15	0/1:28:15,13	0/1:24:14,10	1/1:28:0,28	0/0:6:6,0	0/1:62:19,43	1/1:27:0,27	./.:27:.,.	./.:27:.,.	./.:19:.,.	1/1:22:0,22	0/0:19:19,0	0/0:18:18,0	0/1:50:22,28	0/1:35:11,24	0/0:35:35,0	0/1:28:10,18	0/0:21:21,0	./.:19:.,.	0/0:13:13,0	0/0:29:29,0	1/1:52:0,52	1/1:29:0,29	0/0:32:32,0	0/1:39:11,28	1/1:21:0,21	1/1:44:0,44	0/1:25:7,18	./.:0:.,.	0/0:20:20,0	1/1:54:0,54	0/1:32:8,24	0/1:11:3,8	./.:16:.,.	1/1:50:0,50	0/0:7:7,0	./.:40:.,.	0/1:32:8,24	0/0:22:22,0	0/1:13:4,9
un	44659	319_137	C	A	.	PASS	NS=252;AF=0.024;locori=p	GT:DP:AD	0/1:30:15,15	0/0:15:15,0	1/1:21:0,21	0/0:29:29,0	./.:0:.,.	0/0:40:40,0	0/0:20:20,0	0/0:29:29,0	0/0:9:9,0	0/1:19:7,12	0/0:25:25,0	0/0:40:40,0	0/0:56:56,0	0/0:15:15,0	0/1:32:20,12	0/0:11:11,0	0/0:25:25,0	0/0:22:22,0	0/0:26:26,0	0/0:25:25,0	0/0:8:8,0	0/0:35:35,0	0/0:13:13,0	0/0:30:30,0	0/0:20:20,0	0/0:8:8,0	0/0:10:10,0	0/0:27:27,0	0/0:18:18,0	0/0:35:35,0	0/0:17:17,0	0/0:19:19,0	0/0:30:30,0	0/0:19:19,0	0/0:39:39,0	0/0:27:27,0	./.:0:.,.	0/0:50:50,0	0/0:27:27,0	0/0:16:16,0	0/0:12:12,0	./.:0:.,.	0/0:27:27,0	./.:0:.,.	./.:0:.,.	./.:0:.,.	0/0:16:16,0	0/0:34:34,0	0/0:33:33,0	0/0:47:47,0	0/0:39:39,0	0/0:18:18,0	0/0:19:19,0	0/0:16:16,0	0/0:37:37,0	./.:8:.,.	0/0:30:30,0	0/0:42:42,0	0/0:35:35,0	0/0:43:43,0	0/0:16:16,0	0/0:37:37,0	0/0:21:21,0	0/0:25:25,0	0/0:13:13,0	0/0:38:38,0	0/0:65:65,0	0/0:9:9,0	0/0:21:21,0	0/0:47:47,0	0/0:30:30,0	./.:0:.,.	0/0:47:47,0	0/0:12:12,0	0/0:25:25,0	0/0:49:49,0	0/0:60:60,0	0/0:40:40,0	./.:0:.,.	./.:0:.,.	0/0:23:23,0	0/0:46:46,0	0/0:43:43,0	0/0:35:35,0	0/0:23:23,0	./.:0:.,.	0/0:26:26,0	0/0:19:19,0	0/0:23:23,0	0/0:40:40,0	0/0:14:14,0	0/0:29:29,0	0/0:28:28,0	0/0:14:14,0	0/0:48:48,0	0/0:24:24,0	0/0:10:10,0	0/0:30:30,0	0/0:17:17,0	0/0:12:12,0	0/0:20:20,0	./.:0:.,.	0/0:28:28,0	0/0:36:36,0	0/0:37:37,0	./.:0:.,.	0/0:39:39,0	0/0:30:30,0	0/0:25:25,0	0/0:47:47,0	0/0:25:25,0	0/0:27:27,0	0/0:31:31,0	0/0:25:25,0	0/0:50:50,0	0/0:40:40,0	0/0:17:17,0	0/0:31:31,0	0/0:21:21,0	0/0:14:14,0	0/0:18:18,0	0/0:41:41,0	0/0:13:13,0	0/0:18:18,0	./.:0:.,.	0/0:42:42,0	0/0:23:23,0	0/0:34:34,0	0/0:32:32,0	0/0:10:10,0	0/0:28:28,0	0/0:34:34,0	0/0:41:41,0	0/0:15:15,0	0/0:17:17,0	0/0:32:32,0	0/0:19:19,0	0/0:30:30,0	0/0:25:25,0	0/0:16:16,0	0/0:43:43,0	0/0:50:50,0	0/0:46:46,0	0/0:35:35,0	0/0:20:20,0	0/0:34:34,0	0/0:44:44,0	0/0:71:71,0	0/0:23:23,0	0/0:13:13,0	0/0:59:59,0	0/0:18:18,0	0/0:11:11,0	0/0:38:38,0	0/0:73:73,0	0/0:30:30,0	0/0:34:34,0	0/0:20:20,0	0/0:23:23,0	0/0:33:33,0	0/0:35:35,0	0/0:38:38,0	0/0:20:20,0	0/0:17:17,0	0/0:8:8,0	0/0:29:29,0	0/0:21:21,0	0/0:43:43,0	0/0:30:30,0	0/0:17:17,0	0/0:22:22,0	0/0:5:5,0	0/0:14:14,0	0/0:24:24,0	0/0:23:23,0	0/0:35:35,0	0/0:47:47,0	./.:0:.,.	0/0:30:30,0	0/0:50:50,0	0/0:19:19,0	0/0:22:22,0	0/0:19:19,0	./.:0:.,.	0/0:27:27,0	./.:0:.,.	0/0:8:8,0	0/0:28:28,0	0/0:43:43,0	0/0:6:6,0	0/0:20:20,0	0/0:18:18,0	0/0:16:16,0	0/0:15:15,0	0/0:16:16,0	0/0:20:20,0	0/1:32:16,16	0/0:31:31,0	0/0:20:20,0	0/0:17:17,0	./.:0:.,.	0/0:31:31,0	0/0:12:12,0	0/0:19:19,0	0/0:55:55,0	0/0:6:6,0	0/0:13:13,0	0/0:13:13,0	0/0:9:9,0	0/0:13:13,0	0/0:28:28,0	0/0:10:10,0	0/0:6:6,0	./.:0:.,.	0/0:15:15,0	0/0:12:12,0	0/0:60:60,0	0/0:13:13,0	./.:0:.,.	0/0:23:23,0	0/0:60:60,0	0/0:38:38,0	0/0:30:30,0	./.:0:.,.	0/0:32:32,0	./.:0:.,.	0/0:38:38,0	0/0:48:48,0	./.:0:.,.	0/0:15:15,0	./.:0:.,.	0/0:35:35,0	1/1:6:0,6	0/0:33:33,0	0/0:11:11,0	0/0:20:20,0	0/0:18:18,0	0/1:30:19,11	0/0:9:9,0	1/1:20:0,20	0/0:11:11,0	0/0:34:34,0	0/0:18:18,0	0/0:37:37,0	0/0:14:14,0	./.:0:.,.	0/0:36:36,0	0/0:14:14,0	0/0:21:21,0	0/0:24:24,0	0/0:29:29,0	0/0:20:20,0	0/0:19:19,0	./.:0:.,.	0/0:11:11,0	0/0:20:20,0	0/0:9:9,0	0/0:29:29,0	0/0:27:27,0	0/0:22:22,0	0/0:25:25,0	0/0:15:15,0
un	44866	321_64	C	G	.	PASS	NS=206;AF=0.075;locori=p	GT:DP:AD	./.:17:.,.	./.:0:.,.	./.:2:.,.	./.:18:.,.	./.:6:.,.	./.:5:.,.	./.:10:.,.	./.:0:.,.	./.:7:.,.	./.:10:.,.	./.:28:.,.	./.:0:.,.	./.:19:.,.	./.:22:.,.	./.:13:.,.	./.:2:.,.	./.:41:.,.	./.:6:.,.	./.:26:.,.	./.:37:.,.	./.:4:.,.	./.:24:.,.	./.:17:.,.	./.:5:.,.	./.:5:.,.	./.:0:.,.	./.:19:.,.	./.:60:.,.	./.:4:.,.	./.:0:.,.	./.:33:.,.	./.:0:.,.	./.:26:.,.	./.:30:.,.	./.:0:.,.	./.:14:.,.	./.:12:.,.	./.:19:.,.	./.:11:.,.	./.:24:.,.	./.:15:.,.	./.:12:.,.	./.:12:.,.	0/0:4:4,0	0/0:19:19,0	0/0:11:11,0	./.:0:.,.	0/1:26:7,19	0/1:28:12,16	0/0:70:70,0	./.:0:.,.	0/0:29:29,0	0/0:35:35,0	0/0:15:15,0	0/0:17:17,0	0/0:3:3,0	0/0:10:10,0	0/0:28:28,0	0/0:7:7,0	0/0:6:6,0	0/1:30:7,23	0/0:5:5,0	0/0:13:13,0	0/0:58:58,0	0/0:18:18,0	0/0:14:14,0	0/0:25:25,0	0/0:17:17,0	0/0:8:8,0	0/0:39:39,0	0/0:31:31,0	0/0:27:27,0	0/0:9:9,0	0/0:18:18,0	0/0:22:22,0	0/0:13:13,0	0/0:65:65,0	0/0:6:6,0	0/0:4:4,0	0/0:5:5,0	./.:2:.,.	0/1:14:8,6	0/0:42:42,0	0/0:45:45,0	0/0:23:23,0	0/0:3:3,0	0/0:43:43,0	0/0:11:11,0	./.:0:.,.	./.:20:.,.	0/0:48:48,0	0/1:22:12,10	0/0:39:39,0	0/0:7:7,0	0/0:35:35,0	0/0:14:14,0	0/0:33:33,0	0/0:3:3,0	0/0:35:35,0	0/0:15:15,0	0/0:5:5,0	0/0:38:38,0	0/0:31:31,0	0/0:46:46,0	1/1:39:0,39	0/1:75:35,40	0/0:11:11,0	0/0:10:10,0	0/0:29:29,0	0/0:36:36,0	0/0:7:7,0	0/0:24:24,0	0/0:23:23,0	./.:0:.,.	1/1:48:0,48	0/0:48:48,0	1/1:29:0,29	0/0:50:50,0	0/0:15:15,0	./.:0:.,.	0/0:21:21,0	0/0:32:32,0	./.:2:.,.	0/0:24:24,0	0/0:40:40,0	0/0:21:21,0	0/0:26:26,0	0/0:13:13,0	0/0:5:5,0	0/0:33:33,0	0/0:5:5,0	0/0:9:9,0	0/0:11:11,0	0/0:16:16,0	0/0:10:10,0	0/1:40:16,24	./.:0:.,.	0/0:69:69,0	0/0:14:14,0	0/0:14:14,0	0/0:11:11,0	0/0:8:8,0	0/0:8:8,0	0/0:12:12,0	0/0:8:8,0	0/0:11:11,0	0/0:14:14,0	0/0:27:27,0	0/0:11:11,0	0/0:27:27,0	0/0:6:6,0	0/0:29:29,0	0/0:11:11,0	0/0:7:7,0	0/0:12:12,0	0/0:44:44,0	./.:0:.,.	0/0:35:35,0	0/0:6:6,0	0/0:57:57,0	0/0:9:9,0	0/0:53:53,0	0/0:11:11,0	0/0:12:12,0	./.:0:.,.	0/0:9:9,0	0/0:28:28,0	0/0:49:49,0	1/1:32:0,32	0/0:51:51,0	0/0:42:42,0	0/0:27:27,0	0/0:32:32,0	0/0:15:15,0	./.:2:.,.	0/1:14:8,6	0/0:7:7,0	0/0:4:4,0	0/0:35:35,0	0/0:78:78,0	0/0:15:15,0	0/1:10:5,5	0/0:23:23,0	0/0:4:4,0	0/0:29:29,0	0/0:26:26,0	0/0:23:23,0	0/0:41:41,0	0/0:11:11,0	0/0:6:6,0	./.:0:.,.	0/0:12:12,0	0/0:9:9,0	./.:28:.,.	0/0:31:31,0	0/0:25:25,0	0/0:39:39,0	0/0:28:28,0	0/0:64:64,0	0/0:4:4,0	0/0:7:7,0	0/0:28:28,0	0/0:11:11,0	0/0:15:15,0	0/0:26:26,0	0/0:6:6,0	0/0:4:4,0	1/1:24:0,24	0/0:8:8,0	0/0:21:21,0	0/0:22:22,0	0/0:8:8,0	./.:0:.,.	0/0:8:8,0	0/0:7:7,0	0/0:36:36,0	0/0:39:39,0	./.:2:.,.	0/0:53:53,0	0/0:48:48,0	0/0:10:10,0	0/0:34:34,0	0/0:11:11,0	0/0:21:21,0	0/0:10:10,0	0/0:16:16,0	0/0:9:9,0	0/1:68:32,36	0/0:13:13,0	./.:2:.,.	0/1:51:27,24	0/0:31:31,0	0/0:3:3,0	1/1:31:0,31	0/1:45:20,25	0/0:35:35,0	0/0:46:46,0	1/1:51:0,51	0/0:8:8,0	0/0:71:71,0	0/0:25:25,0	./.:2:.,.	0/0:44:44,0	./.:0:.,.	0/0:37:37,0	./.:0:.,.	0/0:5:5,0	0/1:66:38,28	0/0:11:11,0	0/0:30:30,0	0/0:5:5,0	0/0:43:43,0	0/0:35:35,0	0/0:65:65,0	./.:2:.,.	0/0:29:29,0	1/1:35:0,35	0/0:36:36,0	0/0:57:57,0	0/0:46:46,0	0/0:52:52,0	0/0:26:26,0
un	45192	323_110	A	T	.	PASS	NS=232;AF=0.013;locori=p	GT:DP:AD	0/0:18:18,0	0/0:5:5,0	0/0:10:10,0	0/0:10:10,0	./.:0:.,.	0/0:10:10,0	./.:0:.,.	0/0:3:3,0	./.:2:.,.	0/0:5:5,0	./.:2:.,.	0/0:6:6,0	0/0:7:7,0	0/0:6:6,0	0/0:4:4,0	0/0:10:10,0	0/0:14:14,0	0/0:7:7,0	0/0:8:8,0	./.:0:.,.	0/0:7:7,0	0/0:5:5,0	0/0:11:11,0	./.:0:.,.	0/0:17:17,0	0/0:6:6,0	0/0:4:4,0	0/0:12:12,0	0/0:13:13,0	0/0:15:15,0	0/0:11:11,0	./.:0:.,.	0/0:6:6,0	0/0:11:11,0	./.:2:.,.	./.:0:.,.	0/0:9:9,0	0/0:8:8,0	0/0:7:7,0	0/0:4:4,0	0/0:6:6,0	0/0:5:5,0	0/0:8:8,0	0/0:7:7,0	0/0:11:11,0	0/0:5:5,0	./.:0:.,.	0/0:10:10,0	0/0:7:7,0	0/0:11:11,0	0/0:7:7,0	0/0:8:8,0	0/0:6:6,0	0/0:11:11,0	./.:2:.,.	./.:0:.,.	0/0:3:3,0	0/0:6:6,0	0/0:5:5,0	0/1:9:5,4	0/0:7:7,0	0/0:8:8,0	0/0:7:7,0	0/0:8:8,0	0/0:6:6,0	./.:0:.,.	0/0:6:6,0	0/0:7:7,0	0/0:4:4,0	0/0:4:4,0	0/0:3:3,0	0/0:7:7,0	0/0:6:6,0	0/0:3:3,0	0/0:9:9,0	0/0:10:10,0	0/0:13:13,0	./.:8:.,.	0/0:5:5,0	0/0:9:9,0	0/0:4:4,0	0/0:10:10,0	0/0:12:12,0	0/0:10:10,0	0/0:8:8,0	0/0:4:4,0	0/0:12:12,0	./.:0:.,.	./.:2:.,.	0/0:9:9,0	0/0:12:12,0	0/0:4:4,0	0/0:8:8,0	0/0:4:4,0	0/0:22:22,0	0/0:15:15,0	0/0:16:16,0	0/0:17:17,0	0/0:14:14,0	0/0:12:12,0	0/0:23:23,0	0/0:11:11,0	0/0:7:7,0	0/0:12:12,0	0/0:8:8,0	0/0:14:14,0	0/0:4:4,0	0/0:17:17,0	0/0:18:18,0	0/0:13:13,0	0/0:13:13,0	0/0:8:8,0	0/0:7:7,0	0/0:11:11,0	0/0:25:25,0	0/0:12:12,0	./.:0:.,.	0/0:13:13,0	0/0:7:7,0	0/0:6:6,0	0/0:9:9,0	0/0:7:7,0	0/0:5:5,0	0/0:7:7,0	0/0:5:5,0	0/0:12:12,0	0/0:9:9,0	0/0:8:8,0	0/0:21:21,0	0/0:10:10,0	0/0:8:8,0	0/0:19:19,0	0/0:24:24,0	0/0:15:15,0	./.:0:.,.	0/0:15:15,0	0/0:16:16,0	0/0:18:18,0	0/0:6:6,0	./.:0:.,.	0/0:12:12,0	0/0:12:12,0	0/0:12:12,0	0/0:7:7,0	0/0:7:7,0	0/0:3:3,0	./.:0:.,.	0/0:6:6,0	0/0:7:7,0	0/0:6:6,0	0/0:3:3,0	0/0:7:7,0	./.:0:.,.	0/0:4:4,0	0/0:6:6,0	0/0:7:7,0	./.:0:.,.	./.:2:.,.	./.:0:.,.	0/0:11:11,0	0/0:5:5,0	0/0:13:13,0	0/0:17:17,0	0/0:15:15,0	./.:2:.,.	./.:0:.,.	0/0:13:13,0	0/0:9:9,0	0/0:11:11,0	0/0:13:13,0	0/0:5:5,0	0/0:14:14,0	0/0:9:9,0	0/0:12:12,0	0/0:9:9,0	0/0:8:8,0	0/0:6:6,0	./.:2:.,.	0/0:4:4,0	0/0:5:5,0	0/0:8:8,0	0/1:17:7,10	0/0:15:15,0	0/0:6:6,0	0/0:12:12,0	0/0:4:4,0	0/0:7:7,0	0/0:6:6,0	0/0:11:11,0	./.:0:.,.	1/1:3:0,3	./.:0:.,.	0/0:4:4,0	0/0:7:7,0	./.:2:.,.	./.:2:.,.	0/0:6:6,0	0/0:10:10,0	0/0:7:7,0	0/0:6:6,0	0/0:5:5,0	1/1:3:0,3	0/0:3:3,0	./.:0:.,.	0/0:11:11,0	./.:0:.,.	0/0:4:4,0	0/0:3:3,0	0/0:7:7,0	0/0:4:4,0	0/0:6:6,0	./.:3:.,.	./.:0:.,.	0/0:14:14,0	0/0:3:3,0	0/0:4:4,0	./.:0:.,.	0/0:5:5,0	./.:0:.,.	0/0:7:7,0	0/0:6:6,0	0/0:5:5,0	0/0:4:4,0	./.:0:.,.	0/0:4:4,0	0/0:5:5,0	0/0:17:17,0	0/0:13:13,0	0/0:7:7,0	0/0:6:6,0	0/0:6:6,0	0/0:13:13,0	./.:0:.,.	0/0:10:10,0	0/0:9:9,0	0/0:12:12,0	0/0:5:5,0	0/0:10:10,0	0/0:4:4,0	0/0:10:10,0	./.:0:.,.	0/0:9:9,0	./.:0:.,.	0/0:7:7,0	0/0:7:7,0	./.:0:.,.	0/0:7:7,0	0/0:3:3,0	./.:0:.,.	./.:0:.,.	0/0:11:11,0	0/0:16:16,0	0/0:5:5,0	0/0:6:6,0	./.:0:.,.	0/0:9:9,0	0/0:5:5,0	0/0:6:6,0	0/0:5:5,0	0/0:14:14,0	0/0:6:6,0	0/0:4:4,0
un	46671	334_49	A	G	.	PASS	NS=167;AF=0.018;locori=p	GT:DP:AD	./.:0:.,.	./.:0:.,.	./.:0:.,.	./.:0:.,.	./.:0:.,.	./.:0:.,.	./.:0:.,.	./.:0:.,.	./.:0:.,.	./.:0:.,.	./.:0:.,.	./.:0:.,.	./.:0:.,.	./.:0:.,.	./.:0:.,.	0/0:22:22,0	0/0:25:25,0	0/0:36:36,0	0/0:25:25,0	0/0:9:9,0	1/1:16:0,16	0/0:55:55,0	0/0:49:49,0	0/0:13:13,0	./.:0:.,.	./.:0:.,.	0/0:23:23,0	1/1:16:0,16	0/0:22:22,0	0/0:17:17,0	0/0:36:36,0	0/0:34:34,0	./.:0:.,.	0/0:23:23,0	0/0:11:11,0	0/0:19:19,0	./.:0:.,.	0/0:27:27,0	0/0:21:21,0	./.:0:.,.	0/0:18:18,0	0/0:48:48,0	0/0:13:13,0	0/0:23:23,0	./.:0:.,.	./.:0:.,.	0/0:14:14,0	./.:0:.,.	0/0:32:32,0	0/0:26:26,0	0/0:25:25,0	0/0:46:46,0	0/0:33:33,0	./.:0:.,.	0/0:36:36,0	0/0:26:26,0	./.:0:.,.	0/1:33:21,12	0/0:18:18,0	0/0:18:18,0	./.:0:.,.	0/0:126:126,0	0/0:27:27,0	0/0:37:37,0	0/0:33:33,0	0/0:34:34,0	0/0:62:62,0	0/0:16:16,0	0/0:23:23,0	0/0:21:21,0	./.:0:.,.	./.:0:.,.	0/0:34:34,0	0/0:25:25,0	0/0:55:55,0	./.:0:.,.	0/0:79:79,0	0/0:10:10,0	0/0:95:95,0	./.:0:.,.	0/0:16:16,0	0/0:13:13,0	0/0:20:20,0	0/0:60:60,0	0/0:18:18,0	./.:0:.,.	0/0:28:28,0	./.:0:.,.	./.:0:.,.	0/0:34:34,0	0/0:40:40,0	0/0:14:14,0	0/0:16:16,0	./.:2:.,.	0/0:35:35,0	0/0:19:19,0	0/0:19:19,0	./.:0:.,.	0/0:29:29,0	0/0:13:13,0	0/0:93:93,0	0/0:30:30,0	./.:0:.,.	0/0:37:37,0	0/0:26:26,0	0/0:30:30,0	0/0:32:32,0	0/0:22:22,0	./.:0:.,.	0/0:52:52,0	./.:0:.,.	0/0:27:27,0	0/0:18:18,0	./.:0:.,.	0/0:81:81,0	0/0:31:31,0	./.:0:.,.	0/0:26:26,0	0/0:14:14,0	./.:0:.,.	./.:0:.,.	0/0:64:64,0	./.:0:.,.	./.:0:.,.	./.:0:.,.	./.:0:.,.	./.:0:.,.	./.:0:.,.	./.:0:.,.	./.:0:.,.	./.:0:.,.	./.:0:.,.	./.:0:.,.	./.:0:.,.	./.:0:.,.	./.:0:.,.	./.:0:.,.	./.:0:.,.	0/0:20:20,0	0/0:8:8,0	0/0:40:40,0	0/0:30:30,0	0/0:56:56,0	0/0:25:25,0	0/0:9:9,0	0/0:21:21,0	0/0:17:17,0	0/0:48:48,0	0/0:39:39,0	0/0:8:8,0	0/0:30:30,0	0/0:30:30,0	./.:0:.,.	0/0:14:14,0	0/0:104:104,0	0/0:34:34,0	0/0:64:64,0	0/0:43:43,0	0/0:22:22,0	0/0:33:33,0	./.:0:.,.	0/0:56:56,0	0/0:25:25,0	0/0:38:38,0	0/0:15:15,0	0/0:41:41,0	0/0:20:20,0	0/0:87:87,0	0/0:24:24,0	0/0:68:68,0	0/0:75:75,0	0/0:31:31,0	0/0:120:120,0	./.:0:.,.	0/0:22:22,0	0/0:20:20,0	0/0:35:35,0	0/0:34:34,0	0/0:37:37,0	0/0:19:19,0	0/0:27:27,0	0/0:20:20,0	0/0:36:36,0	0/0:19:19,0	./.:0:.,.	0/0:37:37,0	./.:0:.,.	./.:0:.,.	0/0:24:24,0	0/0:12:12,0	0/0:42:42,0	0/0:9:9,0	0/0:33:33,0	0/0:22:22,0	0/0:13:13,0	0/0:35:35,0	./.:0:.,.	0/0:8:8,0	./.:0:.,.	0/0:10:10,0	0/0:26:26,0	0/1:21:11,10	0/0:31:31,0	0/0:11:11,0	0/0:43:43,0	0/0:6:6,0	0/0:14:14,0	0/0:10:10,0	0/0:37:37,0	./.:0:.,.	0/0:37:37,0	0/0:33:33,0	0/0:10:10,0	0/0:7:7,0	0/0:3:3,0	0/0:15:15,0	0/0:85:85,0	0/0:11:11,0	./.:0:.,.	0/0:58:58,0	0/0:50:50,0	0/0:16:16,0	0/0:10:10,0	0/0:12:12,0	0/0:13:13,0	./.:0:.,.	./.:0:.,.	./.:0:.,.	./.:0:.,.	./.:0:.,.	./.:0:.,.	./.:0:.,.	./.:0:.,.	./.:0:.,.	./.:0:.,.	./.:0:.,.	./.:0:.,.	./.:0:.,.	./.:0:.,.	./.:0:.,.	./.:0:.,.	./.:0:.,.	./.:0:.,.	./.:0:.,.	./.:0:.,.	./.:0:.,.	./.:0:.,.	./.:0:.,.	./.:0:.,.	./.:0:.,.	./.:0:.,.	./.:0:.,.	./.:0:.,.	./.:0:.,.	./.:0:.,.	./.:0:.,.	./.:0:.,.	./.:0:.,.	./.:0:.,.	./.:0:.,.	./.:0:.,.	./.:0:.,.
un	47426	339_104	A	G	.	PASS	NS=265;AF=0.026;locori=p	GT:DP:AD	0/0:6:6,0	0/0:5:5,0	0/0:12:12,0	0/0:8:8,0	0/0:13:13,0	0/1:9:4,5	0/0:8:8,0	0/0:8:8,0	./.:2:.,.	0/0:22:22,0	0/0:3:3,0	0/0:5:5,0	0/0:12:12,0	0/0:13:13,0	0/0:4:4,0	0/0:11:11,0	0/0:14:14,0	./.:2:.,.	./.:6:.,.	0/0:4:4,0	0/1:9:6,3	0/0:8:8,0	0/0:4:4,0	0/0:6:6,0	0/0:3:3,0	0/0:3:3,0	0/0:4:4,0	0/0:7:7,0	0/0:8:8,0	0/0:12:12,0	0/0:9:9,0	./.:0:.,.	0/0:9:9,0	0/0:8:8,0	0/0:3:3,0	0/0:6:6,0	0/0:8:8,0	0/0:19:19,0	0/0:5:5,0	0/0:9:9,0	0/0:8:8,0	0/0:4:4,0	0/0:4:4,0	0/0:13:13,0	0/0:3:3,0	0/0:3:3,0	0/0:9:9,0	0/0:11:11,0	0/0:11:11,0	0/0:14:14,0	0/0:11:11,0	0/0:13:13,0	0/0:7:7,0	0/0:8:8,0	0/0:9:9,0	0/0:4:4,0	0/0:18:18,0	0/0:9:9,0	0/0:7:7,0	0/0:12:12,0	0/0:6:6,0	0/0:14:14,0	0/0:6:6,0	0/0:10:10,0	0/0:8:8,0	0/0:7:7,0	0/0:18:18,0	0/0:11:11,0	0/0:6:6,0	0/0:11:11,0	0/0:5:5,0	0/0:8:8,0	0/1:11:4,7	0/0:5:5,0	0/0:17:17,0	0/1:13:5,8	0/0:22:22,0	0/0:6:6,0	0/0:17:17,0	0/0:8:8,0	0/0:9:9,0	0/0:6:6,0	0/0:18:18,0	0/0:12:12,0	0/0:8:8,0	0/1:6:3,3	0/0:15:15,0	0/0:11:11,0	0/0:4:4,0	0/0:8:8,0	0/0:8:8,0	0/0:7:7,0	0/0:8:8,0	0/0:5:5,0	0/0:14:14,0	0/0:17:17,0	0/0:12:12,0	0/0:15:15,0	0/0:8:8,0	0/0:8:8,0	0/1:20:14,6	0/0:9:9,0	0/0:4:4,0	0/0:7:7,0	0/0:7:7,0	0/0:15:15,0	0/0:12:12,0	0/0:16:16,0	0/0:9:9,0	0/0:16:16,0	0/0:6:6,0	0/0:8:8,0	0/0:5:5,0	0/0:7:7,0	./.:5:.,.	0/0:10:10,0	0/0:7:7,0	0/0:11:11,0	0/0:7:7,0	0/0:6:6,0	0/0:6:6,0	0/0:8:8,0	0/0:5:5,0	0/0:11:11,0	0/0:8:8,0	0/0:15:15,0	0/0:16:16,0	0/0:4:4,0	0/0:5:5,0	0/1:8:2,6	0/0:6:6,0	0/0:10:10,0	0/0:4:4,0	0/0:15:15,0	0/0:8:8,0	0/0:12:12,0	0/0:10:10,0	0/0:8:8,0	0/0:8:8,0	0/0:6:6,0	0/0:14:14,0	0/0:17:17,0	0/0:10:10,0	0/0:10:10,0	0/0:4:4,0	0/0:13:13,0	0/0:10:10,0	0/0:6:6,0	0/0:14:14,0	0/0:6:6,0	0/0:6:6,0	0/0:8:8,0	0/0:4:4,0	0/0:10:10,0	0/0:13:13,0	0/0:14:14,0	./.:4:.,.	0/0:7:7,0	0/0:11:11,0	0/0:5:5,0	0/0:7:7,0	0/0:10:10,0	0/0:21:21,0	0/0:7:7,0	0/0:5:5,0	0/0:11:11,0	0/0:3:3,0	0/0:6:6,0	0/0:12:12,0	0/0:9:9,0	0/0:9:9,0	0/0:11:11,0	0/0:8:8,0	0/0:13:13,0	0/1:9:5,4	0/1:11:6,5	0/0:7:7,0	0/0:6:6,0	0/0:4:4,0	0/0:11:11,0	0/0:6:6,0	0/0:3:3,0	0/0:8:8,0	0/0:6:6,0	0/0:9:9,0	0/0:11:11,0	0/0:8:8,0	0/0:8:8,0	0/0:9:9,0	0/0:3:3,0	0/0:14:14,0	0/0:12:12,0	0/0:4:4,0	0/0:7:7,0	./.:2:.,.	0/0:10:10,0	0/0:13:13,0	0/0:10:10,0	0/0:7:7,0	0/1:5:2,3	0/0:12:12,0	0/0:7:7,0	0/0:13:13,0	./.:2:.,.	0/0:19:19,0	0/0:3:3,0	0/0:6:6,0	0/0:5:5,0	0/0:11:11,0	0/0:6:6,0	0/0:5:5,0	0/0:5:5,0	./.:0:.,.	./.:0:.,.	0/0:6:6,0	0/0:7:7,0	0/1:7:2,5	0/0:8:8,0	0/0:15:15,0	0/0:9:9,0	0/0:12:12,0	0/0:7:7,0	0/0:6:6,0	0/0:6:6,0	0/0:7:7,0	0/0:9:9,0	0/0:11:11,0	0/1:9:4,5	0/0:9:9,0	0/0:11:11,0	0/0:7:7,0	0/0:4:4,0	0/0:4:4,0	0/0:5:5,0	0/0:11:11,0	0/1:9:4,5	0/0:9:9,0	0/0:16:16,0	0/0:3:3,0	0/0:14:14,0	0/1:6:3,3	0/0:5:5,0	0/0:10:10,0	0/0:9:9,0	0/0:11:11,0	0/0:6:6,0	0/0:12:12,0	0/0:14:14,0	./.:10:.,.	0/0:10:10,0	0/0:8:8,0	0/0:9:9,0	0/0:5:5,0	0/0:15:15,0	0/0:3:3,0	0/0:7:7,0	0/0:9:9,0	0/0:14:14,0	0/0:11:11,0	0/0:11:11,0	0/0:7:7,0	0/0:10:10,0
un	48459	347_17	T	C	.	PASS	NS=209;AF=0.012;locori=p	GT:DP:AD	0/0:31:31,0	0/0:27:27,0	./.:0:.,.	0/0:29:29,0	0/0:32:32,0	0/0:22:22,0	0/0:15:15,0	0/0:27:27,0	0/0:4:4,0	0/0:21:21,0	0/0:22:22,0	0/0:25:25,0	0/0:21:21,0	0/0:14:14,0	0/0:14:14,0	0/0:41:41,0	0/0:36:36,0	0/0:19:19,0	./.:0:.,.	0/0:26:26,0	0/0:8:8,0	0/0:8:8,0	0/0:10:10,0	0/0:7:7,0	0/0:8:8,0	0/0:12:12,0	0/0:11:11,0	0/0:17:17,0	0/0:9:9,0	0/0:15:15,0	./.:0:.,.	0/0:17:17,0	./.:0:.,.	0/0:8:8,0	0/0:5:5,0	./.:0:.,.	0/0:14:14,0	0/0:37:37,0	0/0:9:9,0	0/0:10:10,0	0/0:15:15,0	0/0:28:28,0	./.:0:.,.	./.:0:.,.	0/0:9:9,0	0/0:6:6,0	0/0:17:17,0	./.:0:.,.	0/0:24:24,0	./.:0:.,.	./.:0:.,.	0/0:25:25,0	0/0:23:23,0	0/0:14:14,0	0/0:17:17,0	./.:0:.,.	0/0:25:25,0	0/0:11:11,0	0/0:19:19,0	./.:0:.,.	0/0:14:14,0	0/0:19:19,0	0/0:17:17,0	0/0:25:25,0	0/0:4:4,0	0/0:14:14,0	0/0:12:12,0	0/0:20:20,0	0/0:23:23,0	0/0:17:17,0	./.:0:.,.	0/0:31:31,0	./.:0:.,.	0/0:18:18,0	./.:0:.,.	0/0:33:33,0	0/0:27:27,0	0/0:11:11,0	0/0:40:40,0	./.:0:.,.	0/0:9:9,0	0/0:12:12,0	0/0:8:8,0	0/0:18:18,0	0/0:16:16,0	./.:0:.,.	0/0:13:13,0	./.:0:.,.	0/0:11:11,0	./.:0:.,.	1/1:16:0,16	0/0:10:10,0	0/0:15:15,0	0/0:8:8,0	0/0:19:19,0	0/0:19:19,0	0/0:21:21,0	0/0:44:44,0	0/0:14:14,0	0/0:3:3,0	0/0:42:42,0	0/0:24:24,0	0/0:11:11,0	0/0:12:12,0	0/0:9:9,0	0/0:10:10,0	0/0:30:30,0	0/0:44:44,0	0/0:20:20,0	./.:0:.,.	0/0:25:25,0	0/0:17:17,0	0/0:11:11,0	0/0:11:11,0	0/0:12:12,0	0/0:43:43,0	./.:0:.,.	0/0:13:13,0	0/0:5:5,0	0/0:7:7,0	./.:0:.,.	0/0:38:38,0	0/0:10:10,0	0/0:33:33,0	./.:0:.,.	0/0:42:42,0	0/0:28:28,0	0/0:18:18,0	0/0:31:31,0	0/0:10:10,0	0/0:25:25,0	./.:0:.,.	0/0:46:46,0	0/0:15:15,0	0/0:26:26,0	0/0:18:18,0	0/0:14:14,0	0/0:41:41,0	./.:0:.,.	./.:0:.,.	./.:0:.,.	./.:0:.,.	./.:0:.,.	./.:0:.,.	./.:0:.,.	./.:0:.,.	./.:0:.,.	./.:0:.,.	./.:0:.,.	./.:0:.,.	./.:0:.,.	./.:0:.,.	./.:0:.,.	./.:0:.,.	./.:0:.,.	./.:0:.,.	./.:0:.,.	./.:0:.,.	./.:0:.,.	./.:0:.,.	./.:0:.,.	./.:0:.,.	./.:0:.,.	./.:0:.,.	0/0:4:4,0	0/0:47:47,0	0/0:19:19,0	0/0:59:59,0	0/0:40:40,0	0/0:12:12,0	0/0:19:19,0	./.:0:.,.	0/0:15:15,0	0/1:43:20,23	0/0:12:12,0	0/0:30:30,0	0/0:21:21,0	0/0:11:11,0	0/0:8:8,0	./.:0:.,.	0/0:11:11,0	0/0:15:15,0	./.:0:.,.	0/0:12:12,0	0/0:38:38,0	0/0:10:10,0	./.:0:.,.	0/0:26:26,0	0/0:16:16,0	./.:2:.,.	0/0:26:26,0	0/0:7:7,0	0/0:15:15,0	0/0:12:12,0	0/0:11:11,0	0/0:12:12,0	0/0:15:15,0	0/0:8:8,0	./.:0:.,.	0/0:14:14,0	0/0:30:30,0	0/0:10:10,0	0/0:14:14,0	0/0:7:7,0	0/0:22:22,0	0/0:4:4,0	./.:0:.,.	0/0:5:5,0	0/0:7:7,0	0/0:6:6,0	0/0:17:17,0	0/0:10:10,0	./.:0:.,.	0/0:6:6,0	0/0:4:4,0	0/0:9:9,0	0/0:33:33,0	0/0:14:14,0	0/0:19:19,0	0/0:29:29,0	0/0:23:23,0	0/0:23:23,0	0/0:3:3,0	0/0:7:7,0	0/0:20:20,0	./.:0:.,.	0/0:47:47,0	./.:0:.,.	0/0:21:21,0	./.:0:.,.	./.:0:.,.	0/0:21:21,0	0/0:10:10,0	0/0:11:11,0	0/0:25:25,0	0/0:34:34,0	0/0:39:39,0	./.:0:.,.	./.:0:.,.	0/0:20:20,0	0/0:12:12,0	0/0:23:23,0	0/0:44:44,0	0/0:23:23,0	0/0:50:50,0	0/0:50:50,0	0/0:54:54,0	0/0:38:38,0	0/0:41:41,0	0/0:18:18,0	0/0:60:60,0	0/0:62:62,0	0/0:14:14,0	1/1:23:0,23	0/0:13:13,0	0/0:17:17,0	0/0:31:31,0	0/0:12:12,0	0/0:54:54,0	./.:0:.,.	0/0:19:19,0	0/0:18:18,0
un	48705	348_123	A	G	.	PASS	NS=225;AF=0.329;locori=p	GT:DP:AD	./.:0:.,.	./.:0:.,.	./.:0:.,.	./.:0:.,.	./.:0:.,.	./.:0:.,.	./.:0:.,.	./.:0:.,.	./.:0:.,.	./.:0:.,.	./.:0:.,.	./.:0:.,.	./.:0:.,.	./.:0:.,.	./.:0:.,.	1/1:26:0,26	0/0:40:40,0	0/0:33:33,0	0/0:37:37,0	0/0:27:27,0	0/1:19:10,9	0/0:24:24,0	0/0:29:29,0	0/0:27:27,0	0/0:23:23,0	1/1:9:0,9	1/1:23:0,23	0/0:26:26,0	0/0:29:29,0	0/0:42:42,0	./.:0:.,.	1/1:33:0,33	1/1:47:0,47	./.:0:.,.	0/0:31:31,0	0/1:36:22,14	1/1:61:0,61	1/1:59:0,59	./.:0:.,.	0/0:24:24,0	0/0:29:29,0	0/1:44:17,27	0/1:24:7,17	0/1:46:19,27	0/0:36:36,0	0/0:22:22,0	0/0:29:29,0	0/0:57:57,0	0/0:37:37,0	0/0:79:79,0	./.:0:.,.	0/1:46:22,24	0/1:38:20,18	0/0:52:52,0	1/1:37:0,37	0/0:21:21,0	./.:0:.,.	./.:0:.,.	./.:0:.,.	0/1:43:30,13	0/1:36:19,17	0/1:50:28,22	1/1:47:0,47	0/0:72:72,0	0/1:39:21,18	0/0:59:59,0	0/0:83:83,0	0/1:60:32,28	0/0:30:30,0	0/1:46:18,28	0/1:37:15,22	0/1:51:32,19	0/0:83:83,0	1/1:39:0,39	./.:0:.,.	0/0:61:61,0	./.:0:.,.	0/0:40:40,0	0/0:77:77,0	1/1:35:0,35	1/1:35:0,35	1/1:49:0,49	0/0:18:18,0	0/1:31:9,22	0/0:57:57,0	1/1:40:0,40	0/1:49:21,28	0/0:46:46,0	0/0:48:48,0	0/0:46:46,0	0/1:52:22,30	0/0:34:34,0	1/1:39:0,39	0/0:7:7,0	0/0:51:51,0	./.:0:.,.	0/0:53:53,0	0/0:65:65,0	0/1:49:26,23	./.:0:.,.	0/1:71:32,39	0/0:41:41,0	1/1:26:0,26	0/1:33:19,14	0/0:32:32,0	0/0:42:42,0	0/1:42:26,16	./.:0:.,.	0/0:27:27,0	1/1:58:0,58	0/0:28:28,0	0/1:33:14,19	0/1:37:19,18	./.:0:.,.	0/0:47:47,0	0/0:59:59,0	0/1:32:19,13	1/1:39:0,39	0/0:17:17,0	./.:0:.,.	0/1:31:11,20	1/1:37:0,37	1/1:29:0,29	./.:0:.,.	0/0:42:42,0	./.:0:.,.	./.:0:.,.	0/0:36:36,0	0/1:56:28,28	0/0:34:34,0	0/0:42:42,0	1/1:54:0,54	1/1:43:0,43	1/1:35:0,35	1/1:44:0,44	0/0:34:34,0	0/0:49:49,0	./.:0:.,.	0/0:25:25,0	1/1:33:0,33	1/1:36:0,36	0/0:56:56,0	./.:0:.,.	0/0:34:34,0	0/0:20:20,0	0/0:48:48,0	0/0:53:53,0	./.:0:.,.	./.:0:.,.	./.:0:.,.	0/1:40:22,18	0/0:41:41,0	0/0:17:17,0	0/1:40:22,18	0/0:93:93,0	0/0:49:49,0	0/0:64:64,0	0/0:51:51,0	0/0:31:31,0	1/1:42:0,42	0/1:33:21,12	0/0:45:45,0	0/0:37:37,0	0/0:58:58,0	0/0:10:10,0	0/0:39:39,0	1/1:16:0,16	0/1:42:20,22	0/0:31:31,0	1/1:29:0,29	./.:0:.,.	0/1:37:20,17	0/0:37:37,0	0/1:68:32,36	./.:0:.,.	./.:0:.,.	0/0:58:58,0	0/1:35:14,21	1/1:39:0,39	0/0:75:75,0	0/0:46:46,0	0/0:62:62,0	0/0:32:32,0	0/1:19:9,10	0/1:50:26,24	0/0:54:54,0	0/1:34:22,12	0/0:29:29,0	0/1:49:19,30	0/1:20:10,10	0/0:34:34,0	./.:0:.,.	1/1:45:0,45	1/1:40:0,40	0/0:33:33,0	./.:0:.,.	0/0:67:67,0	0/0:31:31,0	0/0:63:63,0	0/1:16:9,7	0/1:29:21,8	1/1:40:0,40	0/0:32:32,0	1/1:23:0,23	0/0:42:42,0	0/0:17:17,0	0/1:32:15,17	0/0:28:28,0	0/1:31:16,15	0/1:22:11,11	0/1:32:17,15	0/0:26:26,0	0/1:13:5,8	0/1:16:7,9	0/0:19:19,0	./.:0:.,.	0/0:64:64,0	0/1:30:18,12	0/0:60:60,0	0/0:50:50,0	0/0:60:60,0	0/0:30:30,0	0/1:33:19,14	0/1:32:16,16	0/0:36:36,0	0/1:39:21,18	./.:0:.,.	0/1:59:36,23	1/1:50:0,50	./.:0:.,.	0/1:43:21,22	0/0:41:41,0	./.:0:.,.	0/0:28:28,0	0/1:39:20,19	0/1:33:12,21	0/0:40:40,0	1/1:60:0,60	0/0:27:27,0	0/1:30:12,18	0/0:32:32,0	0/1:28:13,15	0/1:31:13,18	0/0:52:52,0	0/0:49:49,0	./.:0:.,.	0/0:49:49,0	0/1:41:16,25	1/1:34:0,34	1/1:16:0,16	0/1:37:17,20	0/0:67:67,0	./.:0:.,.	./.:0:.,.	./.:0:.,.	0/0:44:44,0	0/1:23:13,10	./.:0:.,.	0/0:47:47,0	0/0:35:35,0	0/0:33:33,0	0/1:19:13,6
un	49018	351_16	G	A	.	PASS	NS=201;AF=0.012;locori=p	GT:DP:AD	./.:0:.,.	0/0:6:6,0	0/0:6:6,0	./.:0:.,.	./.:0:.,.	0/0:5:5,0	0/0:4:4,0	0/0:4:4,0	0/0:4:4,0	0/0:14:14,0	./.:0:.,.	0/0:5:5,0	0/0:9:9,0	0/0:6:6,0	0/0:6:6,0	./.:0:.,.	./.:0:.,.	./.:0:.,.	./.:0:.,.	./.:0:.,.	./.:0:.,.	./.:0:.,.	./.:0:.,.	./.:0:.,.	./.:0:.,.	./.:0:.,.	./.:0:.,.	./.:0:.,.	./.:0:.,.	./.:0:.,.	./.:0:.,.	./.:0:.,.	./.:0:.,.	./.:0:.,.	./.:0:.,.	./.:0:.,.	./.:0:.,.	./.:0:.,.	./.:0:.,.	./.:0:.,.	./.:0:.,.	./.:0:.,.	./.:0:.,.	0/0:6:6,0	0/0:3:3,0	./.:0:.,.	./.:0:.,.	0/0:6:6,0	0/0:10:10,0	1/1:5:0,5	0/0:8:8,0	0/0:9:9,0	0/0:10:10,0	0/0:5:5,0	./.:0:.,.	./.:0:.,.	0/0:7:7,0	0/0:5:5,0	0/0:9:9,0	0/0:4:4,0	0/0:3:3,0	0/0:8:8,0	0/0:4:4,0	0/0:6:6,0	0/0:7:7,0	0/0:6:6,0	0/0:8:8,0	./.:2:.,.	0/0:4:4,0	0/0:3:3,0	1/1:2:0,2	0/0:12:12,0	0/0:9:9,0	0/0:4:4,0	0/0:8:8,0	0/0:17:17,0	0/0:9:9,0	./.:0:.,.	0/0:7:7,0	./.:0:.,.	./.:4:.,.	0/0:8:8,0	0/0:20:20,0	0/0:10:10,0	0/0:9:9,0	0/0:5:5,0	0/0:12:12,0	0/0:13:13,0	0/0:10:10,0	0/0:6:6,0	0/0:9:9,0	0/0:7:7,0	0/0:7:7,0	./.:0:.,.	0/0:7:7,0	0/0:12:12,0	0/0:8:8,0	0/0:7:7,0	0/0:6:6,0	0/0:5:5,0	0/0:13:13,0	0/0:9:9,0	0/0:8:8,0	0/0:4:4,0	0/0:9:9,0	0/0:7:7,0	0/0:5:5,0	0/0:9:9,0	0/0:6:6,0	0/0:9:9,0	0/0:10:10,0	0/0:7:7,0	0/0:10:10,0	0/0:3:3,0	0/0:13:13,0	0/0:9:9,0	./.:2:.,.	0/0:3:3,0	0/0:4:4,0	0/0:8:8,0	0/0:3:3,0	0/0:8:8,0	0/0:4:4,0	0/0:11:11,0	./.:2:.,.	0/0:4:4,0	0/0:9:9,0	0/0:4:4,0	0/0:9:9,0	0/0:3:3,0	0/0:7:7,0	0/0:7:7,0	0/0:8:8,0	0/0:7:7,0	0/0:17:17,0	0/0:4:4,0	0/0:10:10,0	./.:0:.,.	0/0:8:8,0	./.:0:.,.	0/0:10:10,0	0/0:13:13,0	0/0:7:7,0	0/0:9:9,0	0/0:5:5,0	0/0:10:10,0	0/0:11:11,0	0/0:8:8,0	0/0:11:11,0	./.:0:.,.	0/0:3:3,0	0/0:3:3,0	0/0:8:8,0	0/0:10:10,0	0/0:13:13,0	0/0:8:8,0	0/0:10:10,0	0/0:8:8,0	./.:0:.,.	./.:0:.,.	0/0:8:8,0	0/0:12:12,0	0/0:5:5,0	0/0:7:7,0	./.:0:.,.	0/0:8:8,0	0/0:9:9,0	0/0:9:9,0	0/0:12:12,0	0/0:5:5,0	./.:2:.,.	0/0:4:4,0	0/0:13:13,0	0/1:10:4,6	0/0:7:7,0	0/0:6:6,0	0/0:8:8,0	./.:0:.,.	0/0:9:9,0	0/0:3:3,0	./.:0:.,.	./.:0:.,.	0/0:4:4,0	./.:0:.,.	0/0:10:10,0	0/0:6:6,0	0/0:7:7,0	0/0:4:4,0	0/0:6:6,0	./.:0:.,.	0/0:10:10,0	0/0:7:7,0	0/0:6:6,0	./.:0:.,.	0/0:11:11,0	./.:2:.,.	0/0:5:5,0	0/0:5:5,0	0/0:6:6,0	./.:0:.,.	0/0:10:10,0	0/0:4:4,0	0/0:5:5,0	0/0:6:6,0	0/0:6:6,0	0/0:6:6,0	./.:0:.,.	0/0:5:5,0	0/0:5:5,0	0/0:5:5,0	./.:0:.,.	./.:0:.,.	./.:2:.,.	./.:4:.,.	0/0:4:4,0	0/0:9:9,0	0/0:12:12,0	0/0:5:5,0	0/0:15:15,0	0/0:10:10,0	0/0:20:20,0	0/0:3:3,0	0/0:9:9,0	0/0:4:4,0	0/0:9:9,0	0/0:5:5,0	0/0:12:12,0	0/0:10:10,0	0/0:5:5,0	0/0:7:7,0	0/0:11:11,0	0/0:11:11,0	0/0:3:3,0	0/0:16:16,0	0/0:7:7,0	0/0:7:7,0	./.:0:.,.	./.:2:.,.	./.:0:.,.	0/0:11:11,0	0/0:9:9,0	./.:0:.,.	0/0:11:11,0	0/0:15:15,0	0/0:9:9,0	0/0:11:11,0	0/0:16:16,0	0/0:5:5,0	0/0:8:8,0	./.:2:.,.	0/0:5:5,0	0/0:3:3,0	0/0:9:9,0	0/0:5:5,0	0/0:5:5,0	0/0:10:10,0	0/0:8:8,0	0/0:11:11,0	0/0:5:5,0	0/0:5:5,0	0/0:6:6,0	0/0:4:4,0
un	50244	359_122	C	T	.	PASS	NS=256;AF=0.016;locori=p	GT:DP:AD	0/0:20:20,0	0/0:24:24,0	0/0:42:42,0	0/0:25:25,0	0/0:26:26,0	0/0:15:15,0	0/0:19:19,0	./.:0:.,.	0/0:14:14,0	0/0:14:14,0	0/0:23:23,0	./.:0:.,.	0/0:44:44,0	0/0:11:11,0	0/0:12:12,0	0/0:11:11,0	0/0:32:32,0	0/0:8:8,0	./.:0:.,.	0/0:9:9,0	./.:0:.,.	0/0:32:32,0	0/0:10:10,0	0/0:7:7,0	0/0:6:6,0	0/0:5:5,0	0/0:10:10,0	0/0:7:7,0	0/0:5:5,0	0/0:9:9,0	0/0:42:42,0	0/0:31:31,0	0/0:27:27,0	0/0:38:38,0	0/0:35:35,0	0/0:59:59,0	0/0:24:24,0	0/0:50:50,0	0/0:27:27,0	0/0:8:8,0	0/0:34:34,0	0/0:36:36,0	0/0:32:32,0	0/0:56:56,0	0/0:15:15,0	0/0:3:3,0	0/0:19:19,0	0/0:36:36,0	0/0:14:14,0	0/0:84:84,0	0/0:48:48,0	0/0:19:19,0	0/0:21:21,0	0/0:30:30,0	0/0:38:38,0	0/0:19:19,0	./.:0:.,.	0/0:14:14,0	0/0:17:17,0	0/0:16:16,0	0/0:29:29,0	0/0:59:59,0	0/0:38:38,0	0/0:49:49,0	0/0:13:13,0	0/0:44:44,0	0/0:48:48,0	0/0:23:23,0	0/0:32:32,0	0/0:37:37,0	./.:0:.,.	0/0:31:31,0	0/0:61:61,0	0/0:38:38,0	0/0:23:23,0	0/0:26:26,0	0/0:29:29,0	0/0:24:24,0	0/0:53:53,0	0/0:20:20,0	0/0:18:18,0	0/0:32:32,0	0/0:29:29,0	0/1:65:28,37	1/1:27:0,27	0/0:14:14,0	0/0:28:28,0	0/0:16:16,0	0/0:47:47,0	0/0:24:24,0	0/0:21:21,0	./.:0:.,.	0/0:22:22,0	0/0:13:13,0	0/0:24:24,0	0/0:12:12,0	0/0:21:21,0	0/0:41:41,0	0/0:17:17,0	0/0:5:5,0	0/0:22:22,0	0/0:13:13,0	0/0:11:11,0	0/0:21:21,0	0/0:20:20,0	0/0:15:15,0	0/0:26:26,0	0/0:14:14,0	./.:0:.,.	0/0:33:33,0	0/0:6:6,0	0/0:9:9,0	0/0:26:26,0	./.:2:.,.	0/0:34:34,0	0/0:36:36,0	0/0:19:19,0	0/0:25:25,0	0/0:7:7,0	0/0:7:7,0	0/0:14:14,0	0/0:25:25,0	0/0:3:3,0	0/0:28:28,0	0/0:8:8,0	0/0:16:16,0	0/0:33:33,0	0/0:22:22,0	0/0:23:23,0	0/0:26:26,0	0/0:24:24,0	0/0:24:24,0	0/0:20:20,0	0/0:39:39,0	./.:0:.,.	0/0:28:28,0	0/0:13:13,0	0/0:11:11,0	0/0:30:30,0	0/0:14:14,0	0/0:25:25,0	0/0:35:35,0	0/0:45:45,0	0/0:16:16,0	0/0:21:21,0	0/0:23:23,0	0/0:38:38,0	0/0:36:36,0	0/0:22:22,0	0/0:40:40,0	0/0:30:30,0	0/0:39:39,0	0/0:7:7,0	0/0:37:37,0	0/0:45:45,0	0/0:20:20,0	0/0:46:46,0	0/0:41:41,0	0/0:37:37,0	0/0:36:36,0	0/0:40:40,0	0/0:42:42,0	0/0:23:23,0	0/0:30:30,0	./.:0:.,.	0/0:15:15,0	./.:0:.,.	0/0:27:27,0	0/0:13:13,0	0/0:7:7,0	./.:0:.,.	0/0:8:8,0	./.:0:.,.	0/0:55:55,0	0/0:14:14,0	0/0:23:23,0	0/0:18:18,0	0/0:20:20,0	0/0:27:27,0	0/0:31:31,0	0/0:26:26,0	0/1:31:12,19	0/0:9:9,0	0/0:12:12,0	0/0:45:45,0	./.:9:.,.	0/0:21:21,0	0/0:5:5,0	./.:0:.,.	./.:18:.,.	0/0:22:22,0	0/0:25:25,0	0/0:22:22,0	0/0:15:15,0	0/0:9:9,0	0/0:38:38,0	0/0:27:27,0	0/0:12:12,0	0/0:14:14,0	0/0:16:16,0	0/0:17:17,0	0/0:10:10,0	0/0:29:29,0	0/0:19:19,0	0/0:23:23,0	0/0:3:3,0	0/0:13:13,0	./.:0:.,.	0/0:13:13,0	0/0:19:19,0	0/0:7:7,0	0/0:13:13,0	0/0:6:6,0	0/0:4:4,0	0/1:13:8,5	0/0:15:15,0	0/0:24:24,0	0/0:13:13,0	0/0:28:28,0	./.:0:.,.	0/0:44:44,0	0/0:14:14,0	0/0:9:9,0	0/0:29:29,0	0/0:34:34,0	0/0:16:16,0	0/0:14:14,0	0/0:24:24,0	0/0:12:12,0	0/0:8:8,0	0/0:22:22,0	0/0:20:20,0	0/0:7:7,0	0/0:20:20,0	0/0:18:18,0	0/0:23:23,0	0/1:15:11,4	0/0:12:12,0	0/0:8:8,0	0/0:28:28,0	0/0:8:8,0	0/0:23:23,0	0/0:40:40,0	0/0:27:27,0	0/0:23:23,0	0/0:22:22,0	0/0:13:13,0	./.:0:.,.	0/0:24:24,0	0/0:7:7,0	0/0:13:13,0	0/0:26:26,0	0/0:13:13,0	0/0:12:12,0	0/0:9:9,0	0/0:19:19,0	0/0:21:21,0	1/1:5:0,5	0/0:17:17,0	0/0:28:28,0	0/0:13:13,0	0/0:7:7,0
un	50502	361_100	A	T	.	PASS	NS=268;AF=0.015;locori=p	GT:DP:AD	0/0:14:14,0	0/0:4:4,0	0/0:19:19,0	0/0:19:19,0	0/1:13:8,5	0/0:8:8,0	0/0:11:11,0	0/0:4:4,0	0/0:8:8,0	0/0:10:10,0	0/0:5:5,0	0/0:10:10,0	0/0:9:9,0	0/0:10:10,0	0/0:6:6,0	0/0:26:26,0	0/0:34:34,0	0/0:15:15,0	0/0:29:29,0	0/0:23:23,0	0/0:18:18,0	0/0:18:18,0	0/0:14:14,0	0/0:21:21,0	0/0:10:10,0	0/0:7:7,0	0/0:15:15,0	0/0:23:23,0	0/0:25:25,0	0/0:10:10,0	0/0:4:4,0	0/0:7:7,0	0/0:9:9,0	0/0:18:18,0	0/0:7:7,0	0/0:15:15,0	0/0:16:16,0	0/0:9:9,0	0/0:7:7,0	0/0:3:3,0	0/0:8:8,0	0/0:4:4,0	0/0:4:4,0	0/0:10:10,0	0/0:8:8,0	0/0:5:5,0	0/0:8:8,0	0/0:8:8,0	0/0:6:6,0	0/0:8:8,0	0/0:7:7,0	0/0:10:10,0	0/0:14:14,0	0/0:10:10,0	0/0:18:18,0	0/0:7:7,0	0/0:6:6,0	0/0:8:8,0	0/0:11:11,0	0/0:18:18,0	0/0:12:12,0	0/0:13:13,0	0/0:15:15,0	0/0:16:16,0	0/0:9:9,0	0/0:13:13,0	0/1:22:15,7	0/0:4:4,0	0/0:11:11,0	0/0:6:6,0	0/0:8:8,0	0/0:17:17,0	0/0:17:17,0	0/0:5:5,0	0/0:16:16,0	0/0:17:17,0	0/0:26:26,0	0/0:10:10,0	0/0:21:21,0	0/0:15:15,0	0/0:16:16,0	0/0:13:13,0	0/1:23:12,11	0/0:11:11,0	0/0:20:20,0	0/0:9:9,0	0/0:15:15,0	0/0:15:15,0	0/0:17:17,0	0/0:17:17,0	0/0:15:15,0	0/0:11:11,0	0/0:5:5,0	./.:0:.,.	0/0:22:22,0	0/0:24:24,0	0/0:29:29,0	0/0:26:26,0	0/0:24:24,0	0/0:9:9,0	0/0:32:32,0	0/0:8:8,0	0/0:11:11,0	0/0:12:12,0	0/0:8:8,0	0/0:13:13,0	0/0:10:10,0	0/0:10:10,0	0/0:19:19,0	0/0:15:15,0	0/0:12:12,0	0/0:11:11,0	0/0:15:15,0	0/0:20:20,0	0/0:23:23,0	0/0:33:33,0	0/0:18:18,0	0/0:22:22,0	0/0:19:19,0	0/0:5:5,0	0/0:32:32,0	0/0:22:22,0	0/0:12:12,0	0/0:16:16,0	0/0:23:23,0	0/0:15:15,0	0/0:19:19,0	0/0:14:14,0	0/0:8:8,0	0/0:17:17,0	0/0:9:9,0	0/0:14:14,0	0/0:10:10,0	0/0:13:13,0	0/0:9:9,0	0/0:19:19,0	0/0:15:15,0	0/0:8:8,0	0/0:7:7,0	0/0:6:6,0	0/0:13:13,0	0/0:16:16,0	0/0:15:15,0	0/0:11:11,0	0/0:8:8,0	0/0:8:8,0	0/0:12:12,0	0/0:19:19,0	0/0:9:9,0	0/0:15:15,0	0/0:18:18,0	0/0:12:12,0	0/0:9:9,0	0/0:14:14,0	0/0:6:6,0	0/0:14:14,0	0/0:18:18,0	0/0:12:12,0	0/0:13:13,0	0/0:12:12,0	0/0:9:9,0	0/0:21:21,0	0/0:25:25,0	0/0:17:17,0	0/0:4:4,0	0/0:12:12,0	0/0:14:14,0	0/0:20:20,0	0/1:12:6,6	0/0:9:9,0	0/0:28:28,0	0/0:24:24,0	0/0:19:19,0	0/0:6:6,0	0/0:7:7,0	0/0:16:16,0	1/1:10:0,10	0/0:8:8,0	0/0:4:4,0	0/0:18:18,0	0/0:8:8,0	0/0:18:18,0	0/0:11:11,0	./.:0:.,.	0/0:14:14,0	0/0:12:12,0	0/0:11:11,0	0/0:13:13,0	0/0:12:12,0	0/0:7:7,0	0/0:10:10,0	0/0:16:16,0	0/0:10:10,0	0/0:13:13,0	0/0:5:5,0	0/0:13:13,0	0/0:15:15,0	./.:2:.,.	0/0:16:16,0	0/0:6:6,0	0/0:10:10,0	0/0:5:5,0	0/0:7:7,0	0/0:7:7,0	0/0:14:14,0	./.:0:.,.	0/1:8:4,4	0/0:14:14,0	0/0:10:10,0	0/0:6:6,0	0/0:16:16,0	0/0:7:7,0	0/0:6:6,0	0/0:6:6,0	0/0:6:6,0	0/0:19:19,0	0/0:17:17,0	0/0:12:12,0	0/0:19:19,0	0/0:16:16,0	0/0:16:16,0	0/0:9:9,0	0/0:6:6,0	./.:2:.,.	0/0:15:15,0	0/0:9:9,0	0/0:6:6,0	0/0:16:16,0	0/0:10:10,0	0/0:17:17,0	0/0:20:20,0	0/0:9:9,0	0/0:10:10,0	0/0:13:13,0	0/0:19:19,0	0/0:16:16,0	0/1:11:7,4	0/0:14:14,0	0/0:27:27,0	0/0:9:9,0	0/0:12:12,0	0/0:15:15,0	0/0:17:17,0	0/0:22:22,0	0/0:7:7,0	0/0:19:19,0	0/0:20:20,0	0/0:24:24,0	0/0:8:8,0	0/0:14:14,0	0/0:6:6,0	0/0:15:15,0	0/0:9:9,0	0/0:19:19,0	0/0:4:4,0	0/0:19:19,0	./.:0:.,.	0/0:13:13,0	0/0:22:22,0	0/0:20:20,0	0/0:17:17,0	0/0:13:13,0
un	51648	369_126	C	A	.	PASS	NS=260;AF=0.012;locori=p	GT:DP:AD	0/0:17:17,0	0/0:11:11,0	0/0:13:13,0	0/0:24:24,0	0/0:24:24,0	0/0:23:23,0	0/0:16:16,0	0/0:10:10,0	./.:2:.,.	0/0:28:28,0	./.:0:.,.	0/0:4:4,0	0/0:15:15,0	0/0:23:23,0	0/0:21:21,0	0/0:50:50,0	./.:0:.,.	0/0:41:41,0	0/0:49:49,0	0/0:40:40,0	0/0:41:41,0	0/0:64:64,0	0/0:41:41,0	0/0:54:54,0	0/0:39:39,0	0/0:23:23,0	0/0:28:28,0	0/0:43:43,0	0/0:55:55,0	0/0:30:30,0	0/0:24:24,0	0/0:11:11,0	./.:0:.,.	0/0:26:26,0	0/0:15:15,0	0/0:16:16,0	0/0:22:22,0	0/0:18:18,0	0/0:15:15,0	0/0:7:7,0	0/0:17:17,0	0/0:5:5,0	0/0:16:16,0	0/0:25:25,0	0/0:16:16,0	0/0:20:20,0	0/0:15:15,0	0/0:28:28,0	0/0:21:21,0	0/0:28:28,0	0/0:31:31,0	0/0:26:26,0	0/0:25:25,0	0/0:28:28,0	0/0:21:21,0	0/0:12:12,0	0/0:34:34,0	0/0:26:26,0	0/0:18:18,0	0/0:23:23,0	0/0:30:30,0	0/0:26:26,0	0/0:22:22,0	./.:0:.,.	0/0:47:47,0	0/0:33:33,0	0/0:43:43,0	0/0:39:39,0	0/0:20:20,0	0/0:12:12,0	0/0:12:12,0	0/0:27:27,0	0/0:21:21,0	0/0:26:26,0	0/0:39:39,0	0/0:37:37,0	0/0:91:91,0	0/0:22:22,0	0/0:31:31,0	0/0:17:17,0	0/0:13:13,0	1/1:9:0,9	0/0:29:29,0	0/0:12:12,0	0/0:11:11,0	0/0:18:18,0	0/0:30:30,0	0/0:32:32,0	0/0:42:42,0	0/0:13:13,0	0/0:34:34,0	0/0:21:21,0	0/0:50:50,0	0/0:11:11,0	0/0:63:63,0	0/0:68:68,0	0/0:58:58,0	0/0:100:100,0	0/0:55:55,0	0/0:39:39,0	0/0:35:35,0	0/0:73:73,0	0/0:19:19,0	0/0:29:29,0	0/0:54:54,0	0/0:58:58,0	0/0:58:58,0	./.:0:.,.	0/0:47:47,0	0/0:25:25,0	0/0:29:29,0	0/0:16:16,0	./.:0:.,.	0/0:54:54,0	0/0:25:25,0	0/0:92:92,0	0/0:25:25,0	0/0:71:71,0	0/0:32:32,0	0/0:28:28,0	0/0:41:41,0	0/0:68:68,0	0/0:18:18,0	0/0:24:24,0	0/0:28:28,0	./.:0:.,.	0/0:58:58,0	0/0:42:42,0	./.:0:.,.	./.:0:.,.	0/0:29:29,0	0/0:45:45,0	0/0:37:37,0	0/0:56:56,0	0/0:45:45,0	0/0:29:29,0	0/0:45:45,0	0/0:28:28,0	0/0:14:14,0	0/0:12:12,0	0/0:29:29,0	0/0:41:41,0	0/0:20:20,0	0/0:19:19,0	0/0:14:14,0	0/0:23:23,0	0/0:17:17,0	0/0:37:37,0	0/0:41:41,0	0/0:12:12,0	0/0:28:28,0	0/0:13:13,0	0/0:6:6,0	0/0:38:38,0	0/0:29:29,0	0/0:34:34,0	0/0:19:19,0	0/0:24:24,0	0/0:24:24,0	0/0:45:45,0	0/0:24:24,0	0/0:37:37,0	0/0:31:31,0	0/0:65:65,0	0/0:12:12,0	0/0:60:60,0	./.:0:.,.	0/0:72:72,0	0/1:25:16,9	0/0:67:67,0	0/0:70:70,0	0/0:60:60,0	0/0:80:80,0	0/0:45:45,0	0/0:41:41,0	0/0:24:24,0	0/0:24:24,0	./.:12:.,.	0/0:24:24,0	0/0:33:33,0	0/0:28:28,0	0/0:33:33,0	0/0:21:21,0	0/0:24:24,0	0/0:49:49,0	0/0:16:16,0	0/0:34:34,0	0/0:7:7,0	0/0:17:17,0	0/0:26:26,0	0/0:26:26,0	0/0:16:16,0	0/0:24:24,0	0/0:27:27,0	0/0:17:17,0	0/0:17:17,0	0/0:27:27,0	0/1:18:9,9	0/0:49:49,0	0/1:12:8,4	0/0:11:11,0	0/0:17:17,0	0/0:11:11,0	./.:4:.,.	0/0:15:15,0	0/0:11:11,0	0/0:23:23,0	0/0:8:8,0	0/0:23:23,0	0/0:26:26,0	0/0:9:9,0	0/0:19:19,0	0/0:4:4,0	0/0:16:16,0	0/0:26:26,0	0/0:17:17,0	0/0:29:29,0	0/0:38:38,0	0/0:40:40,0	0/0:50:50,0	0/0:30:30,0	0/0:21:21,0	0/0:16:16,0	0/0:20:20,0	0/0:15:15,0	0/0:38:38,0	0/0:15:15,0	0/0:25:25,0	0/0:40:40,0	0/0:14:14,0	0/0:41:41,0	0/0:46:46,0	0/0:15:15,0	0/0:53:53,0	0/0:33:33,0	0/0:37:37,0	0/0:5:5,0	0/0:57:57,0	0/0:17:17,0	0/0:41:41,0	0/0:37:37,0	0/0:41:41,0	./.:0:.,.	./.:0:.,.	0/0:59:59,0	0/0:27:27,0	0/0:30:30,0	0/0:43:43,0	0/0:44:44,0	./.:0:.,.	0/0:64:64,0	./.:0:.,.	0/1:39:25,14	0/0:44:44,0	0/0:33:33,0	0/0:61:61,0	0/0:51:51,0	0/0:21:21,0	0/0:52:52,0	0/0:58:58,0	0/0:54:54,0	0/0:35:35,0
un	52411	375_49	G	A	.	PASS	NS=263;AF=0.011;locori=p	GT:DP:AD	0/0:18:18,0	1/1:2:0,2	0/0:13:13,0	0/0:12:12,0	0/0:5:5,0	0/0:5:5,0	0/0:6:6,0	./.:2:.,.	0/0:3:3,0	0/0:12:12,0	0/0:13:13,0	0/1:7:3,4	0/0:7:7,0	0/0:8:8,0	0/0:8:8,0	0/0:43:43,0	0/0:22:22,0	0/0:22:22,0	0/0:23:23,0	0/0:20:20,0	0/0:13:13,0	0/0:21:21,0	0/0:22:22,0	0/0:13:13,0	0/0:9:9,0	0/0:12:12,0	0/0:15:15,0	0/0:20:20,0	0/0:21:21,0	0/0:9:9,0	0/0:5:5,0	0/0:3:3,0	0/0:14:14,0	0/0:11:11,0	0/0:4:4,0	0/0:16:16,0	0/0:9:9,0	0/0:11:11,0	0/0:4:4,0	0/0:10:10,0	0/0:12:12,0	0/0:10:10,0	./.:0:.,.	0/0:9:9,0	0/0:8:8,0	0/0:10:10,0	0/0:10:10,0	0/0:8:8,0	0/0:4:4,0	0/0:15:15,0	0/0:7:7,0	0/0:9:9,0	0/0:6:6,0	0/0:5:5,0	0/0:7:7,0	0/0:4:4,0	0/0:16:16,0	0/0:10:10,0	0/0:12:12,0	0/0:24:24,0	0/0:6:6,0	0/0:16:16,0	0/0:13:13,0	0/0:9:9,0	0/0:17:17,0	0/0:19:19,0	0/0:15:15,0	0/0:21:21,0	0/0:11:11,0	0/0:8:8,0	0/0:10:10,0	0/0:18:18,0	./.:0:.,.	./.:2:.,.	0/0:18:18,0	0/0:9:9,0	0/0:36:36,0	0/0:8:8,0	0/0:16:16,0	./.:0:.,.	0/0:4:4,0	0/0:16:16,0	0/0:16:16,0	0/0:4:4,0	0/0:8:8,0	0/0:7:7,0	0/0:11:11,0	0/0:8:8,0	./.:0:.,.	0/0:7:7,0	0/0:10:10,0	0/0:5:5,0	0/0:30:30,0	0/0:3:3,0	0/0:22:22,0	0/0:24:24,0	0/0:29:29,0	0/0:23:23,0	0/0:21:21,0	0/0:23:23,0	0/0:14:14,0	0/0:24:24,0	0/0:15:15,0	0/0:20:20,0	0/0:9:9,0	0/0:35:35,0	0/0:31:31,0	0/0:40:40,0	0/0:21:21,0	0/0:32:32,0	0/0:19:19,0	0/0:22:22,0	0/0:30:30,0	0/0:6:6,0	0/0:30:30,0	0/0:37:37,0	0/0:13:13,0	0/0:20:20,0	0/0:11:11,0	0/0:19:19,0	0/0:13:13,0	0/0:16:16,0	0/0:12:12,0	0/0:5:5,0	0/0:13:13,0	./.:0:.,.	0/0:28:28,0	0/0:10:10,0	0/0:16:16,0	0/0:7:7,0	0/0:10:10,0	0/0:25:25,0	0/0:15:15,0	0/0:34:34,0	0/0:28:28,0	0/0:16:16,0	0/0:28:28,0	0/0:23:23,0	0/0:8:8,0	1/1:6:0,6	0/0:18:18,0	0/0:5:5,0	0/0:9:9,0	0/0:10:10,0	0/0:4:4,0	0/0:14:14,0	./.:0:.,.	0/0:10:10,0	0/0:7:7,0	0/0:12:12,0	0/0:16:16,0	0/0:5:5,0	0/0:8:8,0	0/0:10:10,0	0/0:12:12,0	0/0:13:13,0	0/0:14:14,0	0/0:22:22,0	0/0:3:3,0	0/1:15:7,8	0/0:6:6,0	0/0:8:8,0	0/0:18:18,0	0/0:18:18,0	./.:0:.,.	0/0:11:11,0	0/0:9:9,0	0/0:34:34,0	0/0:20:20,0	0/0:20:20,0	0/0:6:6,0	0/0:19:19,0	0/0:18:18,0	0/0:13:13,0	0/0:15:15,0	0/0:18:18,0	0/0:6:6,0	0/0:7:7,0	0/0:7:7,0	0/0:21:21,0	0/0:22:22,0	0/0:3:3,0	0/0:10:10,0	0/0:14:14,0	0/0:20:20,0	0/0:13:13,0	0/0:18:18,0	0/0:8:8,0	0/0:9:9,0	0/0:9:9,0	0/0:13:13,0	0/0:13:13,0	0/0:11:11,0	0/0:10:10,0	0/0:7:7,0	0/0:11:11,0	0/0:15:15,0	./.:0:.,.	0/0:25:25,0	0/0:4:4,0	0/0:6:6,0	0/0:10:10,0	0/0:5:5,0	0/0:5:5,0	0/0:17:17,0	0/0:10:10,0	0/0:8:8,0	0/0:8:8,0	./.:0:.,.	0/0:18:18,0	0/0:15:15,0	0/0:6:6,0	0/0:10:10,0	./.:2:.,.	0/0:4:4,0	0/0:4:4,0	0/0:5:5,0	0/0:10:10,0	0/0:14:14,0	0/0:6:6,0	0/0:16:16,0	0/0:10:10,0	0/0:5:5,0	./.:0:.,.	0/0:10:10,0	0/0:12:12,0	0/0:14:14,0	0/0:7:7,0	0/0:20:20,0	0/0:19:19,0	0/0:5:5,0	0/0:6:6,0	0/0:11:11,0	0/0:8:8,0	0/0:9:9,0	0/0:14:14,0	0/0:16:16,0	0/0:31:31,0	0/0:24:24,0	0/0:17:17,0	0/0:5:5,0	0/0:15:15,0	0/0:9:9,0	0/0:22:22,0	0/0:23:23,0	0/0:18:18,0	0/0:5:5,0	0/0:16:16,0	0/0:11:11,0	0/0:11:11,0	0/0:22:22,0	0/0:19:19,0	0/0:15:15,0	0/0:9:9,0	0/0:9:9,0	0/0:19:19,0	0/0:4:4,0	0/0:4:4,0	0/0:10:10,0	0/0:11:11,0	0/0:11:11,0	0/0:8:8,0
un	52795	378_13	A	G	.	PASS	NS=222;AF=0.128;locori=p	GT:DP:AD	0/0:25:25,0	1/1:26:0,26	1/1:87:0,87	./.:0:.,.	1/1:23:0,23	1/1:34:0,34	0/0:23:23,0	0/0:39:39,0	0/0:21:21,0	0/0:35:35,0	0/0:59:59,0	0/0:39:39,0	0/0:52:52,0	0/0:45:45,0	1/1:22:0,22	./.:0:.,.	1/1:31:0,31	0/0:16:16,0	0/0:21:21,0	0/0:18:18,0	0/0:44:44,0	0/0:65:65,0	0/0:23:23,0	1/1:21:0,21	0/0:25:25,0	0/0:7:7,0	0/0:9:9,0	./.:0:.,.	1/1:20:0,20	0/0:28:28,0	1/1:40:0,40	./.:0:.,.	0/0:90:90,0	0/0:42:42,0	0/0:41:41,0	./.:0:.,.	0/0:47:47,0	0/1:63:24,39	./.:0:.,.	0/0:40:40,0	0/0:35:35,0	0/0:30:30,0	0/0:49:49,0	./.:0:.,.	0/0:45:45,0	0/0:28:28,0	0/0:28:28,0	0/0:38:38,0	0/0:63:63,0	./.:0:.,.	./.:0:.,.	./.:0:.,.	0/0:39:39,0	0/0:39:39,0	./.:0:.,.	0/0:19:19,0	./.:0:.,.	0/0:23:23,0	0/0:61:61,0	1/1:50:0,50	0/0:59:59,0	./.:0:.,.	0/1:80:38,42	0/0:90:90,0	0/0:68:68,0	0/0:31:31,0	0/0:60:60,0	0/0:25:25,0	0/0:39:39,0	0/0:30:30,0	0/1:46:21,25	0/0:59:59,0	0/0:64:64,0	0/0:41:41,0	0/0:49:49,0	./.:0:.,.	0/0:66:66,0	0/0:63:63,0	0/0:115:115,0	0/0:52:52,0	0/0:68:68,0	0/0:57:57,0	0/0:40:40,0	0/0:44:44,0	./.:0:.,.	0/0:27:27,0	./.:0:.,.	0/0:44:44,0	0/0:31:31,0	0/0:34:34,0	./.:0:.,.	./.:0:.,.	0/0:33:33,0	./.:12:.,.	0/0:29:29,0	0/1:69:39,30	./.:0:.,.	0/0:35:35,0	0/0:37:37,0	0/0:38:38,0	0/0:32:32,0	./.:0:.,.	0/0:24:24,0	0/0:55:55,0	0/0:37:37,0	./.:0:.,.	0/0:20:20,0	0/1:45:21,24	./.:0:.,.	./.:0:.,.	0/0:17:17,0	./.:0:.,.	0/0:46:46,0	0/1:56:26,30	0/0:56:56,0	1/1:35:0,35	0/0:40:40,0	0/0:34:34,0	./.:0:.,.	0/0:15:15,0	0/1:40:17,23	1/1:24:0,24	0/0:15:15,0	./.:0:.,.	0/0:23:23,0	0/0:37:37,0	./.:0:.,.	0/0:18:18,0	0/1:62:20,42	0/0:32:32,0	1/1:19:0,19	1/1:35:0,35	0/0:51:51,0	0/1:48:22,26	1/1:67:0,67	0/0:74:74,0	0/0:61:61,0	./.:0:.,.	1/1:20:0,20	0/0:41:41,0	1/1:37:0,37	0/0:75:75,0	1/1:52:0,52	0/0:43:43,0	0/0:18:18,0	0/0:16:16,0	0/0:59:59,0	0/0:32:32,0	0/0:80:80,0	0/0:47:47,0	0/0:72:72,0	./.:0:.,.	1/1:29:0,29	./.:0:.,.	0/0:54:54,0	0/0:78:78,0	./.:0:.,.	1/1:37:0,37	0/0:22:22,0	0/0:50:50,0	./.:0:.,.	0/0:87:87,0	./.:0:.,.	0/0:32:32,0	0/0:6:6,0	0/0:70:70,0	0/0:14:14,0	0/0:42:42,0	0/0:24:24,0	0/0:38:38,0	0/0:35:35,0	0/0:42:42,0	./.:0:.,.	0/0:89:89,0	./.:0:.,.	./.:0:.,.	0/0:38:38,0	0/0:40:40,0	0/0:27:27,0	0/0:96:96,0	0/0:53:53,0	0/0:27:27,0	0/0:49:49,0	0/0:14:14,0	0/0:66:66,0	0/0:54:54,0	0/0:47:47,0	0/0:23:23,0	0/0:50:50,0	0/0:17:17,0	./.:0:.,.	0/0:30:30,0	0/0:23:23,0	0/0:72:72,0	0/0:59:59,0	0/0:28:28,0	0/0:47:47,0	0/0:29:29,0	0/0:60:60,0	./.:0:.,.	0/0:32:32,0	0/0:27:27,0	./.:0:.,.	./.:0:.,.	0/0:62:62,0	0/0:34:34,0	0/0:40:40,0	1/1:19:0,19	./.:0:.,.	./.:0:.,.	0/0:60:60,0	0/1:32:15,17	./.:0:.,.	./.:0:.,.	./.:0:.,.	0/0:45:45,0	0/0:91:91,0	0/0:63:63,0	0/0:73:73,0	0/0:35:35,0	0/0:48:48,0	0/0:24:24,0	0/0:29:29,0	0/0:55:55,0	0/0:53:53,0	./.:0:.,.	0/0:26:26,0	0/0:58:58,0	./.:0:.,.	./.:0:.,.	./.:0:.,.	0/0:27:27,0	./.:0:.,.	0/0:41:41,0	0/0:58:58,0	0/0:35:35,0	0/0:51:51,0	0/0:66:66,0	0/0:20:20,0	0/0:46:46,0	0/0:15:15,0	0/0:23:23,0	0/0:43:43,0	0/0:28:28,0	./.:0:.,.	0/0:70:70,0	./.:0:.,.	0/0:46:46,0	./.:0:.,.	0/0:16:16,0	0/0:43:43,0	./.:0:.,.	0/0:38:38,0	0/0:25:25,0	0/0:19:19,0	0/0:30:30,0	./.:0:.,.	0/0:20:20,0	0/0:33:33,0	0/0:52:52,0	0/0:10:10,0	./.:0:.,.
un	52973	379_51	A	T	.	PASS	NS=143;AF=0.178;locori=p	GT:DP:AD	./.:13:.,.	./.:3:.,.	./.:8:.,.	./.:10:.,.	./.:8:.,.	./.:6:.,.	./.:0:.,.	./.:0:.,.	./.:3:.,.	./.:8:.,.	./.:6:.,.	./.:12:.,.	./.:10:.,.	./.:6:.,.	./.:0:.,.	./.:0:.,.	./.:10:.,.	./.:5:.,.	./.:8:.,.	./.:4:.,.	./.:11:.,.	./.:4:.,.	./.:8:.,.	./.:3:.,.	./.:11:.,.	./.:4:.,.	./.:0:.,.	./.:9:.,.	./.:6:.,.	./.:0:.,.	./.:0:.,.	./.:4:.,.	./.:4:.,.	./.:13:.,.	./.:3:.,.	./.:12:.,.	./.:10:.,.	./.:10:.,.	./.:0:.,.	./.:6:.,.	./.:5:.,.	./.:5:.,.	./.:6:.,.	./.:0:.,.	./.:0:.,.	./.:3:.,.	./.:0:.,.	./.:7:.,.	./.:5:.,.	./.:7:.,.	./.:8:.,.	./.:10:.,.	./.:0:.,.	./.:7:.,.	./.:9:.,.	./.:0:.,.	./.:10:.,.	./.:0:.,.	./.:10:.,.	./.:9:.,.	./.:9:.,.	./.:8:.,.	./.:5:.,.	./.:7:.,.	./.:12:.,.	./.:0:.,.	./.:18:.,.	./.:5:.,.	./.:6:.,.	./.:11:.,.	./.:0:.,.	./.:10:.,.	./.:16:.,.	0/0:5:5,0	./.:2:.,.	0/0:7:7,0	0/0:23:23,0	./.:0:.,.	0/0:7:7,0	1/1:5:0,5	0/0:9:9,0	0/0:4:4,0	./.:0:.,.	0/1:11:5,6	0/1:12:4,8	./.:7:.,.	0/0:10:10,0	0/0:12:12,0	0/0:7:7,0	0/0:6:6,0	./.:6:.,.	0/0:4:4,0	0/0:6:6,0	./.:2:.,.	0/0:6:6,0	0/0:20:20,0	./.:0:.,.	./.:6:.,.	1/1:12:0,12	0/0:11:11,0	0/0:20:20,0	0/0:17:17,0	./.:0:.,.	0/0:9:9,0	0/0:15:15,0	0/0:7:7,0	0/0:5:5,0	0/0:14:14,0	1/1:5:0,5	0/0:10:10,0	0/0:6:6,0	0/0:3:3,0	1/1:4:0,4	./.:8:.,.	0/0:10:10,0	0/1:9:2,7	0/0:5:5,0	0/0:11:11,0	0/0:4:4,0	0/0:10:10,0	0/1:11:6,5	0/0:5:5,0	./.:0:.,.	./.:4:.,.	./.:5:.,.	./.:6:.,.	./.:17:.,.	./.:3:.,.	./.:7:.,.	./.:5:.,.	./.:3:.,.	./.:13:.,.	./.:4:.,.	./.:7:.,.	./.:16:.,.	./.:0:.,.	./.:10:.,.	./.:9:.,.	./.:2:.,.	0/0:7:7,0	0/1:13:6,7	0/0:16:16,0	0/0:7:7,0	./.:0:.,.	0/1:7:4,3	0/0:8:8,0	0/0:10:10,0	./.:0:.,.	0/0:9:9,0	0/0:8:8,0	0/0:10:10,0	0/1:6:2,4	0/0:3:3,0	0/0:18:18,0	0/0:9:9,0	0/0:6:6,0	0/0:9:9,0	1/1:4:0,4	0/0:7:7,0	0/0:10:10,0	0/1:10:6,4	0/0:13:13,0	0/0:9:9,0	0/0:9:9,0	./.:0:.,.	0/0:8:8,0	0/0:3:3,0	0/0:10:10,0	0/0:9:9,0	0/0:8:8,0	0/0:9:9,0	0/0:23:23,0	0/0:4:4,0	0/1:9:6,3	0/0:8:8,0	0/0:11:11,0	./.:7:.,.	0/0:4:4,0	0/0:6:6,0	0/0:16:16,0	./.:0:.,.	0/1:13:8,5	0/0:6:6,0	0/0:5:5,0	0/0:4:4,0	1/1:10:0,10	0/0:10:10,0	./.:5:.,.	0/0:16:16,0	0/0:6:6,0	0/0:9:9,0	0/1:18:11,7	0/0:5:5,0	0/0:6:6,0	0/1:12:5,7	0/0:13:13,0	0/1:8:5,3	0/0:4:4,0	0/0:12:12,0	1/1:7:0,7	0/1:6:4,2	./.:2:.,.	0/0:9:9,0	0/0:3:3,0	0/0:9:9,0	./.:0:.,.	1/1:13:0,13	./.:2:.,.	0/0:10:10,0	./.:0:.,.	0/0:5:5,0	0/0:4:4,0	./.:0:.,.	./.:0:.,.	./.:0:.,.	1/1:8:0,8	0/0:13:13,0	0/1:11:3,8	0/0:11:11,0	./.:3:.,.	0/0:11:11,0	0/0:11:11,0	0/0:15:15,0	./.:6:.,.	0/1:5:3,2	./.:7:.,.	0/0:13:13,0	0/0:11:11,0	./.:4:.,.	1/1:2:0,2	0/1:11:3,8	1/1:8:0,8	0/0:8:8,0	0/0:7:7,0	0/1:7:5,2	0/1:11:6,5	0/0:4:4,0	0/0:9:9,0	./.:3:.,.	0/0:13:13,0	0/1:5:2,3	0/0:4:4,0	1/1:15:0,15	0/0:8:8,0	0/0:10:10,0	1/1:10:0,10	0/0:13:13,0	0/1:12:7,5	0/0:14:14,0	0/0:8:8,0	0/1:4:2,2	0/0:11:11,0	0/1:7:2,5	0/0:8:8,0	./.:0:.,.	0/0:7:7,0	./.:0:.,.	0/0:4:4,0	./.:9:.,.	./.:10:.,.	./.:4:.,.	./.:5:.,.
un	55550	397_108	G	A	.	PASS	NS=228;AF=0.020;locori=p	GT:DP:AD	./.:8:.,.	./.:4:.,.	./.:5:.,.	./.:3:.,.	./.:0:.,.	./.:7:.,.	./.:11:.,.	./.:6:.,.	./.:0:.,.	./.:6:.,.	./.:5:.,.	./.:4:.,.	./.:2:.,.	./.:3:.,.	./.:4:.,.	0/0:26:26,0	0/0:15:15,0	./.:16:.,.	0/0:20:20,0	0/0:6:6,0	0/0:12:12,0	0/0:9:9,0	0/0:6:6,0	0/0:12:12,0	0/0:5:5,0	0/0:7:7,0	0/0:3:3,0	0/0:10:10,0	0/0:4:4,0	0/0:7:7,0	0/0:6:6,0	./.:0:.,.	0/0:14:14,0	0/0:11:11,0	0/0:3:3,0	0/0:6:6,0	0/0:8:8,0	1/1:5:0,5	0/0:5:5,0	./.:2:.,.	./.:0:.,.	./.:0:.,.	0/0:3:3,0	0/0:17:17,0	0/0:4:4,0	./.:0:.,.	./.:6:.,.	0/0:8:8,0	./.:8:.,.	0/0:10:10,0	0/0:8:8,0	0/0:10:10,0	0/0:6:6,0	0/0:4:4,0	0/0:6:6,0	./.:2:.,.	0/0:10:10,0	0/0:7:7,0	0/0:6:6,0	0/0:11:11,0	0/0:3:3,0	0/0:6:6,0	0/0:6:6,0	0/0:16:16,0	0/0:5:5,0	0/0:4:4,0	0/0:13:13,0	0/0:12:12,0	./.:2:.,.	0/0:6:6,0	0/0:7:7,0	0/0:4:4,0	0/0:7:7,0	0/0:5:5,0	0/0:5:5,0	0/0:15:15,0	0/0:20:20,0	0/0:13:13,0	0/0:9:9,0	0/0:9:9,0	0/0:6:6,0	0/0:7:7,0	0/0:9:9,0	0/0:7:7,0	0/0:7:7,0	0/0:5:5,0	0/0:7:7,0	0/0:5:5,0	0/0:12:12,0	0/0:5:5,0	0/0:14:14,0	0/0:5:5,0	0/0:15:15,0	0/0:4:4,0	0/0:9:9,0	0/0:17:17,0	0/0:14:14,0	0/0:14:14,0	0/1:6:4,2	0/0:5:5,0	0/0:8:8,0	0/0:8:8,0	0/0:6:6,0	0/0:9:9,0	0/0:7:7,0	0/0:24:24,0	0/0:14:14,0	0/0:15:15,0	0/0:12:12,0	0/0:10:10,0	0/0:7:7,0	0/0:12:12,0	0/0:5:5,0	0/0:15:15,0	0/0:13:13,0	0/0:5:5,0	0/0:10:10,0	0/0:21:21,0	0/0:10:10,0	0/1:6:4,2	0/0:11:11,0	0/0:20:20,0	0/0:4:4,0	0/0:11:11,0	0/0:7:7,0	0/0:12:12,0	0/0:20:20,0	0/0:8:8,0	0/0:6:6,0	0/0:8:8,0	0/0:13:13,0	0/0:3:3,0	0/0:7:7,0	0/0:13:13,0	0/0:8:8,0	0/0:13:13,0	0/0:12:12,0	0/0:14:14,0	0/0:8:8,0	./.:2:.,.	0/0:7:7,0	0/0:6:6,0	0/0:5:5,0	0/0:3:3,0	./.:5:.,.	0/0:4:4,0	0/0:4:4,0	0/1:12:8,4	1/1:3:0,3	0/0:11:11,0	./.:2:.,.	0/0:4:4,0	0/0:3:3,0	0/0:18:18,0	0/0:11:11,0	0/0:12:12,0	0/0:12:12,0	0/0:13:13,0	0/0:3:3,0	0/0:9:9,0	./.:9:.,.	0/0:8:8,0	./.:2:.,.	0/0:8:8,0	./.:0:.,.	0/0:11:11,0	0/0:3:3,0	0/0:18:18,0	./.:7:.,.	0/0:19:19,0	0/0:13:13,0	0/0:13:13,0	0/0:10:10,0	0/0:13:13,0	0/0:7:7,0	0/0:8:8,0	0/0:14:14,0	0/0:6:6,0	0/0:16:16,0	0/0:7:7,0	0/0:11:11,0	0/0:12:12,0	0/0:11:11,0	0/0:7:7,0	0/0:4:4,0	0/0:5:5,0	0/0:12:12,0	0/0:3:3,0	0/0:8:8,0	0/0:6:6,0	0/1:5:3,2	./.:0:.,.	0/1:8:5,3	0/0:13:13,0	0/0:4:4,0	0/0:5:5,0	0/0:14:14,0	0/0:4:4,0	0/0:3:3,0	0/0:3:3,0	0/0:7:7,0	./.:2:.,.	0/0:8:8,0	0/0:4:4,0	0/0:4:4,0	./.:0:.,.	./.:0:.,.	./.:7:.,.	0/0:9:9,0	0/0:6:6,0	0/0:3:3,0	./.:0:.,.	./.:0:.,.	0/0:4:4,0	./.:2:.,.	0/0:8:8,0	0/0:15:15,0	0/0:9:9,0	0/0:13:13,0	0/0:4:4,0	0/0:3:3,0	0/0:10:10,0	0/0:8:8,0	0/0:5:5,0	0/0:12:12,0	0/0:15:15,0	0/0:19:19,0	0/0:10:10,0	0/0:7:7,0	0/0:13:13,0	0/0:9:9,0	0/0:10:10,0	0/0:8:8,0	0/0:9:9,0	0/0:12:12,0	0/0:14:14,0	0/0:2:2,0	0/0:18:18,0	0/0:5:5,0	0/0:6:6,0	0/0:11:11,0	0/0:10:10,0	0/0:14:14,0	0/0:15:15,0	0/0:6:6,0	0/0:15:15,0	0/0:23:23,0	0/0:6:6,0	0/0:10:10,0	0/0:11:11,0	0/0:8:8,0	0/0:4:4,0	0/0:9:9,0	0/0:7:7,0	./.:2:.,.	0/0:14:14,0	0/0:9:9,0	0/0:12:12,0	0/0:13:13,0	0/0:11:11,0	0/0:7:7,0	0/0:15:15,0
un	55977	400_115	G	A	.	PASS	NS=226;AF=0.018;locori=p	GT:DP:AD	0/0:48:48,0	0/0:22:22,0	0/0:37:37,0	0/0:76:76,0	0/0:30:30,0	0/0:19:19,0	0/0:34:34,0	0/0:19:19,0	0/0:12:12,0	0/0:26:26,0	0/0:26:26,0	0/0:57:57,0	./.:0:.,.	./.:0:.,.	0/0:44:44,0	./.:0:.,.	0/0:32:32,0	0/0:9:9,0	0/0:9:9,0	0/0:6:6,0	0/0:17:17,0	0/0:12:12,0	0/0:17:17,0	./.:0:.,.	./.:17:.,.	0/0:11:11,0	./.:0:.,.	0/0:14:14,0	0/1:7:5,2	0/0:21:21,0	0/0:17:17,0	0/0:18:18,0	./.:0:.,.	0/0:27:27,0	0/0:45:45,0	0/0:34:34,0	1/1:23:0,23	0/0:81:81,0	0/0:38:38,0	0/0:33:33,0	0/0:39:39,0	0/0:20:20,0	0/0:18:18,0	0/0:71:71,0	0/0:15:15,0	0/0:6:6,0	0/0:31:31,0	0/0:50:50,0	0/0:13:13,0	0/0:50:50,0	0/0:29:29,0	./.:0:.,.	./.:0:.,.	0/0:26:26,0	0/0:19:19,0	0/0:7:7,0	./.:0:.,.	./.:0:.,.	0/0:33:33,0	0/0:95:95,0	0/0:61:61,0	0/0:33:33,0	0/0:31:31,0	0/0:27:27,0	0/0:53:53,0	0/1:52:27,25	0/0:73:73,0	0/0:34:34,0	0/0:38:38,0	./.:0:.,.	0/0:16:16,0	0/0:82:82,0	0/0:67:67,0	0/0:13:13,0	./.:0:.,.	0/0:33:33,0	0/0:45:45,0	0/0:29:29,0	0/0:84:84,0	0/0:13:13,0	0/0:51:51,0	0/0:67:67,0	0/0:16:16,0	./.:0:.,.	./.:0:.,.	0/0:16:16,0	0/0:43:43,0	0/0:68:68,0	./.:0:.,.	0/0:26:26,0	./.:0:.,.	0/0:29:29,0	./.:0:.,.	./.:0:.,.	0/1:30:22,8	0/0:37:37,0	0/0:33:33,0	0/0:32:32,0	0/0:18:18,0	0/0:26:26,0	./.:0:.,.	0/0:31:31,0	0/0:13:13,0	0/0:11:11,0	0/0:47:47,0	0/0:15:15,0	0/0:48:48,0	0/0:25:25,0	./.:0:.,.	0/0:19:19,0	0/0:18:18,0	0/0:13:13,0	./.:0:.,.	0/0:7:7,0	0/0:45:45,0	0/0:37:37,0	0/0:10:10,0	0/0:14:14,0	0/0:11:11,0	0/0:8:8,0	0/0:25:25,0	0/0:12:12,0	./.:0:.,.	./.:0:.,.	./.:0:.,.	./.:0:.,.	./.:0:.,.	./.:0:.,.	./.:0:.,.	./.:0:.,.	./.:0:.,.	./.:0:.,.	./.:0:.,.	./.:0:.,.	./.:0:.,.	./.:0:.,.	./.:0:.,.	./.:0:.,.	0/0:31:31,0	0/0:6:6,0	0/0:50:50,0	0/0:36:36,0	0/0:33:33,0	0/0:21:21,0	0/0:19:19,0	0/0:15:15,0	0/0:50:50,0	0/0:55:55,0	0/0:32:32,0	0/0:20:20,0	./.:0:.,.	0/0:22:22,0	0/0:13:13,0	0/0:32:32,0	0/0:47:47,0	0/0:46:46,0	./.:0:.,.	0/0:42:42,0	0/0:13:13,0	0/0:19:19,0	0/0:46:46,0	0/0:27:27,0	0/0:15:15,0	0/0:20:20,0	0/0:26:26,0	0/0:17:17,0	0/0:11:11,0	0/0:27:27,0	0/0:25:25,0	./.:0:.,.	0/0:24:24,0	0/1:23:16,7	0/0:24:24,0	0/0:75:75,0	0/0:15:15,0	0/0:47:47,0	0/0:47:47,0	./.:0:.,.	0/0:18:18,0	0/0:48:48,0	0/0:25:25,0	0/0:32:32,0	0/0:14:14,0	0/0:20:20,0	0/0:19:19,0	0/1:64:42,22	0/0:24:24,0	0/0:37:37,0	0/0:113:113,0	0/0:16:16,0	0/0:43:43,0	0/0:36:36,0	0/0:14:14,0	0/0:70:70,0	0/0:48:48,0	0/0:41:41,0	0/0:54:54,0	0/0:23:23,0	./.:0:.,.	0/0:25:25,0	0/0:51:51,0	0/0:33:33,0	0/0:13:13,0	0/0:17:17,0	0/0:24:24,0	0/0:13:13,0	0/0:10:10,0	0/0:13:13,0	0/0:24:24,0	0/0:17:17,0	0/0:27:27,0	0/0:9:9,0	0/0:3:3,0	0/0:23:23,0	0/0:6:6,0	0/0:27:27,0	0/0:66:66,0	0/0:52:52,0	0/0:48:48,0	0/0:65:65,0	0/0:26:26,0	0/0:32:32,0	0/0:9:9,0	0/0:54:54,0	0/0:23:23,0	0/0:15:15,0	0/0:30:30,0	0/0:19:19,0	0/0:41:41,0	0/0:20:20,0	0/0:15:15,0	0/0:20:20,0	0/0:17:17,0	0/0:29:29,0	0/0:25:25,0	0/0:76:76,0	0/0:44:44,0	./.:0:.,.	0/0:11:11,0	0/1:34:16,18	0/0:27:27,0	0/0:24:24,0	0/0:33:33,0	0/0:11:11,0	0/0:10:10,0	0/0:17:17,0	0/0:46:46,0	./.:0:.,.	0/0:15:15,0	0/0:3:3,0	0/0:16:16,0	0/0:12:12,0	0/0:31:31,0	0/0:11:11,0	0/0:29:29,0	./.:0:.,.	0/0:21:21,0	0/0:16:16,0	0/0:55:55,0	0/0:12:12,0	0/0:30:30,0	0/0:26:26,0
un	59855	428_73	T	A	.	PASS	NS=156;AF=0.029;locori=p	GT:DP:AD	./.:6:.,.	./.:2:.,.	./.:10:.,.	./.:4:.,.	./.:0:.,.	./.:0:.,.	./.:0:.,.	./.:6:.,.	./.:2:.,.	./.:9:.,.	./.:9:.,.	./.:7:.,.	./.:6:.,.	./.:4:.,.	./.:0:.,.	./.:0:.,.	./.:0:.,.	./.:0:.,.	./.:0:.,.	./.:0:.,.	./.:0:.,.	./.:0:.,.	./.:0:.,.	./.:0:.,.	./.:0:.,.	./.:0:.,.	./.:0:.,.	./.:0:.,.	./.:0:.,.	./.:0:.,.	./.:0:.,.	./.:0:.,.	./.:0:.,.	./.:0:.,.	./.:0:.,.	./.:0:.,.	./.:0:.,.	./.:0:.,.	./.:0:.,.	./.:0:.,.	./.:0:.,.	./.:0:.,.	./.:0:.,.	./.:0:.,.	0/0:5:5,0	0/0:5:5,0	0/0:3:3,0	0/0:4:4,0	0/0:5:5,0	0/1:25:16,9	0/0:14:14,0	0/0:14:14,0	./.:0:.,.	0/0:11:11,0	0/0:8:8,0	0/0:3:3,0	0/0:3:3,0	0/0:11:11,0	0/0:3:3,0	0/0:7:7,0	0/0:8:8,0	0/0:9:9,0	0/0:4:4,0	0/0:4:4,0	0/0:12:12,0	0/0:9:9,0	0/0:13:13,0	0/0:5:5,0	./.:0:.,.	0/0:24:24,0	./.:0:.,.	0/0:5:5,0	0/0:7:7,0	0/0:8:8,0	./.:0:.,.	./.:2:.,.	0/0:13:13,0	0/0:7:7,0	0/0:13:13,0	0/0:10:10,0	0/0:10:10,0	0/0:3:3,0	0/0:13:13,0	0/0:8:8,0	0/0:6:6,0	0/0:5:5,0	0/0:8:8,0	0/0:9:9,0	1/1:5:0,5	0/0:5:5,0	0/1:12:8,4	./.:2:.,.	0/0:11:11,0	0/0:3:3,0	0/0:5:5,0	0/0:17:17,0	0/0:8:8,0	0/0:11:11,0	0/0:7:7,0	0/0:4:4,0	0/0:10:10,0	0/0:5:5,0	0/0:3:3,0	./.:2:.,.	0/0:4:4,0	0/0:5:5,0	0/0:9:9,0	0/0:6:6,0	0/0:7:7,0	0/0:11:11,0	0/0:5:5,0	./.:0:.,.	0/0:5:5,0	0/0:4:4,0	0/0:11:11,0	0/0:10:10,0	0/0:7:7,0	0/0:6:6,0	./.:2:.,.	0/0:9:9,0	0/1:8:3,5	0/0:3:3,0	./.:0:.,.	./.:5:.,.	./.:7:.,.	./.:6:.,.	./.:21:.,.	./.:6:.,.	./.:4:.,.	./.:7:.,.	./.:6:.,.	./.:4:.,.	./.:2:.,.	./.:12:.,.	./.:6:.,.	./.:8:.,.	./.:8:.,.	./.:5:.,.	./.:0:.,.	./.:0:.,.	./.:0:.,.	./.:0:.,.	./.:0:.,.	./.:0:.,.	./.:0:.,.	./.:0:.,.	./.:0:.,.	./.:0:.,.	./.:0:.,.	./.:0:.,.	./.:0:.,.	./.:0:.,.	./.:0:.,.	./.:0:.,.	./.:0:.,.	./.:0:.,.	./.:0:.,.	./.:0:.,.	./.:0:.,.	./.:0:.,.	./.:0:.,.	./.:0:.,.	./.:0:.,.	./.:0:.,.	0/0:5:5,0	0/0:7:7,0	0/0:8:8,0	0/0:7:7,0	0/0:10:10,0	./.:0:.,.	0/0:7:7,0	0/0:6:6,0	0/0:7:7,0	0/0:11:11,0	0/0:5:5,0	0/0:15:15,0	./.:0:.,.	./.:0:.,.	0/0:5:5,0	0/0:10:10,0	0/0:5:5,0	0/0:4:4,0	0/0:8:8,0	./.:2:.,.	0/0:9:9,0	0/0:10:10,0	0/0:3:3,0	./.:0:.,.	0/0:5:5,0	0/1:4:2,2	0/0:11:11,0	./.:0:.,.	0/0:8:8,0	0/0:13:13,0	0/0:11:11,0	0/0:5:5,0	0/0:3:3,0	0/0:4:4,0	0/0:10:10,0	0/0:4:4,0	0/0:9:9,0	0/0:7:7,0	0/0:4:4,0	./.:0:.,.	0/0:3:3,0	0/0:9:9,0	0/0:8:8,0	0/0:11:11,0	0/0:4:4,0	0/0:3:3,0	0/0:6:6,0	0/0:5:5,0	./.:0:.,.	0/0:5:5,0	0/0:4:4,0	0/0:6:6,0	0/0:12:12,0	0/0:6:6,0	0/0:9:9,0	0/0:9:9,0	0/0:8:8,0	./.:2:.,.	0/0:3:3,0	0/0:8:8,0	0/0:5:5,0	0/0:4:4,0	0/0:8:8,0	0/0:14:14,0	0/0:8:8,0	0/0:7:7,0	./.:2:.,.	0/0:4:4,0	0/0:4:4,0	./.:2:.,.	./.:5:.,.	0/0:8:8,0	0/0:8:8,0	./.:2:.,.	0/0:3:3,0	0/0:12:12,0	0/0:6:6,0	0/0:13:13,0	0/0:14:14,0	0/0:9:9,0	0/0:16:16,0	0/0:3:3,0	0/0:11:11,0	0/0:7:7,0	0/0:10:10,0	0/0:6:6,0	0/0:11:11,0	./.:0:.,.	0/1:5:3,2	./.:2:.,.	0/0:3:3,0	0/0:10:10,0	0/0:7:7,0	0/0:7:7,0	0/0:13:13,0	0/0:8:8,0	0/0:10:10,0	./.:0:.,.
un	60940	436_38	A	G	.	PASS	NS=263;AF=0.013;locori=p	GT:DP:AD	0/0:7:7,0	0/0:4:4,0	0/0:2:2,0	0/0:6:6,0	0/0:13:13,0	0/0:15:15,0	0/0:12:12,0	0/0:7:7,0	0/0:7:7,0	0/0:11:11,0	0/0:9:9,0	0/0:9:9,0	0/0:8:8,0	0/0:21:21,0	0/0:11:11,0	0/0:8:8,0	0/0:14:14,0	0/0:4:4,0	0/0:11:11,0	0/0:7:7,0	0/0:13:13,0	0/0:11:11,0	0/0:3:3,0	0/0:11:11,0	0/0:7:7,0	0/0:3:3,0	0/0:4:4,0	0/0:6:6,0	./.:0:.,.	0/0:11:11,0	0/0:5:5,0	0/0:5:5,0	0/0:13:13,0	0/0:9:9,0	0/0:5:5,0	0/0:9:9,0	0/0:11:11,0	0/0:8:8,0	./.:0:.,.	0/0:16:16,0	0/0:8:8,0	0/0:8:8,0	0/0:14:14,0	0/0:11:11,0	0/0:4:4,0	0/0:7:7,0	./.:0:.,.	0/0:11:11,0	0/0:11:11,0	0/0:12:12,0	0/0:18:18,0	0/0:13:13,0	0/0:13:13,0	0/0:11:11,0	0/0:4:4,0	0/0:6:6,0	0/0:18:18,0	0/0:7:7,0	./.:2:.,.	0/0:10:10,0	0/0:6:6,0	0/0:10:10,0	0/0:13:13,0	0/0:11:11,0	0/0:4:4,0	0/0:21:21,0	0/0:13:13,0	0/0:9:9,0	0/0:8:8,0	0/0:20:20,0	0/0:5:5,0	0/0:10:10,0	1/1:10:0,10	0/0:4:4,0	0/0:18:18,0	0/0:14:14,0	0/0:18:18,0	0/0:10:10,0	0/0:7:7,0	0/0:8:8,0	0/0:11:11,0	./.:2:.,.	0/0:16:16,0	0/0:14:14,0	0/0:18:18,0	0/0:13:13,0	0/0:14:14,0	0/0:16:16,0	0/0:10:10,0	0/0:15:15,0	0/0:14:14,0	0/0:4:4,0	0/0:9:9,0	./.:0:.,.	0/0:17:17,0	0/0:19:19,0	0/0:9:9,0	0/0:12:12,0	0/0:11:11,0	0/0:8:8,0	0/0:22:22,0	0/0:18:18,0	0/0:7:7,0	0/0:17:17,0	0/0:10:10,0	./.:0:.,.	0/0:12:12,0	0/0:22:22,0	0/0:6:6,0	0/0:15:15,0	0/0:4:4,0	0/0:10:10,0	0/0:16:16,0	0/0:10:10,0	0/0:11:11,0	0/0:10:10,0	0/0:7:7,0	0/0:18:18,0	0/0:6:6,0	0/0:4:4,0	0/0:15:15,0	0/0:12:12,0	0/0:7:7,0	0/0:6:6,0	0/0:11:11,0	0/0:9:9,0	0/0:9:9,0	0/0:7:7,0	0/0:14:14,0	0/0:11:11,0	0/0:5:5,0	0/0:19:19,0	0/0:12:12,0	./.:2:.,.	0/0:11:11,0	0/0:16:16,0	0/0:19:19,0	0/0:5:5,0	0/0:6:6,0	0/0:11:11,0	0/0:12:12,0	0/0:11:11,0	0/0:14:14,0	0/0:13:13,0	0/0:11:11,0	0/0:7:7,0	0/0:6:6,0	0/0:24:24,0	0/0:6:6,0	0/0:3:3,0	0/0:6:6,0	0/0:18:18,0	0/0:5:5,0	0/0:12:12,0	0/0:15:15,0	0/0:18:18,0	0/0:14:14,0	0/0:15:15,0	0/0:6:6,0	0/0:19:19,0	0/0:7:7,0	0/0:19:19,0	0/0:11:11,0	0/0:14:14,0	./.:0:.,.	0/0:10:10,0	0/0:6:6,0	0/0:19:19,0	0/0:5:5,0	0/0:6:6,0	0/0:8:8,0	0/0:6:6,0	0/0:7:7,0	0/0:12:12,0	0/0:19:19,0	0/0:15:15,0	0/0:11:11,0	0/0:4:4,0	0/0:4:4,0	0/0:23:23,0	0/0:10:10,0	0/0:14:14,0	0/0:7:7,0	0/0:10:10,0	0/1:6:3,3	0/0:7:7,0	0/0:14:14,0	./.:2:.,.	0/0:15:15,0	0/0:6:6,0	0/1:7:3,4	0/0:8:8,0	0/0:11:11,0	0/0:13:13,0	0/0:16:16,0	0/0:6:6,0	0/0:15:15,0	0/0:6:6,0	0/0:12:12,0	0/0:8:8,0	0/0:11:11,0	0/0:6:6,0	0/0:9:9,0	1/1:7:0,7	0/0:16:16,0	0/0:3:3,0	0/0:7:7,0	0/0:8:8,0	0/0:7:7,0	0/0:3:3,0	0/0:12:12,0	./.:0:.,.	0/0:4:4,0	./.:2:.,.	0/0:13:13,0	0/0:17:17,0	0/0:19:19,0	0/0:14:14,0	0/0:17:17,0	0/0:12:12,0	0/0:14:14,0	0/0:8:8,0	0/0:9:9,0	0/0:17:17,0	0/0:16:16,0	0/0:13:13,0	0/0:7:7,0	0/0:5:5,0	0/0:9:9,0	0/0:7:7,0	0/0:10:10,0	0/0:8:8,0	0/0:9:9,0	0/0:5:5,0	0/0:21:21,0	0/0:11:11,0	0/0:15:15,0	0/0:9:9,0	0/0:8:8,0	0/0:6:6,0	0/0:5:5,0	0/0:11:11,0	0/0:6:6,0	0/0:28:28,0	0/0:11:11,0	0/0:8:8,0	0/0:25:25,0	0/0:15:15,0	0/0:9:9,0	0/0:11:11,0	0/0:10:10,0	0/0:17:17,0	0/1:12:7,5	0/0:11:11,0	0/0:3:3,0	0/0:10:10,0	0/0:8:8,0	0/0:10:10,0	0/0:17:17,0	0/0:14:14,0	0/0:13:13,0	0/0:9:9,0
un	61380	439_58	A	G	.	PASS	NS=274;AF=0.270;locori=p	GT:DP:AD	0/0:37:37,0	1/1:21:0,21	0/0:35:35,0	0/0:40:40,0	0/0:41:41,0	0/0:59:59,0	0/0:37:37,0	0/1:17:5,12	0/0:13:13,0	0/1:35:16,19	0/0:35:35,0	0/0:43:43,0	0/0:53:53,0	0/0:32:32,0	0/0:41:41,0	0/0:29:29,0	0/0:21:21,0	0/1:16:9,7	0/1:17:6,11	0/0:16:16,0	0/0:9:9,0	0/0:13:13,0	0/1:6:3,3	0/0:15:15,0	0/0:8:8,0	0/0:7:7,0	0/0:8:8,0	0/0:19:19,0	0/0:17:17,0	0/0:38:38,0	0/0:28:28,0	0/1:26:18,8	0/1:41:18,23	0/0:38:38,0	0/1:24:10,14	0/0:38:38,0	0/0:38:38,0	0/0:43:43,0	0/0:22:22,0	0/0:35:35,0	0/1:11:4,7	0/0:23:23,0	0/1:23:11,12	0/0:39:39,0	0/1:28:16,12	./.:15:.,.	1/1:20:0,20	0/1:26:18,8	0/0:30:30,0	0/0:86:86,0	0/1:37:19,18	0/1:38:17,21	0/0:52:52,0	0/1:31:18,13	0/1:30:12,18	0/0:7:7,0	0/1:44:21,23	0/1:24:8,16	0/1:24:8,16	0/0:51:51,0	0/0:29:29,0	0/1:31:20,11	0/0:35:35,0	0/1:54:20,34	0/1:24:9,15	0/1:33:17,16	0/0:64:64,0	1/1:32:0,32	1/1:16:0,16	0/1:38:19,19	0/1:14:9,5	0/1:37:14,23	0/0:59:59,0	0/0:24:24,0	0/0:32:32,0	0/0:40:40,0	0/0:48:48,0	0/0:44:44,0	0/1:51:30,21	0/1:39:21,18	0/0:37:37,0	1/1:44:0,44	0/1:52:24,28	0/0:32:32,0	0/1:34:12,22	0/1:26:16,10	1/1:38:0,38	0/0:46:46,0	0/1:42:17,25	0/1:26:13,13	0/1:41:18,23	0/0:23:23,0	0/0:19:19,0	0/1:8:3,5	0/1:30:14,16	0/1:39:20,19	0/0:25:25,0	0/0:42:42,0	0/0:26:26,0	0/0:9:9,0	0/0:24:24,0	0/0:27:27,0	0/1:22:10,12	0/0:20:20,0	0/0:28:28,0	0/0:25:25,0	0/0:24:24,0	0/0:13:13,0	0/1:16:6,10	0/1:32:19,13	1/1:10:0,10	0/0:9:9,0	0/0:16:16,0	0/0:13:13,0	0/0:26:26,0	0/0:18:18,0	0/0:15:15,0	0/0:31:31,0	0/0:10:10,0	0/0:9:9,0	0/1:18:5,13	0/0:14:14,0	0/1:15:7,8	0/1:24:12,12	0/0:19:19,0	0/1:38:22,16	0/0:50:50,0	0/1:24:10,14	0/0:26:26,0	0/0:20:20,0	0/1:15:6,9	0/0:27:27,0	0/0:30:30,0	0/0:23:23,0	0/0:34:34,0	0/1:14:8,6	0/0:22:22,0	0/0:27:27,0	0/1:28:14,14	0/0:22:22,0	0/0:36:36,0	0/0:56:56,0	./.:0:.,.	0/1:36:17,19	0/0:24:24,0	0/0:50:50,0	1/1:45:0,45	0/0:83:83,0	0/0:69:69,0	0/0:46:46,0	0/0:65:65,0	0/0:40:40,0	0/0:15:15,0	0/1:34:17,17	0/1:91:48,43	1/1:55:0,55	0/1:39:23,16	0/1:36:19,17	0/1:35:17,18	0/1:47:23,24	0/0:33:33,0	0/0:34:34,0	0/0:34:34,0	0/0:18:18,0	./.:6:.,.	0/0:19:19,0	0/1:6:4,2	0/1:16:10,6	0/1:17:10,7	0/0:15:15,0	1/1:22:0,22	0/1:14:9,5	0/1:17:4,13	0/0:41:41,0	1/1:25:0,25	0/1:33:15,18	0/0:50:50,0	0/1:18:7,11	1/1:43:0,43	0/0:53:53,0	0/0:39:39,0	1/1:24:0,24	0/1:26:13,13	0/0:26:26,0	0/1:31:15,16	0/0:26:26,0	0/0:31:31,0	0/0:16:16,0	0/0:50:50,0	1/1:26:0,26	0/0:41:41,0	0/1:34:21,13	0/0:29:29,0	0/1:31:13,18	1/1:27:0,27	0/1:25:12,13	0/1:54:29,25	0/1:30:17,13	0/1:53:23,30	0/1:27:12,15	0/0:38:38,0	0/1:24:6,18	1/1:25:0,25	0/1:10:3,7	0/1:34:14,20	0/0:21:21,0	0/0:19:19,0	0/1:25:16,9	0/1:18:7,11	0/0:21:21,0	0/0:21:21,0	0/1:19:9,10	0/1:14:6,8	0/0:22:22,0	1/1:18:0,18	0/1:33:19,14	0/0:46:46,0	1/1:37:0,37	1/1:32:0,32	1/1:28:0,28	0/1:55:33,22	0/1:49:25,24	./.:0:.,.	0/1:23:14,9	0/1:36:21,15	0/0:20:20,0	0/1:29:17,12	0/1:16:10,6	1/1:45:0,45	0/0:19:19,0	0/0:25:25,0	1/1:16:0,16	0/0:11:11,0	0/1:19:8,11	0/0:22:22,0	0/0:30:30,0	0/0:22:22,0	0/1:30:19,11	0/0:9:9,0	0/1:27:9,18	0/0:26:26,0	0/1:18:7,11	0/0:25:25,0	0/1:20:12,8	0/0:26:26,0	0/1:33:16,17	0/1:23:12,11	0/1:17:8,9	0/0:17:17,0	0/1:21:10,11	0/0:24:24,0	0/0:18:18,0	0/0:12:12,0	0/0:26:26,0	1/1:13:0,13	0/0:18:18,0	0/1:14:9,5	0/1:17:8,9	0/1:25:8,17	0/0:30:30,0	0/0:10:10,0	0/0:15:15,0
un	61612	441_10	T	A	.	PASS	NS=198;AF=0.003;locori=p	GT:DP:AD	0/0:26:26,0	./.:0:.,.	0/0:4:4,0	0/0:26:26,0	0/0:8:8,0	0/0:27:27,0	0/0:18:18,0	0/0:8:8,0	0/0:7:7,0	0/0:22:22,0	0/0:4:4,0	0/0:9:9,0	0/0:8:8,0	0/0:11:11,0	0/0:13:13,0	./.:0:.,.	0/0:6:6,0	0/0:5:5,0	0/0:8:8,0	0/0:3:3,0	0/0:11:11,0	0/0:15:15,0	./.:2:.,.	0/0:3:3,0	0/0:6:6,0	./.:0:.,.	0/0:10:10,0	0/0:9:9,0	0/0:12:12,0	0/0:19:19,0	0/0:16:16,0	0/0:11:11,0	0/0:10:10,0	0/0:7:7,0	0/0:4:4,0	0/0:13:13,0	0/0:25:25,0	0/0:9:9,0	0/0:6:6,0	./.:0:.,.	0/0:12:12,0	0/0:11:11,0	0/0:4:4,0	0/0:2:2,0	0/0:3:3,0	./.:2:.,.	0/0:3:3,0	0/0:10:10,0	0/0:18:18,0	0/0:22:22,0	0/0:12:12,0	0/0:22:22,0	0/0:5:5,0	./.:0:.,.	0/0:7:7,0	./.:2:.,.	0/0:12:12,0	0/0:7:7,0	./.:0:.,.	0/0:6:6,0	0/0:3:3,0	0/0:7:7,0	./.:0:.,.	0/0:12:12,0	0/0:8:8,0	./.:0:.,.	./.:0:.,.	0/0:9:9,0	0/0:6:6,0	0/0:28:28,0	0/1:4:2,2	0/0:11:11,0	0/0:10:10,0	./.:0:.,.	0/0:3:3,0	0/0:12:12,0	0/0:13:13,0	0/0:17:17,0	0/0:14:14,0	./.:2:.,.	0/0:16:16,0	0/0:17:17,0	0/0:6:6,0	./.:0:.,.	0/0:12:12,0	0/0:6:6,0	0/0:9:9,0	0/0:18:18,0	./.:0:.,.	0/0:11:11,0	0/0:16:16,0	./.:0:.,.	0/0:11:11,0	./.:0:.,.	0/0:44:44,0	0/0:13:13,0	0/0:11:11,0	0/0:8:8,0	0/0:3:3,0	0/0:17:17,0	0/0:13:13,0	0/0:28:28,0	./.:0:.,.	0/0:4:4,0	0/0:20:20,0	0/0:20:20,0	0/0:11:11,0	0/0:9:9,0	./.:0:.,.	0/0:12:12,0	0/0:15:15,0	0/0:11:11,0	0/0:4:4,0	0/0:6:6,0	0/0:11:11,0	0/0:4:4,0	0/0:7:7,0	0/0:15:15,0	0/0:3:3,0	./.:0:.,.	0/0:15:15,0	0/0:16:16,0	./.:2:.,.	0/0:16:16,0	0/0:10:10,0	0/0:11:11,0	0/0:27:27,0	0/0:14:14,0	0/0:7:7,0	0/0:13:13,0	0/0:11:11,0	0/0:16:16,0	0/0:23:23,0	0/0:9:9,0	0/0:18:18,0	0/0:9:9,0	0/0:15:15,0	0/0:9:9,0	0/0:7:7,0	0/0:5:5,0	0/0:16:16,0	0/0:13:13,0	0/0:6:6,0	./.:0:.,.	./.:0:.,.	0/0:4:4,0	0/0:14:14,0	0/0:7:7,0	0/0:6:6,0	0/0:20:20,0	0/0:9:9,0	0/0:16:16,0	0/0:14:14,0	0/0:19:19,0	./.:0:.,.	0/0:12:12,0	0/0:7:7,0	0/0:8:8,0	0/0:9:9,0	0/0:15:15,0	0/0:7:7,0	0/0:8:8,0	0/0:16:16,0	0/0:15:15,0	0/0:3:3,0	0/0:3:3,0	0/0:11:11,0	./.:0:.,.	./.:0:.,.	./.:0:.,.	0/0:15:15,0	0/0:15:15,0	0/0:10:10,0	0/0:13:13,0	0/0:5:5,0	0/0:21:21,0	0/0:11:11,0	./.:0:.,.	0/0:12:12,0	0/0:5:5,0	0/0:5:5,0	0/0:15:15,0	0/0:4:4,0	./.:0:.,.	0/0:18:18,0	0/0:4:4,0	0/0:10:10,0	./.:0:.,.	./.:12:.,.	./.:4:.,.	./.:0:.,.	./.:9:.,.	./.:6:.,.	./.:14:.,.	./.:6:.,.	./.:5:.,.	./.:0:.,.	./.:0:.,.	./.:0:.,.	./.:4:.,.	./.:0:.,.	./.:0:.,.	./.:31:.,.	./.:6:.,.	./.:0:.,.	./.:2:.,.	./.:13:.,.	./.:8:.,.	./.:4:.,.	./.:3:.,.	./.:6:.,.	./.:2:.,.	./.:7:.,.	./.:0:.,.	./.:10:.,.	./.:10:.,.	./.:20:.,.	./.:15:.,.	./.:7:.,.	./.:3:.,.	./.:9:.,.	./.:6:.,.	./.:9:.,.	./.:0:.,.	./.:10:.,.	0/0:4:4,0	0/0:8:8,0	0/0:10:10,0	0/0:4:4,0	0/0:8:8,0	./.:0:.,.	0/0:13:13,0	0/0:2:2,0	./.:2:.,.	./.:0:.,.	./.:0:.,.	0/0:3:3,0	0/0:24:24,0	0/0:7:7,0	0/0:17:17,0	0/0:13:13,0	0/0:8:8,0	0/0:7:7,0	0/0:3:3,0	0/0:4:4,0	0/0:14:14,0	./.:0:.,.	0/0:8:8,0	0/0:8:8,0	./.:0:.,.	0/0:9:9,0	0/0:23:23,0	0/0:3:3,0	./.:0:.,.	0/0:7:7,0	./.:0:.,.	0/0:8:8,0	0/0:8:8,0	0/0:13:13,0	0/0:6:6,0	0/0:6:6,0	0/0:12:12,0
un	62016	443_134	T	A	.	PASS	NS=209;AF=0.024;locori=p	GT:DP:AD	0/0:51:51,0	0/0:14:14,0	0/0:70:70,0	0/0:37:37,0	0/0:41:41,0	0/0:37:37,0	./.:0:.,.	0/0:50:50,0	0/0:20:20,0	0/0:47:47,0	1/1:9:0,9	0/0:45:45,0	0/0:25:25,0	0/0:24:24,0	0/0:22:22,0	0/0:23:23,0	0/0:56:56,0	0/0:32:32,0	0/0:64:64,0	0/0:19:19,0	0/0:48:48,0	0/0:46:46,0	0/0:51:51,0	./.:29:.,.	0/0:42:42,0	0/0:21:21,0	0/0:14:14,0	0/0:47:47,0	0/0:38:38,0	0/0:44:44,0	0/0:47:47,0	0/0:25:25,0	0/0:51:51,0	0/0:67:67,0	0/0:41:41,0	./.:0:.,.	./.:0:.,.	0/0:54:54,0	0/0:35:35,0	0/0:41:41,0	0/0:58:58,0	0/0:24:24,0	0/0:24:24,0	./.:38:.,.	0/0:34:34,0	0/0:17:17,0	0/0:22:22,0	0/0:41:41,0	0/0:33:33,0	0/0:86:86,0	0/0:45:45,0	./.:0:.,.	0/0:55:55,0	0/0:43:43,0	0/0:40:40,0	0/0:27:27,0	./.:0:.,.	0/0:37:37,0	0/0:34:34,0	0/0:77:77,0	0/0:63:63,0	0/0:30:30,0	0/0:50:50,0	0/0:89:89,0	0/0:26:26,0	0/0:39:39,0	./.:0:.,.	./.:0:.,.	0/0:33:33,0	0/0:128:128,0	./.:0:.,.	0/0:38:38,0	1/1:10:0,10	0/0:18:18,0	0/0:74:74,0	0/0:104:104,0	./.:0:.,.	0/0:76:76,0	0/0:87:87,0	0/0:45:45,0	0/0:54:54,0	0/0:59:59,0	0/0:46:46,0	0/0:41:41,0	0/0:59:59,0	0/0:23:23,0	0/0:94:94,0	0/0:27:27,0	0/0:56:56,0	0/0:38:38,0	0/0:45:45,0	0/0:17:17,0	./.:0:.,.	0/0:12:12,0	0/0:40:40,0	./.:0:.,.	0/0:25:25,0	./.:0:.,.	0/0:21:21,0	0/0:39:39,0	0/0:92:92,0	0/0:50:50,0	0/1:26:16,10	0/0:26:26,0	./.:0:.,.	0/0:45:45,0	./.:0:.,.	./.:44:.,.	0/0:64:64,0	0/0:53:53,0	0/1:30:19,11	1/1:11:0,11	0/0:44:44,0	./.:0:.,.	./.:58:.,.	0/0:90:90,0	0/0:28:28,0	0/0:35:35,0	./.:0:.,.	0/0:32:32,0	0/0:39:39,0	0/0:42:42,0	0/0:38:38,0	0/0:34:34,0	0/0:65:65,0	0/0:85:85,0	0/0:77:77,0	0/0:24:24,0	0/0:17:17,0	0/0:30:30,0	0/0:46:46,0	0/0:31:31,0	0/0:24:24,0	./.:0:.,.	0/0:87:87,0	0/0:32:32,0	0/0:55:55,0	0/0:34:34,0	0/0:23:23,0	./.:0:.,.	./.:0:.,.	0/0:61:61,0	./.:0:.,.	./.:0:.,.	0/0:16:16,0	0/0:29:29,0	0/0:17:17,0	0/0:27:27,0	0/0:36:36,0	0/0:39:39,0	0/0:43:43,0	0/0:53:53,0	0/0:15:15,0	0/0:57:57,0	0/0:114:114,0	0/0:32:32,0	0/0:65:65,0	./.:0:.,.	0/0:24:24,0	0/0:30:30,0	0/0:62:62,0	0/0:43:43,0	./.:0:.,.	0/0:34:34,0	0/0:23:23,0	0/0:92:92,0	0/0:30:30,0	0/0:88:88,0	0/0:46:46,0	1/1:5:0,5	0/0:38:38,0	0/0:65:65,0	0/0:35:35,0	0/0:40:40,0	0/0:60:60,0	0/0:72:72,0	./.:0:.,.	0/0:24:24,0	0/0:46:46,0	0/0:74:74,0	0/0:25:25,0	0/0:55:55,0	0/0:39:39,0	0/0:63:63,0	0/0:56:56,0	0/0:32:32,0	0/0:53:53,0	0/0:41:41,0	0/0:83:83,0	0/0:21:21,0	0/0:31:31,0	0/0:61:61,0	0/0:50:50,0	0/0:68:68,0	0/0:48:48,0	0/0:29:29,0	0/0:27:27,0	0/0:14:14,0	0/0:38:38,0	0/0:7:7,0	0/0:29:29,0	0/0:37:37,0	0/0:33:33,0	0/0:32:32,0	0/0:55:55,0	0/0:32:32,0	0/0:16:16,0	0/0:12:12,0	./.:0:.,.	0/0:46:46,0	0/0:14:14,0	0/0:35:35,0	0/0:14:14,0	0/0:10:10,0	0/0:25:25,0	0/0:21:21,0	0/0:46:46,0	0/0:24:24,0	0/0:67:67,0	0/0:38:38,0	0/0:56:56,0	0/0:22:22,0	./.:0:.,.	./.:18:.,.	0/0:40:40,0	./.:0:.,.	./.:0:.,.	./.:0:.,.	./.:0:.,.	./.:0:.,.	./.:0:.,.	./.:0:.,.	./.:0:.,.	./.:0:.,.	./.:0:.,.	./.:0:.,.	./.:0:.,.	./.:0:.,.	./.:0:.,.	./.:0:.,.	./.:0:.,.	./.:0:.,.	./.:0:.,.	./.:0:.,.	./.:0:.,.	./.:0:.,.	./.:0:.,.	./.:0:.,.	./.:0:.,.	./.:0:.,.	./.:0:.,.	./.:0:.,.	./.:0:.,.	./.:0:.,.	./.:0:.,.	./.:0:.,.	./.:0:.,.	./.:0:.,.	./.:0:.,.	./.:0:.,.	./.:0:.,.	./.:0:.,.
un	62561	447_119	G	T	.	PASS	NS=251;AF=0.163;locori=p	GT:DP:AD	0/0:21:21,0	0/0:10:10,0	0/0:5:5,0	0/0:4:4,0	0/0:11:11,0	0/0:12:12,0	0/0:24:24,0	0/0:9:9,0	0/0:3:3,0	0/0:7:7,0	0/0:10:10,0	0/1:7:4,3	0/0:13:13,0	0/0:13:13,0	0/0:18:18,0	0/1:29:18,11	0/0:31:31,0	0/0:29:29,0	0/0:27:27,0	0/0:18:18,0	0/0:32:32,0	0/0:31:31,0	0/0:31:31,0	1/1:26:0,26	0/0:28:28,0	0/0:23:23,0	0/0:22:22,0	0/1:25:12,13	./.:0:.,.	0/0:29:29,0	0/0:14:14,0	0/0:13:13,0	0/0:13:13,0	0/1:16:8,8	./.:0:.,.	0/0:14:14,0	0/0:10:10,0	0/1:18:7,11	0/1:11:6,5	0/0:15:15,0	./.:12:.,.	0/1:17:11,6	0/0:6:6,0	0/0:16:16,0	0/0:12:12,0	0/0:15:15,0	0/1:13:8,5	0/0:20:20,0	0/0:14:14,0	0/0:18:18,0	0/0:24:24,0	0/0:15:15,0	0/0:31:31,0	0/1:20:11,9	0/0:8:8,0	0/0:13:13,0	0/0:22:22,0	0/0:18:18,0	0/0:15:15,0	0/0:9:9,0	0/0:12:12,0	0/0:23:23,0	0/1:25:9,16	0/0:32:32,0	0/0:11:11,0	0/1:25:15,10	0/1:18:3,15	0/0:28:28,0	0/0:17:17,0	0/0:26:26,0	0/0:18:18,0	0/0:22:22,0	1/1:25:0,25	0/0:16:16,0	./.:0:.,.	./.:0:.,.	0/0:51:51,0	0/0:21:21,0	1/1:18:0,18	0/0:14:14,0	0/0:21:21,0	0/0:9:9,0	0/0:20:20,0	0/0:16:16,0	0/0:21:21,0	0/0:15:15,0	0/0:41:41,0	0/0:16:16,0	0/0:28:28,0	0/1:11:7,4	0/1:13:7,6	0/0:9:9,0	0/0:30:30,0	./.:6:.,.	0/0:21:21,0	0/0:27:27,0	0/0:24:24,0	./.:0:.,.	0/0:37:37,0	0/0:15:15,0	0/0:38:38,0	0/0:41:41,0	0/0:21:21,0	./.:0:.,.	./.:0:.,.	0/1:13:9,4	0/1:22:10,12	0/0:27:27,0	1/1:28:0,28	0/0:28:28,0	0/0:25:25,0	0/0:21:21,0	0/1:20:12,8	0/0:22:22,0	0/0:15:15,0	0/0:37:37,0	./.:0:.,.	0/0:40:40,0	0/0:12:12,0	0/0:11:11,0	0/0:16:16,0	0/1:29:16,13	0/0:16:16,0	0/1:11:7,4	0/0:31:31,0	0/0:33:33,0	0/0:38:38,0	0/0:16:16,0	0/0:12:12,0	0/0:14:14,0	0/1:14:6,8	0/1:18:8,10	0/0:32:32,0	./.:0:.,.	0/0:28:28,0	0/0:21:21,0	./.:0:.,.	0/0:32:32,0	0/0:17:17,0	1/1:4:0,4	0/1:14:10,4	./.:17:.,.	0/1:13:7,6	0/1:18:8,10	0/1:9:5,4	1/1:11:0,11	./.:0:.,.	0/0:29:29,0	0/1:21:7,14	0/1:9:6,3	0/1:14:7,7	0/1:19:9,10	1/1:5:0,5	0/1:22:9,13	0/1:31:12,19	./.:0:.,.	0/0:28:28,0	0/0:22:22,0	0/0:24:24,0	0/1:17:7,10	0/1:12:7,5	0/0:43:43,0	0/1:23:11,12	0/1:27:9,18	./.:5:.,.	0/0:31:31,0	0/0:24:24,0	0/0:22:22,0	0/0:15:15,0	0/0:27:27,0	0/1:40:16,24	0/0:23:23,0	0/1:23:13,10	0/0:24:24,0	1/1:7:0,7	0/0:13:13,0	0/0:15:15,0	0/0:26:26,0	0/1:24:10,14	0/0:33:33,0	0/0:30:30,0	0/0:8:8,0	./.:0:.,.	0/0:25:25,0	0/0:25:25,0	0/0:11:11,0	./.:0:.,.	./.:13:.,.	0/0:16:16,0	0/0:8:8,0	0/0:13:13,0	./.:0:.,.	0/0:13:13,0	0/1:17:11,6	0/0:16:16,0	0/0:23:23,0	0/1:12:7,5	./.:8:.,.	0/0:10:10,0	0/0:11:11,0	./.:0:.,.	0/0:23:23,0	0/0:26:26,0	0/1:8:5,3	0/0:16:16,0	0/0:12:12,0	0/0:20:20,0	0/0:4:4,0	0/0:12:12,0	0/1:7:4,3	0/1:27:14,13	0/0:4:4,0	./.:0:.,.	0/0:13:13,0	0/1:7:4,3	0/0:14:14,0	0/0:23:23,0	0/0:18:18,0	0/0:23:23,0	./.:19:.,.	0/0:5:5,0	0/0:13:13,0	1/1:3:0,3	0/0:5:5,0	1/1:6:0,6	0/0:27:27,0	0/0:15:15,0	0/0:34:34,0	0/0:18:18,0	./.:0:.,.	0/0:17:17,0	0/0:21:21,0	0/0:11:11,0	0/0:17:17,0	0/0:22:22,0	0/0:35:35,0	0/0:21:21,0	0/1:29:17,12	0/0:27:27,0	0/0:26:26,0	0/0:23:23,0	1/1:14:0,14	0/1:24:18,6	0/1:34:22,12	0/1:20:12,8	0/0:18:18,0	0/0:25:25,0	0/1:23:14,9	0/1:28:16,12	./.:0:.,.	0/1:18:6,12	0/0:56:56,0	0/0:32:32,0	0/0:36:36,0	0/0:13:13,0	0/0:32:32,0	0/0:20:20,0	./.:0:.,.	0/0:18:18,0	0/0:39:39,0	0/0:14:14,0	1/1:22:0,22
un	62729	449_7	C	A	.	PASS	NS=247;AF=0.020;locori=p	GT:DP:AD	0/0:4:4,0	0/0:3:3,0	0/0:3:3,0	0/0:4:4,0	0/0:4:4,0	0/0:12:12,0	0/0:6:6,0	0/0:7:7,0	0/0:7:7,0	0/0:11:11,0	0/0:5:5,0	0/0:6:6,0	0/0:6:6,0	./.:2:.,.	0/0:8:8,0	0/0:6:6,0	0/0:12:12,0	0/0:6:6,0	0/0:9:9,0	0/0:5:5,0	0/0:3:3,0	0/0:6:6,0	./.:2:.,.	0/0:12:12,0	0/0:6:6,0	./.:0:.,.	./.:2:.,.	0/1:5:3,2	0/0:5:5,0	0/0:7:7,0	0/0:4:4,0	0/0:6:6,0	0/0:5:5,0	0/0:7:7,0	0/1:7:3,4	0/0:9:9,0	0/0:13:13,0	0/0:11:11,0	0/0:11:11,0	0/0:5:5,0	0/0:4:4,0	0/0:12:12,0	0/0:2:2,0	0/0:13:13,0	0/0:6:6,0	./.:2:.,.	./.:2:.,.	0/0:4:4,0	0/0:7:7,0	0/0:24:24,0	0/0:8:8,0	./.:2:.,.	0/0:6:6,0	0/0:3:3,0	0/0:3:3,0	0/0:5:5,0	0/0:15:15,0	./.:0:.,.	0/0:7:7,0	0/0:6:6,0	0/0:4:4,0	0/0:4:4,0	0/0:8:8,0	0/0:5:5,0	0/0:4:4,0	0/0:4:4,0	0/0:14:14,0	0/0:7:7,0	0/1:6:2,4	0/0:17:17,0	./.:0:.,.	0/0:8:8,0	0/0:7:7,0	0/0:5:5,0	0/0:16:16,0	0/0:9:9,0	0/0:16:16,0	0/0:13:13,0	0/0:22:22,0	0/0:7:7,0	0/0:7:7,0	0/0:11:11,0	0/0:5:5,0	0/0:7:7,0	0/0:14:14,0	0/0:6:6,0	0/0:5:5,0	0/0:6:6,0	0/0:12:12,0	0/0:10:10,0	0/0:13:13,0	0/0:6:6,0	0/0:5:5,0	0/0:5:5,0	0/0:16:16,0	0/0:4:4,0	0/0:6:6,0	0/0:9:9,0	0/0:9:9,0	1/1:5:0,5	0/0:12:12,0	0/0:9:9,0	0/0:6:6,0	0/0:7:7,0	0/0:10:10,0	0/0:11:11,0	0/0:7:7,0	0/0:9:9,0	0/0:6:6,0	0/0:5:5,0	./.:0:.,.	0/0:4:4,0	0/0:14:14,0	./.:0:.,.	0/0:6:6,0	0/0:7:7,0	./.:2:.,.	0/0:9:9,0	0/0:5:5,0	0/0:3:3,0	0/1:8:5,3	./.:0:.,.	0/0:5:5,0	0/0:11:11,0	0/0:3:3,0	0/0:13:13,0	0/0:10:10,0	0/0:5:5,0	0/0:10:10,0	./.:2:.,.	0/0:2:2,0	0/1:5:3,2	0/1:8:2,6	0/0:3:3,0	0/0:13:13,0	0/1:9:3,6	0/0:6:6,0	0/1:13:7,6	./.:0:.,.	0/0:5:5,0	0/0:4:4,0	0/0:13:13,0	0/0:13:13,0	0/0:12:12,0	0/0:4:4,0	0/0:16:16,0	0/0:7:7,0	0/0:15:15,0	0/0:10:10,0	0/0:13:13,0	0/0:6:6,0	0/0:6:6,0	0/0:6:6,0	0/0:9:9,0	0/0:3:3,0	0/0:11:11,0	0/0:11:11,0	0/0:7:7,0	0/0:4:4,0	0/0:10:10,0	0/0:2:2,0	0/0:5:5,0	0/0:11:11,0	0/0:11:11,0	./.:0:.,.	0/0:6:6,0	0/0:7:7,0	0/0:5:5,0	0/0:5:5,0	0/0:9:9,0	0/0:13:13,0	./.:2:.,.	0/0:13:13,0	0/0:12:12,0	0/0:9:9,0	0/0:8:8,0	0/0:8:8,0	0/0:6:6,0	0/0:10:10,0	0/0:16:16,0	0/0:9:9,0	0/0:5:5,0	0/0:11:11,0	0/0:4:4,0	0/0:13:13,0	0/0:6:6,0	0/0:6:6,0	0/0:3:3,0	0/0:6:6,0	0/0:4:4,0	0/0:10:10,0	0/0:9:9,0	0/0:7:7,0	0/0:15:15,0	0/0:8:8,0	0/0:3:3,0	0/0:8:8,0	0/0:4:4,0	0/0:16:16,0	0/0:3:3,0	0/0:7:7,0	0/0:10:10,0	0/0:12:12,0	0/0:5:5,0	0/0:5:5,0	0/0:4:4,0	0/0:6:6,0	0/0:4:4,0	0/0:6:6,0	0/0:7:7,0	0/0:5:5,0	0/0:3:3,0	0/0:3:3,0	0/0:3:3,0	./.:0:.,.	0/0:3:3,0	0/0:10:10,0	0/0:5:5,0	0/0:7:7,0	0/0:11:11,0	0/0:11:11,0	0/0:7:7,0	0/0:9:9,0	0/0:9:9,0	./.:0:.,.	0/0:9:9,0	0/0:4:4,0	0/0:5:5,0	0/0:3:3,0	0/0:14:14,0	0/0:3:3,0	0/0:15:15,0	0/0:10:10,0	0/0:10:10,0	0/0:4:4,0	./.:2:.,.	0/0:7:7,0	0/0:20:20,0	./.:2:.,.	0/0:16:16,0	0/0:6:6,0	0/0:7:7,0	./.:0:.,.	0/0:11:11,0	0/0:8:8,0	0/0:11:11,0	0/0:10:10,0	./.:0:.,.	0/0:5:5,0	0/0:6:6,0	0/0:13:13,0	./.:2:.,.	0/0:3:3,0	0/0:8:8,0	./.:0:.,.	./.:2:.,.	0/0:5:5,0	0/0:6:6,0	0/0:15:15,0	0/0:3:3,0	0/0:9:9,0	0/0:7:7,0
un	62891	450_29	G	A	.	PASS	NS=199;AF=0.078;locori=p	GT:DP:AD	0/0:8:8,0	0/1:9:4,5	./.:0:.,.	0/0:10:10,0	0/0:7:7,0	0/0:7:7,0	0/0:6:6,0	0/0:3:3,0	./.:0:.,.	./.:0:.,.	0/0:10:10,0	0/1:10:5,5	0/0:4:4,0	0/0:9:9,0	0/0:15:15,0	0/0:11:11,0	0/0:8:8,0	0/0:7:7,0	0/0:4:4,0	0/0:5:5,0	0/1:10:3,7	0/0:11:11,0	1/1:3:0,3	0/0:7:7,0	0/0:11:11,0	./.:0:.,.	0/0:7:7,0	0/0:9:9,0	0/1:7:3,4	0/0:3:3,0	0/0:10:10,0	./.:0:.,.	0/0:8:8,0	./.:0:.,.	0/0:3:3,0	0/0:5:5,0	0/0:18:18,0	0/0:7:7,0	./.:0:.,.	0/0:10:10,0	0/0:6:6,0	0/0:5:5,0	./.:3:.,.	0/0:12:12,0	0/0:3:3,0	./.:0:.,.	1/1:2:0,2	0/0:9:9,0	0/0:8:8,0	0/0:5:5,0	./.:0:.,.	./.:0:.,.	0/0:5:5,0	./.:0:.,.	0/0:5:5,0	0/0:5:5,0	0/0:13:13,0	0/0:14:14,0	0/1:13:7,6	0/0:14:14,0	./.:12:.,.	0/0:12:12,0	0/0:7:7,0	0/0:11:11,0	0/0:3:3,0	0/0:4:4,0	0/0:22:22,0	./.:2:.,.	0/0:8:8,0	0/0:5:5,0	0/0:3:3,0	./.:0:.,.	0/0:19:19,0	0/0:5:5,0	0/0:21:21,0	0/0:16:16,0	0/0:17:17,0	0/1:10:7,3	0/0:10:10,0	0/0:5:5,0	0/0:8:8,0	0/1:8:3,5	0/0:10:10,0	0/0:17:17,0	./.:0:.,.	0/0:15:15,0	0/0:8:8,0	0/0:6:6,0	./.:0:.,.	0/0:4:4,0	0/0:10:10,0	./.:0:.,.	0/0:11:11,0	./.:0:.,.	./.:0:.,.	0/0:13:13,0	0/0:10:10,0	0/0:8:8,0	0/1:8:6,2	0/0:7:7,0	0/0:16:16,0	0/0:13:13,0	0/0:4:4,0	0/0:12:12,0	0/0:10:10,0	0/0:13:13,0	./.:0:.,.	0/0:7:7,0	./.:0:.,.	0/0:7:7,0	0/0:12:12,0	0/1:8:2,6	0/0:14:14,0	0/0:4:4,0	0/0:8:8,0	0/0:9:9,0	0/0:4:4,0	0/0:9:9,0	0/0:4:4,0	0/0:6:6,0	0/0:6:6,0	0/0:3:3,0	0/0:6:6,0	0/0:7:7,0	0/0:12:12,0	0/0:12:12,0	0/0:9:9,0	0/0:10:10,0	0/0:11:11,0	0/0:3:3,0	0/1:10:7,3	0/0:4:4,0	0/0:8:8,0	0/0:14:14,0	0/0:8:8,0	0/0:7:7,0	0/0:7:7,0	0/0:10:10,0	./.:9:.,.	./.:8:.,.	./.:16:.,.	./.:5:.,.	./.:13:.,.	./.:0:.,.	./.:2:.,.	./.:0:.,.	./.:0:.,.	./.:9:.,.	./.:11:.,.	./.:0:.,.	./.:15:.,.	./.:7:.,.	./.:0:.,.	./.:9:.,.	./.:10:.,.	./.:9:.,.	./.:11:.,.	./.:9:.,.	./.:10:.,.	./.:4:.,.	./.:7:.,.	./.:0:.,.	./.:6:.,.	./.:7:.,.	./.:2:.,.	0/0:16:16,0	0/0:5:5,0	0/0:7:7,0	0/1:10:3,7	0/0:18:18,0	0/0:11:11,0	0/0:10:10,0	0/1:7:3,4	0/1:13:6,7	0/0:14:14,0	0/0:12:12,0	./.:0:.,.	0/0:7:7,0	0/0:12:12,0	0/0:18:18,0	0/0:3:3,0	0/1:16:7,9	./.:0:.,.	0/0:6:6,0	0/0:4:4,0	0/0:4:4,0	0/0:7:7,0	0/0:8:8,0	0/0:14:14,0	0/0:7:7,0	0/0:9:9,0	1/1:6:0,6	0/0:7:7,0	0/0:5:5,0	0/0:10:10,0	0/0:4:4,0	0/0:15:15,0	./.:0:.,.	./.:0:.,.	./.:0:.,.	0/0:9:9,0	0/0:3:3,0	0/0:12:12,0	0/0:4:4,0	./.:0:.,.	0/0:7:7,0	./.:0:.,.	0/0:5:5,0	./.:0:.,.	0/0:15:15,0	0/1:7:3,4	0/0:5:5,0	./.:0:.,.	0/0:3:3,0	0/0:4:4,0	0/0:6:6,0	0/1:19:12,7	./.:0:.,.	0/0:12:12,0	./.:0:.,.	0/0:7:7,0	0/0:9:9,0	1/1:8:0,8	0/1:6:3,3	0/0:8:8,0	0/0:8:8,0	./.:0:.,.	0/0:6:6,0	0/1:8:5,3	./.:0:.,.	./.:8:.,.	./.:0:.,.	0/0:6:6,0	0/0:4:4,0	0/1:8:4,4	0/0:6:6,0	0/0:7:7,0	0/0:13:13,0	0/0:4:4,0	0/0:5:5,0	./.:2:.,.	0/0:10:10,0	./.:0:.,.	0/0:10:10,0	0/0:9:9,0	1/1:8:0,8	0/0:7:7,0	0/0:7:7,0	./.:4:.,.	0/0:8:8,0	0/0:9:9,0	0/0:10:10,0	./.:0:.,.	0/0:3:3,0	./.:0:.,.	0/0:7:7,0	0/0:10:10,0	0/0:9:9,0	0/0:7:7,0	0/0:5:5,0	0/0:9:9,0	./.:2:.,.
un	63861	457_19	C	T	.	PASS	NS=246;AF=0.033;locori=p	GT:DP:AD	./.:8:.,.	./.:6:.,.	./.:6:.,.	./.:9:.,.	./.:9:.,.	./.:8:.,.	./.:0:.,.	./.:4:.,.	./.:4:.,.	./.:10:.,.	./.:6:.,.	./.:7:.,.	./.:11:.,.	./.:8:.,.	./.:7:.,.	0/0:12:12,0	0/0:11:11,0	0/0:9:9,0	0/0:12:12,0	0/0:12:12,0	0/0:12:12,0	0/0:12:12,0	0/1:9:4,5	0/0:14:14,0	0/0:11:11,0	0/0:7:7,0	0/0:6:6,0	0/1:11:5,6	0/0:9:9,0	0/0:10:10,0	0/0:6:6,0	0/0:5:5,0	0/0:7:7,0	0/0:5:5,0	0/0:5:5,0	0/0:9:9,0	0/0:13:13,0	0/0:11:11,0	0/0:6:6,0	0/0:10:10,0	0/0:10:10,0	0/0:5:5,0	0/0:6:6,0	0/0:12:12,0	0/0:9:9,0	0/0:8:8,0	0/0:6:6,0	0/0:14:14,0	0/0:9:9,0	0/0:7:7,0	0/0:6:6,0	0/0:20:20,0	0/1:14:7,7	0/0:5:5,0	0/0:8:8,0	0/0:4:4,0	0/0:11:11,0	0/0:12:12,0	0/0:9:9,0	0/0:9:9,0	0/0:12:12,0	0/0:15:15,0	0/0:7:7,0	0/0:15:15,0	0/0:11:11,0	0/0:8:8,0	0/0:10:10,0	0/0:13:13,0	./.:6:.,.	0/0:11:11,0	0/0:4:4,0	0/1:11:6,5	0/1:13:7,6	0/0:6:6,0	0/0:9:9,0	0/0:19:19,0	0/0:21:21,0	0/0:10:10,0	0/0:19:19,0	0/0:11:11,0	0/0:14:14,0	0/0:5:5,0	0/0:12:12,0	0/0:9:9,0	0/0:15:15,0	0/0:11:11,0	0/0:11:11,0	0/0:5:5,0	0/0:11:11,0	./.:8:.,.	0/0:5:5,0	0/0:9:9,0	0/0:15:15,0	0/0:6:6,0	0/0:21:21,0	0/0:15:15,0	0/0:16:16,0	0/0:15:15,0	0/0:17:17,0	0/0:3:3,0	0/0:15:15,0	0/0:17:17,0	0/0:9:9,0	0/0:6:6,0	0/0:10:10,0	0/0:12:12,0	0/0:21:21,0	0/0:18:18,0	0/1:14:9,5	0/0:10:10,0	0/0:9:9,0	./.:9:.,.	0/0:12:12,0	0/0:18:18,0	0/0:12:12,0	0/0:21:21,0	0/0:13:13,0	0/0:12:12,0	0/0:10:10,0	0/0:6:6,0	0/0:8:8,0	0/0:12:12,0	0/0:8:8,0	0/0:5:5,0	0/0:9:9,0	0/0:17:17,0	0/0:9:9,0	0/0:15:15,0	0/0:8:8,0	0/0:5:5,0	0/0:12:12,0	0/0:13:13,0	0/0:11:11,0	0/0:17:17,0	0/0:16:16,0	0/0:17:17,0	0/0:11:11,0	0/0:15:15,0	0/0:3:3,0	0/0:3:3,0	0/0:9:9,0	0/0:15:15,0	0/1:14:6,8	./.:2:.,.	0/0:5:5,0	0/0:4:4,0	0/0:12:12,0	0/0:10:10,0	0/0:14:14,0	0/0:7:7,0	0/0:12:12,0	0/0:9:9,0	0/1:5:3,2	0/0:13:13,0	0/1:14:4,10	0/1:10:4,6	0/0:15:15,0	0/0:7:7,0	0/0:7:7,0	0/1:11:4,7	0/0:11:11,0	0/1:11:5,6	0/0:8:8,0	0/0:11:11,0	0/0:7:7,0	0/0:10:10,0	0/0:6:6,0	0/0:27:27,0	0/0:15:15,0	0/0:17:17,0	0/0:11:11,0	0/0:17:17,0	0/0:10:10,0	0/0:9:9,0	0/0:11:11,0	0/0:12:12,0	0/0:14:14,0	0/0:5:5,0	0/0:12:12,0	0/0:14:14,0	0/0:5:5,0	0/0:7:7,0	0/0:8:8,0	0/0:5:5,0	0/0:11:11,0	./.:7:.,.	0/0:11:11,0	0/0:4:4,0	0/0:15:15,0	0/0:7:7,0	0/0:14:14,0	0/0:6:6,0	0/1:13:7,6	0/0:7:7,0	0/0:17:17,0	0/0:10:10,0	0/0:16:16,0	0/0:12:12,0	0/0:24:24,0	./.:2:.,.	0/0:13:13,0	0/0:9:9,0	0/0:7:7,0	0/0:7:7,0	0/0:10:10,0	0/0:4:4,0	0/0:11:11,0	0/0:7:7,0	0/0:10:10,0	0/0:5:5,0	0/0:5:5,0	0/0:10:10,0	./.:3:.,.	0/0:6:6,0	./.:0:.,.	0/0:9:9,0	0/0:13:13,0	0/0:9:9,0	0/0:16:16,0	0/0:17:17,0	0/0:9:9,0	0/0:8:8,0	0/0:10:10,0	0/0:7:7,0	0/0:7:7,0	0/0:13:13,0	0/0:13:13,0	0/0:5:5,0	0/0:9:9,0	0/0:9:9,0	0/0:8:8,0	0/0:10:10,0	0/0:12:12,0	0/0:7:7,0	0/0:16:16,0	0/0:5:5,0	0/0:12:12,0	0/0:16:16,0	./.:5:.,.	0/0:20:20,0	0/0:5:5,0	0/0:15:15,0	0/0:14:14,0	0/0:14:14,0	0/1:9:6,3	0/0:17:17,0	0/0:17:17,0	0/0:12:12,0	0/0:11:11,0	0/0:6:6,0	0/0:15:15,0	0/0:17:17,0	./.:2:.,.	0/0:22:22,0	0/0:3:3,0	0/0:13:13,0	0/0:3:3,0	0/0:12:12,0	0/0:12:12,0	0/0:12:12,0	0/0:16:16,0	0/0:5:5,0
un	65115	466_13	G	A	.	PASS	NS=247;AF=0.018;locori=p	GT:DP:AD	0/1:10:7,3	./.:0:.,.	0/0:19:19,0	0/0:14:14,0	0/0:3:3,0	0/0:16:16,0	0/0:8:8,0	0/0:3:3,0	0/0:3:3,0	0/0:5:5,0	0/0:13:13,0	0/0:14:14,0	0/0:6:6,0	0/0:9:9,0	0/0:18:18,0	0/0:7:7,0	0/0:21:21,0	0/0:5:5,0	0/0:6:6,0	0/0:9:9,0	0/0:4:4,0	0/0:26:26,0	0/0:3:3,0	0/0:11:11,0	0/0:13:13,0	./.:0:.,.	0/0:4:4,0	0/0:17:17,0	./.:0:.,.	./.:14:.,.	0/0:7:7,0	0/0:6:6,0	0/0:4:4,0	0/0:20:20,0	0/0:4:4,0	0/0:28:28,0	./.:14:.,.	0/0:15:15,0	0/0:16:16,0	./.:0:.,.	0/0:10:10,0	0/0:15:15,0	0/0:4:4,0	0/0:17:17,0	./.:0:.,.	./.:0:.,.	0/0:11:11,0	0/0:19:19,0	0/0:18:18,0	0/0:9:9,0	./.:9:.,.	0/0:16:16,0	0/0:8:8,0	0/0:8:8,0	0/0:10:10,0	0/0:3:3,0	0/0:24:24,0	0/0:13:13,0	0/0:27:27,0	0/0:46:46,0	0/0:25:25,0	0/0:27:27,0	0/0:10:10,0	0/0:3:3,0	0/0:29:29,0	0/0:7:7,0	0/0:18:18,0	0/0:10:10,0	0/0:8:8,0	0/0:19:19,0	0/0:11:11,0	./.:8:.,.	0/0:13:13,0	0/0:10:10,0	0/0:11:11,0	0/0:11:11,0	0/0:20:20,0	0/0:21:21,0	0/0:5:5,0	0/0:12:12,0	0/0:11:11,0	0/0:15:15,0	0/0:15:15,0	0/0:17:17,0	0/0:24:24,0	0/0:11:11,0	0/0:28:28,0	0/0:24:24,0	0/0:9:9,0	0/0:21:21,0	0/0:29:29,0	./.:0:.,.	0/0:9:9,0	./.:0:.,.	0/0:18:18,0	0/0:12:12,0	0/0:25:25,0	0/0:15:15,0	0/0:13:13,0	0/0:23:23,0	0/0:16:16,0	0/0:15:15,0	0/0:9:9,0	0/0:19:19,0	0/0:11:11,0	0/0:11:11,0	0/0:13:13,0	0/0:10:10,0	0/0:8:8,0	./.:0:.,.	0/0:9:9,0	0/0:12:12,0	0/0:16:16,0	./.:0:.,.	0/0:5:5,0	0/0:24:24,0	0/0:4:4,0	./.:2:.,.	0/0:9:9,0	0/0:10:10,0	0/0:8:8,0	0/0:26:26,0	./.:0:.,.	0/0:16:16,0	0/0:12:12,0	0/0:14:14,0	0/0:25:25,0	0/0:14:14,0	0/0:11:11,0	0/0:7:7,0	0/0:5:5,0	0/0:5:5,0	0/0:41:41,0	0/0:17:17,0	0/0:24:24,0	0/0:18:18,0	0/0:19:19,0	0/0:12:12,0	0/0:18:18,0	0/0:6:6,0	0/0:18:18,0	./.:10:.,.	0/0:6:6,0	0/1:14:9,5	0/0:8:8,0	./.:0:.,.	0/0:5:5,0	0/0:17:17,0	0/0:10:10,0	0/1:9:4,5	0/0:13:13,0	0/0:7:7,0	0/0:8:8,0	0/1:12:8,4	0/0:39:39,0	./.:28:.,.	0/0:18:18,0	0/0:18:18,0	0/0:16:16,0	0/0:24:24,0	0/0:8:8,0	0/0:14:14,0	0/0:14:14,0	0/0:4:4,0	0/0:3:3,0	0/0:7:7,0	0/0:4:4,0	0/0:14:14,0	0/0:6:6,0	0/0:8:8,0	0/0:7:7,0	0/0:4:4,0	0/0:10:10,0	0/0:15:15,0	0/0:17:17,0	0/0:26:26,0	0/0:19:19,0	0/0:6:6,0	0/0:12:12,0	0/0:28:28,0	0/0:4:4,0	0/0:21:21,0	0/0:9:9,0	0/0:7:7,0	0/0:12:12,0	0/0:5:5,0	0/0:7:7,0	0/0:4:4,0	0/0:17:17,0	0/0:5:5,0	0/0:9:9,0	0/0:8:8,0	0/0:9:9,0	0/0:9:9,0	0/0:3:3,0	0/1:12:4,8	0/0:12:12,0	0/0:12:12,0	./.:0:.,.	0/0:5:5,0	0/0:9:9,0	0/0:10:10,0	./.:6:.,.	0/0:7:7,0	0/0:6:6,0	./.:18:.,.	0/0:12:12,0	0/0:9:9,0	0/0:8:8,0	0/0:5:5,0	0/0:22:22,0	0/0:5:5,0	./.:8:.,.	0/0:5:5,0	0/0:7:7,0	0/0:8:8,0	0/0:25:25,0	0/0:5:5,0	0/0:19:19,0	0/0:8:8,0	0/0:18:18,0	0/0:17:17,0	0/0:9:9,0	0/0:12:12,0	0/0:6:6,0	0/0:8:8,0	0/0:13:13,0	0/0:24:24,0	0/0:15:15,0	0/0:14:14,0	0/0:9:9,0	0/0:11:11,0	0/0:22:22,0	0/0:9:9,0	0/0:4:4,0	0/0:14:14,0	0/0:13:13,0	./.:0:.,.	0/0:5:5,0	0/0:18:18,0	0/0:5:5,0	0/1:16:11,5	0/0:10:10,0	0/0:4:4,0	0/0:26:26,0	0/0:20:20,0	0/0:3:3,0	0/1:14:9,5	0/0:22:22,0	./.:2:.,.	0/0:6:6,0	0/0:22:22,0	0/0:4:4,0	0/0:22:22,0	0/0:7:7,0	0/0:5:5,0	0/0:14:14,0	0/0:16:16,0	./.:0:.,.	0/0:13:13,0	0/0:14:14,0	0/1:11:7,4
un	66588	476_86	G	A	.	PASS	NS=210;AF=0.017;locori=p	GT:DP:AD	0/0:9:9,0	0/0:5:5,0	0/0:16:16,0	0/0:6:6,0	0/0:4:4,0	0/0:5:5,0	0/0:4:4,0	0/0:5:5,0	0/0:4:4,0	0/0:11:11,0	0/0:4:4,0	0/0:7:7,0	0/0:4:4,0	0/0:7:7,0	0/0:6:6,0	./.:4:.,.	./.:5:.,.	./.:3:.,.	./.:8:.,.	./.:2:.,.	./.:12:.,.	./.:12:.,.	./.:4:.,.	./.:11:.,.	./.:5:.,.	./.:2:.,.	./.:0:.,.	./.:5:.,.	./.:12:.,.	./.:11:.,.	./.:8:.,.	./.:0:.,.	./.:9:.,.	./.:4:.,.	./.:0:.,.	./.:7:.,.	./.:12:.,.	./.:0:.,.	./.:0:.,.	./.:0:.,.	./.:3:.,.	./.:8:.,.	./.:4:.,.	0/1:7:2,5	./.:2:.,.	./.:0:.,.	./.:0:.,.	0/0:10:10,0	0/0:6:6,0	0/0:5:5,0	0/0:10:10,0	0/0:14:14,0	0/0:5:5,0	0/0:4:4,0	./.:0:.,.	./.:0:.,.	0/0:10:10,0	0/1:5:2,3	0/0:6:6,0	0/0:7:7,0	0/0:3:3,0	0/0:9:9,0	0/0:10:10,0	0/0:3:3,0	0/0:9:9,0	0/0:4:4,0	0/0:10:10,0	0/0:8:8,0	0/0:4:4,0	0/0:9:9,0	1/1:3:0,3	./.:7:.,.	0/0:16:16,0	0/0:5:5,0	0/0:13:13,0	0/0:15:15,0	0/0:22:22,0	0/0:5:5,0	0/0:18:18,0	0/0:5:5,0	0/0:7:7,0	0/0:3:3,0	0/0:8:8,0	0/0:8:8,0	0/0:9:9,0	./.:0:.,.	0/0:9:9,0	0/0:7:7,0	0/0:9:9,0	0/0:10:10,0	./.:0:.,.	./.:0:.,.	0/0:7:7,0	0/0:4:4,0	0/0:13:13,0	0/0:11:11,0	0/0:8:8,0	0/0:16:16,0	0/0:12:12,0	./.:4:.,.	0/0:12:12,0	0/0:12:12,0	0/0:7:7,0	0/0:13:13,0	0/0:6:6,0	0/0:7:7,0	0/0:5:5,0	./.:0:.,.	0/0:11:11,0	0/0:7:7,0	./.:0:.,.	0/0:5:5,0	0/0:7:7,0	0/0:9:9,0	0/0:14:14,0	./.:0:.,.	0/0:9:9,0	0/0:4:4,0	0/0:5:5,0	0/0:3:3,0	0/0:10:10,0	0/0:3:3,0	./.:0:.,.	0/0:6:6,0	0/0:6:6,0	0/0:11:11,0	0/0:10:10,0	0/0:3:3,0	0/0:8:8,0	0/0:4:4,0	0/0:5:5,0	0/1:8:3,5	0/0:10:10,0	0/0:5:5,0	0/0:6:6,0	0/0:6:6,0	0/0:14:14,0	0/0:7:7,0	./.:0:.,.	0/0:5:5,0	0/0:3:3,0	0/0:12:12,0	0/0:19:19,0	0/0:8:8,0	0/0:6:6,0	0/0:10:10,0	0/0:7:7,0	0/0:13:13,0	0/0:13:13,0	0/0:6:6,0	0/0:4:4,0	./.:0:.,.	0/0:4:4,0	0/0:12:12,0	0/0:10:10,0	0/0:7:7,0	0/0:15:15,0	0/0:7:7,0	0/0:11:11,0	0/0:19:19,0	0/0:7:7,0	0/0:7:7,0	0/0:9:9,0	0/0:10:10,0	./.:2:.,.	0/0:9:9,0	./.:0:.,.	0/0:14:14,0	0/0:6:6,0	0/0:11:11,0	0/0:9:9,0	0/0:11:11,0	0/0:8:8,0	0/0:13:13,0	0/0:8:8,0	0/0:7:7,0	0/0:12:12,0	0/0:7:7,0	0/0:11:11,0	./.:0:.,.	0/0:8:8,0	./.:2:.,.	0/0:3:3,0	0/0:6:6,0	0/0:9:9,0	0/0:14:14,0	0/0:8:8,0	0/0:6:6,0	0/0:6:6,0	0/0:4:4,0	./.:0:.,.	0/0:7:7,0	./.:0:.,.	0/0:7:7,0	0/0:8:8,0	0/0:7:7,0	0/0:9:9,0	0/0:6:6,0	0/0:8:8,0	0/0:8:8,0	./.:2:.,.	./.:0:.,.	0/0:7:7,0	./.:0:.,.	./.:2:.,.	0/0:3:3,0	0/0:7:7,0	0/0:11:11,0	0/0:8:8,0	0/0:5:5,0	0/0:5:5,0	0/1:6:4,2	0/0:5:5,0	0/0:4:4,0	0/0:4:4,0	0/0:3:3,0	0/0:11:11,0	0/1:5:2,3	0/0:11:11,0	0/0:3:3,0	0/0:9:9,0	0/0:6:6,0	0/0:14:14,0	0/0:8:8,0	0/0:4:4,0	0/0:9:9,0	0/0:8:8,0	0/0:9:9,0	0/0:5:5,0	0/0:3:3,0	0/0:9:9,0	0/0:8:8,0	0/0:13:13,0	0/0:5:5,0	0/0:10:10,0	0/0:13:13,0	0/0:4:4,0	0/0:9:9,0	0/0:8:8,0	0/0:6:6,0	0/0:6:6,0	./.:2:.,.	0/0:22:22,0	0/0:8:8,0	0/0:5:5,0	0/0:8:8,0	0/0:12:12,0	./.:0:.,.	0/0:12:12,0	0/0:4:4,0	0/0:4:4,0	0/0:14:14,0	0/0:10:10,0	0/0:7:7,0	./.:2:.,.	0/0:11:11,0	0/0:5:5,0	0/0:4:4,0	0/0:20:20,0	0/0:11:11,0	0/0:8:8,0	0/0:4:4,0
un	67690	484_68	G	A	.	PASS	NS=248;AF=0.018;locori=p	GT:DP:AD	0/0:4:4,0	0/0:3:3,0	0/0:11:11,0	0/0:9:9,0	0/0:5:5,0	0/0:7:7,0	0/0:9:9,0	0/0:6:6,0	0/0:7:7,0	0/0:14:14,0	0/0:3:3,0	0/0:6:6,0	0/0:10:10,0	0/0:3:3,0	./.:0:.,.	0/0:14:14,0	0/1:9:5,4	0/0:3:3,0	0/0:11:11,0	./.:2:.,.	0/0:8:8,0	0/0:11:11,0	0/0:3:3,0	0/0:7:7,0	0/0:4:4,0	./.:0:.,.	0/0:5:5,0	0/0:11:11,0	0/0:13:13,0	0/0:3:3,0	0/0:9:9,0	./.:2:.,.	0/0:9:9,0	0/0:11:11,0	0/0:9:9,0	0/0:13:13,0	0/0:3:3,0	0/0:5:5,0	0/0:3:3,0	0/0:3:3,0	0/0:3:3,0	./.:0:.,.	./.:2:.,.	0/0:9:9,0	0/0:4:4,0	./.:2:.,.	0/0:6:6,0	0/0:10:10,0	0/0:10:10,0	0/0:15:15,0	0/0:13:13,0	0/0:17:17,0	0/0:8:8,0	./.:6:.,.	./.:4:.,.	0/0:6:6,0	./.:0:.,.	./.:0:.,.	0/0:4:4,0	0/0:4:4,0	0/0:6:6,0	0/1:8:5,3	0/0:8:8,0	0/0:10:10,0	0/0:14:14,0	0/0:3:3,0	0/0:24:24,0	0/0:12:12,0	0/0:6:6,0	0/0:11:11,0	0/0:3:3,0	0/0:10:10,0	0/0:11:11,0	0/0:7:7,0	0/0:14:14,0	0/0:11:11,0	./.:0:.,.	0/0:5:5,0	./.:18:.,.	./.:0:.,.	0/0:10:10,0	0/0:12:12,0	0/0:13:13,0	./.:9:.,.	0/1:11:5,6	0/0:10:10,0	0/0:15:15,0	0/0:6:6,0	0/0:11:11,0	0/0:14:14,0	0/0:9:9,0	./.:0:.,.	0/0:15:15,0	./.:2:.,.	0/0:10:10,0	0/0:17:17,0	0/0:8:8,0	0/0:10:10,0	0/0:9:9,0	0/0:6:6,0	0/0:5:5,0	0/0:8:8,0	0/0:5:5,0	0/0:12:12,0	0/0:5:5,0	0/0:13:13,0	0/0:9:9,0	0/0:17:17,0	0/0:4:4,0	0/0:5:5,0	./.:2:.,.	0/1:6:3,3	0/0:10:10,0	0/0:4:4,0	0/0:9:9,0	0/0:11:11,0	0/0:6:6,0	0/0:6:6,0	0/0:7:7,0	0/0:4:4,0	0/0:8:8,0	0/0:7:7,0	0/0:13:13,0	0/0:4:4,0	0/0:11:11,0	0/0:9:9,0	0/0:10:10,0	0/0:10:10,0	0/0:19:19,0	0/0:5:5,0	0/0:6:6,0	0/0:3:3,0	0/0:8:8,0	0/1:7:5,2	0/0:6:6,0	./.:2:.,.	0/0:10:10,0	0/0:17:17,0	0/0:9:9,0	0/0:7:7,0	0/0:14:14,0	0/0:19:19,0	0/0:10:10,0	0/0:6:6,0	0/0:3:3,0	0/0:10:10,0	0/0:7:7,0	0/0:15:15,0	0/0:12:12,0	0/0:5:5,0	0/0:9:9,0	0/0:6:6,0	./.:0:.,.	0/0:7:7,0	0/0:74:74,0	0/0:8:8,0	0/0:16:16,0	0/0:17:17,0	0/0:11:11,0	0/0:12:12,0	0/0:10:10,0	0/0:14:14,0	0/0:9:9,0	0/0:17:17,0	./.:2:.,.	0/0:9:9,0	0/0:5:5,0	0/0:9:9,0	0/0:5:5,0	0/0:36:36,0	0/0:16:16,0	0/0:7:7,0	0/0:2:2,0	0/0:11:11,0	0/0:9:9,0	0/0:11:11,0	0/0:8:8,0	0/0:10:10,0	0/0:12:12,0	0/0:7:7,0	0/0:11:11,0	0/0:11:11,0	0/0:10:10,0	0/0:4:4,0	0/0:7:7,0	0/0:7:7,0	0/0:4:4,0	0/0:5:5,0	0/0:7:7,0	0/0:5:5,0	0/0:10:10,0	0/0:14:14,0	0/0:10:10,0	0/0:9:9,0	1/1:9:0,9	0/0:10:10,0	0/0:17:17,0	0/0:10:10,0	0/0:13:13,0	0/0:4:4,0	0/0:6:6,0	0/0:5:5,0	0/0:9:9,0	0/0:3:3,0	0/0:8:8,0	0/0:4:4,0	0/0:3:3,0	0/0:7:7,0	0/0:7:7,0	0/0:3:3,0	./.:3:.,.	./.:0:.,.	./.:0:.,.	0/0:9:9,0	0/0:21:21,0	0/0:7:7,0	0/0:64:64,0	0/0:15:15,0	0/0:11:11,0	0/0:8:8,0	0/0:11:11,0	0/0:6:6,0	0/0:9:9,0	0/0:7:7,0	0/0:10:10,0	0/0:11:11,0	0/0:5:5,0	0/0:12:12,0	0/1:9:7,2	0/0:8:8,0	0/0:14:14,0	0/0:8:8,0	./.:0:.,.	0/0:8:8,0	0/0:8:8,0	0/0:6:6,0	0/0:50:50,0	0/0:8:8,0	0/0:12:12,0	0/0:10:10,0	0/0:3:3,0	0/0:12:12,0	0/0:12:12,0	0/0:8:8,0	0/0:6:6,0	0/0:11:11,0	0/0:14:14,0	0/0:6:6,0	0/0:3:3,0	0/0:7:7,0	0/0:11:11,0	0/0:10:10,0	0/0:4:4,0	0/0:10:10,0	0/0:4:4,0	0/0:13:13,0	0/0:5:5,0	0/0:5:5,0	0/1:8:2,6	0/0:40:40,0	0/0:5:5,0	./.:0:.,.
un	68021	486_119	C	T	.	PASS	NS=140;AF=0.096;locori=p	GT:DP:AD	0/0:8:8,0	./.:0:.,.	1/1:2:0,2	0/0:4:4,0	0/0:6:6,0	0/0:8:8,0	0/0:4:4,0	0/0:7:7,0	0/0:6:6,0	./.:0:.,.	./.:0:.,.	0/1:5:2,3	0/1:5:2,3	0/0:8:8,0	0/0:8:8,0	0/1:14:7,7	0/0:7:7,0	0/0:4:4,0	0/0:9:9,0	./.:0:.,.	0/0:8:8,0	0/0:4:4,0	0/0:3:3,0	0/0:4:4,0	1/1:3:0,3	./.:2:.,.	./.:2:.,.	0/0:10:10,0	0/0:12:12,0	0/0:4:4,0	./.:0:.,.	0/0:4:4,0	0/0:15:15,0	0/0:7:7,0	0/0:3:3,0	0/0:3:3,0	0/0:9:9,0	0/1:9:4,5	0/0:4:4,0	0/0:9:9,0	0/0:3:3,0	./.:2:.,.	./.:0:.,.	0/0:5:5,0	0/0:7:7,0	0/0:4:4,0	./.:0:.,.	0/1:13:8,5	0/0:8:8,0	1/1:9:0,9	0/0:5:5,0	./.:6:.,.	0/0:9:9,0	0/0:4:4,0	./.:0:.,.	./.:0:.,.	0/0:7:7,0	./.:0:.,.	0/0:3:3,0	0/0:5:5,0	0/0:3:3,0	0/0:5:5,0	0/0:4:4,0	0/0:6:6,0	./.:0:.,.	0/0:7:7,0	0/0:6:6,0	0/0:5:5,0	./.:2:.,.	0/0:20:20,0	./.:2:.,.	0/0:13:13,0	0/0:11:11,0	./.:2:.,.	./.:6:.,.	./.:0:.,.	./.:10:.,.	./.:0:.,.	./.:12:.,.	./.:0:.,.	./.:6:.,.	./.:8:.,.	./.:14:.,.	./.:2:.,.	./.:14:.,.	./.:0:.,.	./.:0:.,.	./.:17:.,.	./.:4:.,.	./.:3:.,.	./.:6:.,.	./.:6:.,.	0/0:6:6,0	0/0:4:4,0	0/0:9:9,0	0/0:6:6,0	0/0:4:4,0	0/1:7:5,2	0/0:5:5,0	0/0:3:3,0	0/0:11:11,0	0/0:4:4,0	0/0:4:4,0	./.:0:.,.	0/0:11:11,0	0/0:9:9,0	0/0:6:6,0	0/0:18:18,0	0/0:4:4,0	0/0:3:3,0	0/0:5:5,0	0/0:8:8,0	0/0:12:12,0	0/0:4:4,0	0/0:4:4,0	0/0:13:13,0	0/0:6:6,0	0/0:9:9,0	./.:2:.,.	0/0:4:4,0	./.:2:.,.	./.:3:.,.	./.:0:.,.	./.:0:.,.	./.:0:.,.	./.:0:.,.	./.:0:.,.	./.:0:.,.	./.:0:.,.	./.:0:.,.	./.:0:.,.	./.:0:.,.	./.:0:.,.	./.:0:.,.	./.:0:.,.	./.:0:.,.	./.:0:.,.	./.:0:.,.	./.:0:.,.	0/1:7:4,3	0/1:14:9,5	0/0:8:8,0	./.:0:.,.	0/0:10:10,0	0/0:6:6,0	0/0:7:7,0	0/0:5:5,0	1/1:9:0,9	0/0:5:5,0	0/0:7:7,0	0/0:6:6,0	0/0:11:11,0	0/0:4:4,0	0/0:6:6,0	0/0:5:5,0	0/0:3:3,0	0/0:4:4,0	0/0:9:9,0	1/1:8:0,8	0/0:14:14,0	./.:0:.,.	0/0:12:12,0	0/0:7:7,0	0/0:8:8,0	./.:0:.,.	./.:0:.,.	./.:0:.,.	./.:0:.,.	./.:0:.,.	./.:0:.,.	./.:0:.,.	./.:0:.,.	./.:0:.,.	./.:0:.,.	./.:0:.,.	./.:0:.,.	./.:0:.,.	./.:0:.,.	./.:0:.,.	./.:0:.,.	./.:0:.,.	./.:0:.,.	./.:0:.,.	./.:0:.,.	./.:0:.,.	./.:0:.,.	./.:0:.,.	./.:0:.,.	0/0:8:8,0	0/0:4:4,0	0/1:10:5,5	./.:2:.,.	./.:2:.,.	0/0:3:3,0	0/1:7:5,2	./.:2:.,.	0/0:15:15,0	0/0:3:3,0	0/0:8:8,0	0/0:4:4,0	0/1:5:2,3	./.:0:.,.	0/0:12:12,0	0/0:4:4,0	1/1:11:0,11	0/0:5:5,0	0/0:4:4,0	./.:0:.,.	./.:2:.,.	0/0:5:5,0	./.:0:.,.	./.:0:.,.	0/0:2:2,0	0/0:5:5,0	0/0:4:4,0	./.:0:.,.	1/1:7:0,7	./.:0:.,.	0/0:5:5,0	0/0:3:3,0	0/0:6:6,0	0/0:5:5,0	0/0:5:5,0	0/0:11:11,0	0/0:5:5,0	./.:0:.,.	./.:0:.,.	./.:0:.,.	./.:0:.,.	./.:0:.,.	./.:0:.,.	./.:0:.,.	./.:0:.,.	./.:0:.,.	./.:0:.,.	./.:0:.,.	./.:0:.,.	./.:0:.,.	./.:0:.,.	./.:0:.,.	./.:0:.,.	./.:0:.,.	./.:0:.,.	./.:0:.,.	./.:0:.,.	./.:0:.,.	./.:0:.,.	./.:0:.,.	./.:0:.,.	./.:0:.,.	./.:0:.,.	./.:0:.,.	./.:0:.,.	./.:0:.,.	./.:0:.,.	./.:0:.,.	./.:0:.,.	./.:0:.,.	./.:0:.,.	./.:0:.,.	./.:0:.,.	./.:0:.,.
un	68253	488_71	C	A	.	PASS	NS=258;AF=0.176;locori=p	GT:DP:AD	0/0:40:40,0	0/0:11:11,0	0/0:49:49,0	0/0:31:31,0	0/0:19:19,0	0/0:25:25,0	0/0:15:15,0	0/1:9:5,4	0/0:8:8,0	0/0:38:38,0	0/0:13:13,0	0/0:36:36,0	0/0:11:11,0	0/0:29:29,0	0/0:21:21,0	0/1:73:39,34	0/1:73:29,44	0/0:26:26,0	0/0:69:69,0	0/0:55:55,0	0/0:28:28,0	0/0:68:68,0	0/0:22:22,0	0/0:47:47,0	0/0:46:46,0	0/0:26:26,0	0/1:31:22,9	0/0:63:63,0	1/1:17:0,17	0/0:53:53,0	0/0:11:11,0	0/0:16:16,0	0/0:36:36,0	0/1:41:20,21	0/1:18:9,9	0/1:24:11,13	0/0:30:30,0	0/1:39:25,14	0/0:16:16,0	0/0:13:13,0	0/0:16:16,0	0/0:27:27,0	0/0:17:17,0	0/0:52:52,0	0/0:25:25,0	0/0:23:23,0	1/1:15:0,15	0/0:42:42,0	0/0:33:33,0	0/0:54:54,0	0/1:34:14,20	0/1:36:24,12	0/0:50:50,0	1/1:9:0,9	0/0:31:31,0	0/0:24:24,0	0/1:65:40,25	0/0:34:34,0	0/0:39:39,0	0/1:45:27,18	0/1:26:15,11	1/1:19:0,19	0/0:53:53,0	0/1:60:36,24	0/0:43:43,0	0/0:61:61,0	0/0:71:71,0	./.:0:.,.	0/1:26:13,13	0/0:53:53,0	0/0:37:37,0	0/0:44:44,0	0/0:76:76,0	0/0:28:28,0	0/1:41:26,15	0/1:50:28,22	0/0:143:143,0	0/1:39:15,24	0/0:36:36,0	./.:0:.,.	0/1:26:10,16	0/0:50:50,0	0/0:45:45,0	0/0:31:31,0	0/0:45:45,0	0/0:41:41,0	0/0:51:51,0	0/0:39:39,0	0/1:34:18,16	0/0:20:20,0	0/1:43:21,22	0/0:19:19,0	./.:0:.,.	0/0:11:11,0	./.:0:.,.	0/0:39:39,0	0/1:58:30,28	0/0:105:105,0	0/0:63:63,0	0/0:41:41,0	0/0:119:119,0	0/0:91:91,0	./.:0:.,.	0/1:50:23,27	0/1:89:47,42	0/0:86:86,0	0/1:72:40,32	0/0:35:35,0	./.:0:.,.	0/1:73:35,38	0/0:30:30,0	0/0:51:51,0	0/0:37:37,0	0/0:39:39,0	0/1:60:27,33	0/1:79:43,36	0/0:54:54,0	0/1:92:46,46	0/0:39:39,0	0/1:46:23,23	0/0:81:81,0	0/0:51:51,0	0/0:31:31,0	0/0:59:59,0	0/0:25:25,0	0/0:57:57,0	0/0:63:63,0	0/0:52:52,0	./.:0:.,.	0/0:28:28,0	0/1:28:20,8	./.:0:.,.	0/0:34:34,0	1/1:31:0,31	./.:0:.,.	0/1:59:37,22	0/1:70:33,37	0/0:76:76,0	0/0:22:22,0	0/0:12:12,0	0/0:45:45,0	0/0:27:27,0	0/0:49:49,0	0/0:15:15,0	0/0:29:29,0	0/0:34:34,0	0/0:38:38,0	0/0:58:58,0	./.:0:.,.	0/0:34:34,0	0/0:24:24,0	0/0:24:24,0	0/1:18:9,9	0/0:50:50,0	0/0:59:59,0	0/0:44:44,0	0/1:47:25,22	0/0:28:28,0	0/0:49:49,0	0/0:72:72,0	0/0:50:50,0	0/0:43:43,0	0/0:73:73,0	0/0:71:71,0	0/0:28:28,0	0/0:100:100,0	0/1:42:22,20	0/1:93:44,49	0/1:68:34,34	0/0:86:86,0	0/1:96:51,45	0/0:79:79,0	0/1:67:36,31	1/1:25:0,25	0/0:43:43,0	0/0:38:38,0	0/1:52:29,23	0/0:32:32,0	1/1:45:0,45	0/0:86:86,0	0/0:43:43,0	0/1:54:31,23	0/1:33:20,13	0/1:28:17,11	1/1:55:0,55	0/0:49:49,0	0/0:48:48,0	./.:0:.,.	1/1:43:0,43	0/0:22:22,0	0/1:33:25,8	0/0:44:44,0	0/1:32:16,16	0/0:44:44,0	0/0:43:43,0	0/0:37:37,0	0/0:53:53,0	0/1:33:21,12	0/0:54:54,0	0/1:24:16,8	0/0:17:17,0	0/1:29:14,15	0/0:26:26,0	0/1:23:14,9	0/0:19:19,0	./.:0:.,.	0/0:46:46,0	0/0:59:59,0	0/0:21:21,0	0/1:42:24,18	0/1:34:24,10	0/0:23:23,0	0/0:25:25,0	0/0:21:21,0	0/0:41:41,0	0/0:32:32,0	0/0:70:70,0	0/0:20:20,0	0/0:59:59,0	0/1:64:34,30	0/0:36:36,0	1/1:18:0,18	1/1:21:0,21	0/0:15:15,0	0/0:18:18,0	0/1:59:30,29	0/1:56:26,30	0/0:66:66,0	0/1:49:30,19	./.:0:.,.	0/1:54:28,26	0/1:49:29,20	./.:0:.,.	0/0:70:70,0	0/0:56:56,0	0/0:30:30,0	0/0:74:74,0	0/1:53:34,19	0/1:48:26,22	0/0:83:83,0	0/1:36:20,16	0/0:52:52,0	0/0:71:71,0	0/0:39:39,0	0/1:55:25,30	./.:0:.,.	./.:0:.,.	0/1:75:44,31	0/1:59:31,28	./.:0:.,.	./.:0:.,.	0/1:97:53,44	0/1:72:41,31	0/0:64:64,0	0/0:35:35,0	0/0:67:67,0	0/1:40:21,19	0/0:71:71,0	./.:0:.,.	0/0:91:91,0	0/0:73:73,0	./.:0:.,.
un	68585	490_123	A	G	.	PASS	NS=279;AF=0.011;locori=p	GT:DP:AD	0/0:35:35,0	0/0:16:16,0	0/0:37:37,0	0/0:33:33,0	0/0:45:45,0	0/0:42:42,0	0/0:21:21,0	0/0:18:18,0	0/0:9:9,0	0/0:34:34,0	0/0:35:35,0	0/0:29:29,0	0/0:37:37,0	0/0:29:29,0	0/0:23:23,0	0/0:16:16,0	0/0:21:21,0	0/0:17:17,0	0/0:14:14,0	0/0:10:10,0	0/1:11:3,8	0/0:15:15,0	0/0:13:13,0	0/0:14:14,0	0/1:10:6,4	0/0:9:9,0	0/0:7:7,0	0/1:11:7,4	0/0:12:12,0	0/0:29:29,0	0/0:27:27,0	0/0:22:22,0	0/0:35:35,0	0/0:40:40,0	0/0:19:19,0	0/0:43:43,0	0/1:42:24,18	0/0:43:43,0	0/1:25:12,13	0/0:27:27,0	0/0:25:25,0	0/0:21:21,0	0/0:17:17,0	0/0:39:39,0	0/0:23:23,0	0/0:11:11,0	0/0:24:24,0	0/0:25:25,0	0/0:38:38,0	0/0:80:80,0	0/0:38:38,0	0/0:51:51,0	0/0:28:28,0	0/0:42:42,0	0/0:27:27,0	0/0:17:17,0	0/0:43:43,0	0/0:29:29,0	0/0:26:26,0	0/0:36:36,0	0/0:30:30,0	0/0:47:47,0	0/0:38:38,0	0/0:49:49,0	0/0:23:23,0	0/0:37:37,0	0/0:41:41,0	0/0:36:36,0	0/0:12:12,0	0/0:36:36,0	0/0:21:21,0	0/0:42:42,0	0/0:52:52,0	0/0:13:13,0	0/0:36:36,0	0/0:32:32,0	0/0:36:36,0	0/0:43:43,0	0/0:60:60,0	0/0:27:27,0	0/0:33:33,0	0/0:44:44,0	0/0:37:37,0	0/0:37:37,0	0/0:32:32,0	0/0:32:32,0	0/0:38:38,0	0/0:38:38,0	0/0:29:29,0	0/0:28:28,0	0/0:33:33,0	0/0:23:23,0	0/0:17:17,0	0/0:9:9,0	0/0:30:30,0	0/0:45:45,0	0/0:23:23,0	0/0:31:31,0	0/0:24:24,0	0/0:11:11,0	0/0:29:29,0	0/0:20:20,0	0/0:15:15,0	0/0:23:23,0	0/1:16:8,8	0/0:28:28,0	0/0:13:13,0	0/0:21:21,0	0/0:17:17,0	0/0:26:26,0	0/0:16:16,0	0/0:14:14,0	0/0:14:14,0	0/0:11:11,0	0/0:27:27,0	0/0:14:14,0	0/0:14:14,0	0/0:15:15,0	0/0:10:10,0	0/0:8:8,0	0/0:13:13,0	0/0:21:21,0	0/0:14:14,0	0/0:21:21,0	0/0:36:36,0	0/0:25:25,0	0/0:27:27,0	0/0:20:20,0	0/0:37:37,0	0/0:21:21,0	0/0:26:26,0	0/0:25:25,0	0/0:10:10,0	0/0:26:26,0	0/0:33:33,0	0/0:16:16,0	0/0:20:20,0	0/0:22:22,0	0/0:23:23,0	0/0:6:6,0	0/0:43:43,0	0/0:55:55,0	0/0:64:64,0	0/0:25:25,0	0/0:11:11,0	0/0:32:32,0	0/0:26:26,0	0/0:70:70,0	0/0:55:55,0	0/0:27:27,0	0/0:39:39,0	0/0:18:18,0	0/0:15:15,0	0/0:40:40,0	0/0:108:108,0	0/0:52:52,0	0/0:45:45,0	0/0:35:35,0	0/0:26:26,0	0/0:31:31,0	0/0:25:25,0	0/0:32:32,0	0/0:31:31,0	0/0:22:22,0	0/0:4:4,0	0/0:21:21,0	0/0:7:7,0	0/0:18:18,0	0/0:13:13,0	0/0:23:23,0	0/0:20:20,0	0/0:19:19,0	0/0:18:18,0	0/0:41:41,0	0/0:25:25,0	0/0:27:27,0	0/0:30:30,0	0/0:16:16,0	0/0:46:46,0	0/0:58:58,0	0/0:39:39,0	0/0:40:40,0	0/0:26:26,0	0/0:15:15,0	0/0:15:15,0	0/0:24:24,0	0/0:25:25,0	0/0:19:19,0	0/0:42:42,0	0/0:10:10,0	0/0:20:20,0	0/0:26:26,0	0/0:29:29,0	0/0:24:24,0	0/0:42:42,0	0/0:39:39,0	0/0:45:45,0	0/0:21:21,0	0/0:50:50,0	0/0:17:17,0	0/0:33:33,0	0/0:16:16,0	0/0:27:27,0	0/0:15:15,0	0/0:29:29,0	0/0:17:17,0	0/0:13:13,0	0/0:25:25,0	0/0:23:23,0	0/0:19:19,0	0/0:22:22,0	0/0:19:19,0	0/0:4:4,0	0/0:24:24,0	0/0:12:12,0	0/0:22:22,0	0/0:41:41,0	0/0:24:24,0	0/0:30:30,0	0/0:32:32,0	0/0:47:47,0	0/0:37:37,0	0/0:48:48,0	0/0:17:17,0	0/0:34:34,0	0/0:27:27,0	0/0:27:27,0	0/0:21:21,0	0/0:26:26,0	0/0:25:25,0	0/0:22:22,0	0/0:17:17,0	0/0:15:15,0	0/0:12:12,0	0/0:14:14,0	0/0:30:30,0	0/0:23:23,0	0/0:27:27,0	0/0:13:13,0	0/0:19:19,0	0/0:18:18,0	0/0:19:19,0	0/0:15:15,0	0/0:22:22,0	0/0:14:14,0	0/0:30:30,0	0/0:24:24,0	0/0:17:17,0	0/0:22:22,0	0/0:11:11,0	0/0:26:26,0	0/0:29:29,0	0/0:18:18,0	0/0:32:32,0	0/0:7:7,0	0/0:11:11,0	0/0:14:14,0	0/0:15:15,0	0/0:22:22,0	0/0:36:36,0	0/0:18:18,0	0/0:14:14,0
un	68658	491_56	C	T	.	PASS	NS=238;AF=0.027;locori=p	GT:DP:AD	0/0:28:28,0	0/0:17:17,0	0/0:14:14,0	0/0:10:10,0	./.:0:.,.	0/0:39:39,0	0/0:22:22,0	0/0:22:22,0	0/0:6:6,0	0/0:35:35,0	0/0:19:19,0	0/0:18:18,0	0/0:34:34,0	./.:0:.,.	0/0:19:19,0	./.:0:.,.	0/0:5:5,0	0/0:9:9,0	0/0:8:8,0	0/0:3:3,0	0/0:6:6,0	0/0:12:12,0	./.:0:.,.	0/0:14:14,0	./.:0:.,.	./.:0:.,.	0/0:7:7,0	0/0:11:11,0	0/1:7:5,2	0/0:19:19,0	0/0:30:30,0	0/0:19:19,0	0/0:13:13,0	0/0:15:15,0	0/0:15:15,0	./.:0:.,.	0/0:11:11,0	0/0:15:15,0	0/0:24:24,0	0/0:12:12,0	0/0:16:16,0	0/0:27:27,0	0/0:20:20,0	0/0:23:23,0	./.:0:.,.	./.:0:.,.	0/0:14:14,0	0/0:9:9,0	0/0:15:15,0	0/0:30:30,0	./.:0:.,.	0/0:41:41,0	0/0:21:21,0	0/1:30:12,18	0/0:20:20,0	0/0:15:15,0	0/0:29:29,0	0/0:14:14,0	0/0:22:22,0	0/0:20:20,0	0/0:19:19,0	0/0:9:9,0	0/0:15:15,0	0/0:18:18,0	0/1:19:6,13	./.:0:.,.	./.:0:.,.	0/1:15:8,7	0/0:17:17,0	0/0:40:40,0	0/0:23:23,0	0/0:12:12,0	0/0:11:11,0	./.:0:.,.	./.:0:.,.	0/0:17:17,0	0/0:19:19,0	0/0:30:30,0	0/0:57:57,0	0/0:14:14,0	0/0:8:8,0	0/0:19:19,0	0/0:13:13,0	0/0:18:18,0	0/0:17:17,0	0/0:14:14,0	0/0:7:7,0	0/0:15:15,0	0/0:16:16,0	0/0:22:22,0	0/0:22:22,0	0/0:10:10,0	0/0:22:22,0	0/0:4:4,0	0/0:12:12,0	0/0:46:46,0	0/0:32:32,0	0/0:6:6,0	0/0:9:9,0	0/0:3:3,0	0/0:29:29,0	0/0:20:20,0	0/0:8:8,0	./.:0:.,.	0/0:12:12,0	0/0:23:23,0	0/0:18:18,0	0/0:13:13,0	0/0:9:9,0	0/0:26:26,0	0/0:12:12,0	0/0:16:16,0	0/0:9:9,0	0/0:10:10,0	0/0:11:11,0	0/0:7:7,0	0/0:3:3,0	./.:6:.,.	0/0:12:12,0	0/0:5:5,0	0/0:14:14,0	0/0:8:8,0	./.:0:.,.	0/1:21:10,11	0/0:29:29,0	0/1:29:12,17	0/0:24:24,0	0/0:20:20,0	0/1:16:9,7	0/0:7:7,0	0/0:18:18,0	0/0:22:22,0	0/0:13:13,0	1/1:13:0,13	0/0:34:34,0	0/0:8:8,0	0/0:7:7,0	0/1:12:7,5	0/0:9:9,0	./.:0:.,.	0/0:14:14,0	0/0:22:22,0	0/0:55:55,0	./.:0:.,.	0/0:10:10,0	0/0:17:17,0	0/0:10:10,0	0/0:55:55,0	0/0:21:21,0	0/0:42:42,0	0/0:25:25,0	0/0:14:14,0	0/0:9:9,0	0/0:35:35,0	0/0:43:43,0	0/0:10:10,0	0/0:14:14,0	0/0:30:30,0	0/0:16:16,0	0/0:30:30,0	0/0:7:7,0	0/0:17:17,0	0/0:5:5,0	0/0:13:13,0	./.:0:.,.	0/0:16:16,0	0/0:4:4,0	0/0:23:23,0	0/0:15:15,0	0/0:18:18,0	./.:9:.,.	0/0:8:8,0	0/0:5:5,0	./.:0:.,.	0/0:6:6,0	0/0:29:29,0	0/0:13:13,0	0/0:16:16,0	0/0:24:24,0	0/0:17:17,0	0/0:21:21,0	./.:0:.,.	0/0:15:15,0	0/0:12:12,0	0/0:15:15,0	0/0:10:10,0	0/0:9:9,0	0/0:11:11,0	0/0:17:17,0	0/0:15:15,0	0/0:8:8,0	0/0:10:10,0	0/0:27:27,0	./.:0:.,.	0/0:10:10,0	./.:0:.,.	0/0:23:23,0	0/0:7:7,0	0/0:17:17,0	0/0:16:16,0	./.:0:.,.	./.:0:.,.	0/0:23:23,0	0/0:16:16,0	0/0:27:27,0	0/0:5:5,0	./.:0:.,.	0/0:20:20,0	0/0:16:16,0	0/0:19:19,0	0/0:27:27,0	0/0:9:9,0	0/0:6:6,0	0/0:10:10,0	0/0:5:5,0	0/0:10:10,0	0/0:17:17,0	0/0:15:15,0	0/0:33:33,0	0/0:24:24,0	0/0:24:24,0	0/0:30:30,0	0/0:17:17,0	0/0:3:3,0	0/0:8:8,0	0/0:18:18,0	1/1:14:0,14	0/0:18:18,0	0/0:3:3,0	0/0:21:21,0	0/0:12:12,0	0/0:8:8,0	0/0:5:5,0	./.:0:.,.	0/0:10:10,0	0/0:17:17,0	0/0:23:23,0	./.:0:.,.	0/0:6:6,0	./.:0:.,.	0/0:15:15,0	./.:0:.,.	0/0:24:24,0	0/0:9:9,0	0/0:11:11,0	./.:0:.,.	0/0:13:13,0	0/0:17:17,0	0/0:25:25,0	./.:0:.,.	0/1:24:18,6	0/0:24:24,0	0/0:17:17,0	0/0:15:15,0	0/0:8:8,0	0/0:19:19,0	./.:9:.,.	0/0:8:8,0	0/0:20:20,0	0/0:29:29,0	0/0:16:16,0	./.:0:.,.
un	69901	500_39	C	T	.	PASS	NS=170;AF=0.021;locori=p	GT:DP:AD	0/0:19:19,0	0/0:10:10,0	0/0:26:26,0	0/0:20:20,0	0/0:19:19,0	0/0:16:16,0	0/0:26:26,0	0/0:16:16,0	0/0:4:4,0	0/0:42:42,0	0/0:25:25,0	0/0:51:51,0	0/0:54:54,0	./.:0:.,.	0/0:16:16,0	0/0:28:28,0	0/0:46:46,0	0/0:19:19,0	./.:0:.,.	0/0:28:28,0	0/0:39:39,0	0/0:30:30,0	0/0:24:24,0	0/0:23:23,0	0/0:14:14,0	./.:0:.,.	0/0:16:16,0	0/0:34:34,0	0/0:37:37,0	0/0:18:18,0	0/0:64:64,0	0/0:16:16,0	0/0:20:20,0	0/0:59:59,0	0/0:36:36,0	0/0:40:40,0	0/0:28:28,0	0/0:23:23,0	0/0:14:14,0	0/0:18:18,0	./.:0:.,.	0/0:14:14,0	0/0:13:13,0	./.:0:.,.	./.:0:.,.	./.:0:.,.	./.:0:.,.	./.:0:.,.	./.:0:.,.	./.:0:.,.	./.:0:.,.	./.:0:.,.	./.:0:.,.	./.:0:.,.	./.:0:.,.	./.:0:.,.	./.:0:.,.	./.:0:.,.	./.:0:.,.	./.:0:.,.	./.:0:.,.	./.:0:.,.	./.:0:.,.	./.:0:.,.	./.:0:.,.	./.:0:.,.	./.:0:.,.	./.:0:.,.	./.:0:.,.	./.:0:.,.	./.:0:.,.	./.:0:.,.	./.:0:.,.	./.:0:.,.	./.:0:.,.	./.:0:.,.	./.:0:.,.	./.:0:.,.	./.:0:.,.	./.:0:.,.	./.:0:.,.	./.:0:.,.	./.:0:.,.	./.:0:.,.	./.:0:.,.	./.:0:.,.	./.:0:.,.	./.:0:.,.	./.:0:.,.	./.:0:.,.	./.:0:.,.	./.:0:.,.	0/0:43:43,0	0/0:5:5,0	./.:0:.,.	0/0:75:75,0	0/0:57:57,0	./.:0:.,.	0/0:32:32,0	0/0:34:34,0	0/0:32:32,0	0/0:63:63,0	0/0:19:19,0	./.:0:.,.	0/0:21:21,0	0/0:41:41,0	0/0:21:21,0	0/0:28:28,0	0/0:43:43,0	0/0:16:16,0	./.:0:.,.	0/0:39:39,0	./.:0:.,.	0/0:31:31,0	0/0:49:49,0	0/0:33:33,0	0/0:22:22,0	0/0:22:22,0	0/0:14:14,0	0/0:10:10,0	0/0:40:40,0	0/0:34:34,0	0/0:14:14,0	0/0:30:30,0	0/0:54:54,0	0/0:48:48,0	0/0:22:22,0	./.:0:.,.	./.:0:.,.	0/0:14:14,0	0/0:36:36,0	./.:0:.,.	0/0:26:26,0	0/0:40:40,0	0/0:25:25,0	0/0:21:21,0	0/0:29:29,0	0/0:29:29,0	0/0:16:16,0	0/0:6:6,0	0/0:19:19,0	0/0:20:20,0	0/0:25:25,0	0/0:22:22,0	0/0:8:8,0	0/0:41:41,0	0/0:23:23,0	0/0:43:43,0	0/0:60:60,0	0/0:26:26,0	0/0:34:34,0	0/0:25:25,0	./.:0:.,.	./.:0:.,.	0/0:55:55,0	./.:0:.,.	0/0:21:21,0	0/0:23:23,0	./.:0:.,.	0/0:34:34,0	./.:0:.,.	0/0:40:40,0	./.:0:.,.	./.:0:.,.	./.:0:.,.	./.:0:.,.	./.:0:.,.	./.:0:.,.	./.:0:.,.	./.:0:.,.	./.:0:.,.	./.:0:.,.	./.:0:.,.	./.:0:.,.	./.:0:.,.	./.:0:.,.	./.:0:.,.	./.:0:.,.	./.:0:.,.	./.:0:.,.	./.:0:.,.	./.:0:.,.	./.:0:.,.	./.:0:.,.	./.:0:.,.	./.:0:.,.	./.:0:.,.	./.:0:.,.	./.:0:.,.	./.:0:.,.	0/0:39:39,0	0/0:30:30,0	0/0:19:19,0	0/0:28:28,0	0/0:39:39,0	0/0:13:13,0	0/0:35:35,0	./.:0:.,.	0/0:48:48,0	0/0:19:19,0	0/0:13:13,0	0/0:33:33,0	1/1:6:0,6	./.:0:.,.	0/0:21:21,0	0/0:11:11,0	0/0:14:14,0	0/0:36:36,0	./.:0:.,.	0/0:19:19,0	0/0:41:41,0	0/1:16:8,8	./.:2:.,.	0/0:20:20,0	0/0:12:12,0	0/0:24:24,0	0/0:34:34,0	0/0:19:19,0	0/0:45:45,0	1/1:6:0,6	0/0:60:60,0	0/0:12:12,0	0/0:50:50,0	0/0:16:16,0	0/0:33:33,0	1/1:8:0,8	./.:0:.,.	0/0:58:58,0	0/0:28:28,0	0/0:21:21,0	./.:0:.,.	0/0:22:22,0	./.:0:.,.	0/0:31:31,0	./.:0:.,.	0/0:50:50,0	./.:0:.,.	0/0:55:55,0	0/0:32:32,0	0/0:41:41,0	0/0:16:16,0	0/0:26:26,0	0/0:34:34,0	0/0:29:29,0	./.:0:.,.	0/0:56:56,0	0/0:34:34,0	0/0:44:44,0	0/0:48:48,0	0/0:16:16,0	./.:0:.,.	0/0:78:78,0	0/0:40:40,0	0/0:52:52,0	0/0:15:15,0	0/0:25:25,0	./.:0:.,.	./.:0:.,.	0/0:50:50,0	0/0:31:31,0	0/0:41:41,0	0/0:15:15,0
un	70110	501_108	C	T	.	PASS	NS=239;AF=0.184;locori=p	GT:DP:AD	./.:20:.,.	./.:2:.,.	./.:9:.,.	./.:6:.,.	./.:7:.,.	./.:12:.,.	./.:6:.,.	./.:6:.,.	./.:4:.,.	./.:7:.,.	./.:7:.,.	./.:10:.,.	./.:9:.,.	./.:3:.,.	./.:7:.,.	1/1:29:0,29	0/0:24:24,0	0/1:20:10,10	0/0:13:13,0	0/1:16:6,10	1/1:24:0,24	0/1:18:10,8	0/0:22:22,0	0/0:17:17,0	0/1:16:7,9	0/1:12:7,5	0/1:15:10,5	0/1:19:11,8	1/1:11:0,11	0/1:13:5,8	0/0:7:7,0	./.:0:.,.	./.:2:.,.	0/0:14:14,0	0/0:4:4,0	0/0:10:10,0	0/0:16:16,0	0/1:9:6,3	./.:5:.,.	./.:6:.,.	1/1:6:0,6	./.:8:.,.	0/0:4:4,0	0/0:14:14,0	0/0:4:4,0	0/0:10:10,0	0/0:10:10,0	0/0:7:7,0	0/1:6:3,3	0/0:18:18,0	0/0:26:26,0	0/0:17:17,0	0/0:9:9,0	0/0:7:7,0	0/0:12:12,0	0/0:7:7,0	1/1:17:0,17	0/0:7:7,0	0/0:14:14,0	0/0:18:18,0	0/1:10:2,8	0/0:10:10,0	0/0:12:12,0	0/0:19:19,0	0/0:11:11,0	0/0:12:12,0	0/0:15:15,0	0/0:12:12,0	0/0:8:8,0	0/0:15:15,0	0/0:11:11,0	1/1:25:0,25	0/1:14:6,8	0/0:9:9,0	0/0:10:10,0	0/0:20:20,0	0/0:31:31,0	0/0:8:8,0	0/0:21:21,0	0/0:6:6,0	0/0:9:9,0	0/0:9:9,0	0/0:7:7,0	0/0:14:14,0	0/0:17:17,0	0/0:11:11,0	0/1:10:7,3	./.:5:.,.	0/0:10:10,0	0/0:5:5,0	0/0:9:9,0	0/1:11:5,6	0/1:21:13,8	./.:5:.,.	0/1:19:9,10	1/1:24:0,24	./.:26:.,.	0/0:33:33,0	0/1:15:8,7	0/1:12:5,7	0/0:24:24,0	0/1:19:10,9	0/0:21:21,0	0/0:15:15,0	0/1:13:5,8	0/0:32:32,0	0/0:19:19,0	0/1:20:9,11	0/1:24:10,14	0/1:28:14,14	0/1:18:10,8	0/0:25:25,0	1/1:10:0,10	0/1:20:12,8	1/1:32:0,32	0/1:22:13,9	0/1:25:12,13	0/1:29:13,16	0/1:10:6,4	0/0:16:16,0	0/0:13:13,0	0/1:32:18,14	1/1:3:0,3	0/1:22:10,12	0/1:23:12,11	0/0:23:23,0	0/0:25:25,0	0/0:16:16,0	0/1:14:5,9	1/1:13:0,13	1/1:30:0,30	0/0:17:17,0	0/0:25:25,0	1/1:22:0,22	0/1:24:13,11	0/1:15:4,11	1/1:21:0,21	0/1:21:11,10	0/0:13:13,0	./.:0:.,.	0/0:12:12,0	0/0:12:12,0	0/1:14:7,7	0/1:5:3,2	./.:0:.,.	0/0:6:6,0	0/0:15:15,0	0/0:25:25,0	0/0:10:10,0	0/0:14:14,0	0/0:17:17,0	0/0:17:17,0	0/0:5:5,0	./.:7:.,.	0/0:43:43,0	0/0:8:8,0	0/0:18:18,0	0/0:21:21,0	0/0:19:19,0	0/0:9:9,0	0/1:9:5,4	0/1:19:10,9	0/0:32:32,0	0/0:11:11,0	./.:7:.,.	0/0:23:23,0	0/0:12:12,0	0/0:40:40,0	0/0:20:20,0	0/0:26:26,0	0/0:30:30,0	0/0:38:38,0	0/0:26:26,0	0/0:25:25,0	0/0:16:16,0	0/0:12:12,0	0/0:8:8,0	0/0:10:10,0	0/0:16:16,0	0/0:30:30,0	0/0:19:19,0	0/1:16:8,8	0/0:18:18,0	0/0:10:10,0	0/0:21:21,0	0/0:20:20,0	0/0:21:21,0	0/0:7:7,0	0/0:11:11,0	0/0:4:4,0	0/0:5:5,0	0/1:10:5,5	0/0:11:11,0	0/1:11:4,7	0/0:4:4,0	0/0:9:9,0	0/0:12:12,0	0/0:6:6,0	0/1:11:6,5	./.:2:.,.	0/0:13:13,0	0/0:16:16,0	0/0:11:11,0	0/0:8:8,0	1/1:12:0,12	0/0:7:7,0	0/0:17:17,0	0/0:8:8,0	1/1:16:0,16	0/0:9:9,0	0/1:12:5,7	0/0:12:12,0	./.:4:.,.	0/0:8:8,0	./.:3:.,.	0/0:10:10,0	0/0:18:18,0	0/0:10:10,0	0/0:14:14,0	0/1:14:9,5	0/0:9:9,0	0/0:6:6,0	./.:6:.,.	./.:0:.,.	0/0:7:7,0	0/0:15:15,0	0/0:31:31,0	0/0:16:16,0	0/0:19:19,0	0/0:15:15,0	0/0:15:15,0	0/0:18:18,0	0/0:11:11,0	0/1:10:5,5	0/1:12:8,4	0/0:27:27,0	./.:14:.,.	0/0:16:16,0	0/0:15:15,0	0/0:13:13,0	0/0:18:18,0	0/0:21:21,0	0/0:34:34,0	0/0:43:43,0	0/0:33:33,0	0/0:31:31,0	0/0:17:17,0	0/0:18:18,0	1/1:25:0,25	0/0:23:23,0	0/0:25:25,0	0/0:24:24,0	0/0:30:30,0	0/0:35:35,0	0/0:5:5,0	0/0:17:17,0	./.:17:.,.	0/1:24:13,11	0/0:44:44,0	0/0:47:47,0	0/0:18:18,0	0/0:13:13,0
un	70484	504_62	G	A	.	PASS	NS=266;AF=0.043;locori=p	GT:DP:AD	0/0:10:10,0	0/0:9:9,0	./.:0:.,.	0/0:9:9,0	0/1:13:5,8	./.:2:.,.	0/0:9:9,0	0/0:6:6,0	0/0:7:7,0	0/0:11:11,0	0/0:7:7,0	0/0:7:7,0	0/0:11:11,0	0/0:9:9,0	0/0:6:6,0	0/0:41:41,0	0/0:36:36,0	0/1:13:9,4	0/0:29:29,0	0/0:16:16,0	0/0:16:16,0	0/0:25:25,0	0/0:14:14,0	0/1:17:10,7	0/0:13:13,0	0/0:11:11,0	./.:4:.,.	0/0:26:26,0	0/0:11:11,0	0/0:16:16,0	0/0:13:13,0	0/0:6:6,0	0/0:13:13,0	0/0:6:6,0	./.:6:.,.	0/0:6:6,0	0/1:11:5,6	0/0:10:10,0	0/0:5:5,0	0/0:3:3,0	0/0:10:10,0	0/1:7:3,4	0/0:5:5,0	0/0:5:5,0	0/0:5:5,0	0/0:6:6,0	0/0:9:9,0	0/0:15:15,0	0/0:10:10,0	0/0:23:23,0	0/0:17:17,0	0/0:18:18,0	0/0:12:12,0	0/1:5:3,2	0/0:13:13,0	./.:2:.,.	0/0:21:21,0	0/0:11:11,0	0/0:12:12,0	0/0:14:14,0	0/0:8:8,0	0/0:16:16,0	0/0:9:9,0	0/1:24:13,11	0/0:13:13,0	0/0:16:16,0	0/0:24:24,0	0/0:9:9,0	0/0:5:5,0	0/0:12:12,0	0/1:8:2,6	0/0:15:15,0	0/0:15:15,0	0/0:9:9,0	0/0:15:15,0	0/0:15:15,0	0/0:33:33,0	0/0:14:14,0	0/0:21:21,0	0/0:8:8,0	0/1:15:9,6	0/0:13:13,0	0/0:23:23,0	0/0:17:17,0	0/0:12:12,0	0/0:5:5,0	0/0:16:16,0	0/0:8:8,0	0/0:15:15,0	0/0:10:10,0	0/0:19:19,0	0/0:7:7,0	0/0:31:31,0	0/0:3:3,0	0/0:38:38,0	0/0:16:16,0	0/0:24:24,0	0/0:30:30,0	0/0:28:28,0	0/0:11:11,0	0/0:37:37,0	0/0:26:26,0	0/1:19:6,13	0/0:28:28,0	0/0:17:17,0	0/0:28:28,0	0/0:20:20,0	0/0:38:38,0	0/0:27:27,0	0/0:41:41,0	0/0:21:21,0	0/0:18:18,0	0/0:10:10,0	0/0:19:19,0	0/1:25:13,12	0/1:29:14,15	0/1:26:15,11	0/0:39:39,0	0/0:14:14,0	0/1:14:6,8	0/0:23:23,0	0/0:16:16,0	0/0:6:6,0	0/0:14:14,0	0/1:9:5,4	0/0:25:25,0	0/0:23:23,0	0/0:27:27,0	0/0:16:16,0	0/0:8:8,0	0/0:15:15,0	0/0:6:6,0	0/1:20:11,9	0/0:13:13,0	0/1:16:6,10	0/0:19:19,0	0/0:18:18,0	0/0:23:23,0	0/0:8:8,0	0/0:4:4,0	0/0:6:6,0	0/0:4:4,0	0/0:23:23,0	0/0:12:12,0	0/0:3:3,0	0/0:12:12,0	0/0:15:15,0	0/0:11:11,0	0/0:8:8,0	./.:2:.,.	0/0:6:6,0	0/0:18:18,0	./.:0:.,.	0/0:15:15,0	0/0:23:23,0	0/0:7:7,0	0/0:11:11,0	0/0:15:15,0	0/0:5:5,0	0/0:14:14,0	0/0:11:11,0	0/0:34:34,0	0/0:12:12,0	0/0:23:23,0	0/0:5:5,0	0/0:18:18,0	0/1:11:6,5	0/0:38:38,0	0/0:17:17,0	0/0:19:19,0	0/0:28:28,0	0/0:27:27,0	0/1:13:7,6	0/0:20:20,0	0/0:13:13,0	0/0:21:21,0	0/0:16:16,0	0/0:11:11,0	0/0:13:13,0	0/0:31:31,0	0/0:11:11,0	0/0:15:15,0	0/0:15:15,0	0/0:6:6,0	0/0:11:11,0	0/0:15:15,0	0/0:13:13,0	0/0:12:12,0	0/0:21:21,0	0/0:8:8,0	0/0:13:13,0	0/0:11:11,0	0/0:14:14,0	0/0:10:10,0	0/0:8:8,0	0/0:10:10,0	0/0:16:16,0	0/0:11:11,0	0/0:10:10,0	0/0:7:7,0	0/0:15:15,0	0/0:10:10,0	0/0:14:14,0	0/0:3:3,0	0/0:17:17,0	0/0:10:10,0	0/0:9:9,0	0/0:12:12,0	0/0:15:15,0	0/0:7:7,0	0/0:18:18,0	./.:5:.,.	0/0:8:8,0	./.:4:.,.	0/0:4:4,0	0/0:12:12,0	0/0:13:13,0	0/0:11:11,0	0/0:16:16,0	0/0:11:11,0	0/1:11:4,7	0/0:7:7,0	0/0:15:15,0	0/0:6:6,0	0/0:5:5,0	0/0:29:29,0	0/0:22:22,0	0/0:23:23,0	0/0:17:17,0	0/0:17:17,0	0/0:12:12,0	0/0:15:15,0	1/1:6:0,6	0/0:11:11,0	0/0:12:12,0	0/0:11:11,0	0/0:16:16,0	0/0:23:23,0	0/1:16:9,7	0/0:9:9,0	0/0:7:7,0	0/0:10:10,0	0/0:20:20,0	0/0:16:16,0	0/0:12:12,0	0/0:23:23,0	0/0:15:15,0	0/0:18:18,0	0/0:20:20,0	0/0:13:13,0	0/0:24:24,0	0/0:32:32,0	0/0:9:9,0	0/0:16:16,0	0/0:16:16,0	0/0:15:15,0	0/0:8:8,0	0/0:13:13,0	0/0:25:25,0	0/0:42:42,0	0/0:21:21,0	0/0:26:26,0
un	71182	509_60	G	A	.	PASS	NS=161;AF=0.031;locori=p	GT:DP:AD	0/0:63:63,0	0/0:15:15,0	1/1:40:0,40	0/0:58:58,0	0/0:45:45,0	1/1:34:0,34	0/0:29:29,0	./.:0:.,.	0/0:21:21,0	0/0:80:80,0	0/1:68:31,37	0/1:74:34,40	0/0:28:28,0	0/1:73:33,40	./.:0:.,.	0/0:71:71,0	./.:0:.,.	0/0:38:38,0	0/0:56:56,0	0/0:21:21,0	./.:0:.,.	./.:0:.,.	0/0:58:58,0	0/0:79:79,0	0/0:63:63,0	0/0:34:34,0	0/0:37:37,0	./.:0:.,.	0/0:67:67,0	0/0:73:73,0	0/0:78:78,0	0/0:19:19,0	0/0:65:65,0	0/0:44:44,0	0/0:14:14,0	./.:0:.,.	0/0:39:39,0	0/0:92:92,0	0/0:54:54,0	0/0:23:23,0	0/0:78:78,0	0/0:45:45,0	0/0:41:41,0	0/0:76:76,0	0/0:54:54,0	0/0:25:25,0	0/0:55:55,0	0/0:46:46,0	./.:0:.,.	./.:0:.,.	./.:0:.,.	0/0:58:58,0	0/0:53:53,0	./.:0:.,.	0/0:39:39,0	0/0:39:39,0	./.:0:.,.	./.:0:.,.	0/0:38:38,0	0/0:120:120,0	0/0:90:90,0	0/0:121:121,0	0/0:98:98,0	./.:0:.,.	0/0:89:89,0	./.:0:.,.	0/0:69:69,0	0/0:55:55,0	0/0:76:76,0	0/1:113:64,49	0/0:48:48,0	0/0:69:69,0	0/0:161:161,0	./.:0:.,.	./.:0:.,.	./.:0:.,.	./.:0:.,.	./.:0:.,.	./.:0:.,.	./.:0:.,.	./.:0:.,.	./.:0:.,.	./.:0:.,.	./.:0:.,.	./.:0:.,.	./.:0:.,.	./.:0:.,.	./.:0:.,.	./.:0:.,.	./.:0:.,.	./.:0:.,.	./.:0:.,.	0/0:40:40,0	0/0:11:11,0	0/0:55:55,0	./.:0:.,.	0/0:37:37,0	0/0:128:128,0	./.:0:.,.	./.:0:.,.	0/0:52:52,0	0/0:105:105,0	0/0:44:44,0	0/0:52:52,0	0/0:66:66,0	0/0:42:42,0	0/0:44:44,0	0/0:80:80,0	./.:0:.,.	./.:0:.,.	0/0:22:22,0	0/0:65:65,0	0/0:75:75,0	0/0:68:68,0	./.:0:.,.	./.:0:.,.	0/0:57:57,0	0/0:95:95,0	0/0:40:40,0	0/0:41:41,0	0/0:79:79,0	0/0:95:95,0	./.:0:.,.	./.:0:.,.	./.:0:.,.	./.:0:.,.	./.:0:.,.	./.:0:.,.	./.:0:.,.	./.:0:.,.	./.:0:.,.	./.:0:.,.	./.:0:.,.	./.:0:.,.	./.:0:.,.	./.:0:.,.	./.:0:.,.	./.:0:.,.	./.:0:.,.	0/0:57:57,0	0/0:103:103,0	./.:0:.,.	./.:0:.,.	./.:0:.,.	0/0:45:45,0	0/0:45:45,0	0/0:48:48,0	0/0:99:99,0	0/0:79:79,0	0/0:63:63,0	0/0:35:35,0	0/0:36:36,0	0/0:11:11,0	0/0:50:50,0	0/1:121:64,57	0/0:86:86,0	./.:0:.,.	0/0:70:70,0	0/0:66:66,0	0/0:53:53,0	0/0:38:38,0	./.:0:.,.	0/0:48:48,0	0/0:79:79,0	0/0:26:26,0	0/0:102:102,0	0/0:56:56,0	0/0:109:109,0	./.:0:.,.	0/0:78:78,0	0/0:52:52,0	0/0:64:64,0	./.:0:.,.	0/0:111:111,0	0/0:30:30,0	0/0:57:57,0	0/0:76:76,0	0/0:72:72,0	./.:0:.,.	./.:0:.,.	0/0:40:40,0	0/0:84:84,0	0/0:29:29,0	0/0:32:32,0	0/0:83:83,0	./.:0:.,.	0/0:71:71,0	./.:0:.,.	0/0:99:99,0	0/0:53:53,0	./.:0:.,.	0/0:60:60,0	0/0:72:72,0	0/0:77:77,0	0/0:62:62,0	0/0:40:40,0	0/0:78:78,0	0/0:43:43,0	0/0:51:51,0	./.:0:.,.	./.:0:.,.	0/0:58:58,0	0/0:84:84,0	0/0:27:27,0	0/1:72:31,41	0/0:22:22,0	0/0:34:34,0	0/0:42:42,0	0/0:42:42,0	./.:0:.,.	0/0:67:67,0	./.:0:.,.	0/0:19:19,0	0/0:21:21,0	0/0:35:35,0	0/0:30:30,0	0/0:132:132,0	./.:0:.,.	0/0:41:41,0	./.:0:.,.	0/0:49:49,0	0/0:26:26,0	0/0:43:43,0	0/0:30:30,0	0/0:70:70,0	./.:0:.,.	./.:0:.,.	./.:0:.,.	./.:0:.,.	./.:0:.,.	./.:0:.,.	./.:0:.,.	./.:0:.,.	./.:0:.,.	./.:0:.,.	./.:0:.,.	./.:0:.,.	./.:0:.,.	./.:0:.,.	./.:0:.,.	./.:0:.,.	./.:0:.,.	./.:0:.,.	./.:0:.,.	./.:0:.,.	./.:0:.,.	./.:0:.,.	./.:0:.,.	./.:0:.,.	./.:0:.,.	./.:0:.,.	./.:0:.,.	./.:0:.,.	./.:0:.,.	./.:0:.,.	./.:0:.,.	./.:0:.,.	./.:0:.,.	./.:0:.,.	./.:0:.,.	./.:0:.,.	./.:0:.,.
un	71585	512_43	A	G	.	PASS	NS=175;AF=0.266;locori=p	GT:DP:AD	0/0:29:29,0	./.:0:.,.	./.:0:.,.	./.:0:.,.	0/0:7:7,0	0/0:11:11,0	0/0:28:28,0	./.:0:.,.	0/1:27:8,19	0/0:40:40,0	0/0:25:25,0	0/1:29:9,20	1/1:36:0,36	0/0:36:36,0	0/0:30:30,0	0/0:84:84,0	./.:0:.,.	0/0:52:52,0	0/0:82:82,0	0/0:28:28,0	1/1:93:0,93	./.:0:.,.	0/0:24:24,0	0/0:74:74,0	0/0:38:38,0	0/0:32:32,0	0/1:40:15,25	0/0:34:34,0	./.:0:.,.	0/0:17:17,0	0/0:14:14,0	0/0:10:10,0	0/0:22:22,0	0/0:54:54,0	1/1:12:0,12	0/1:47:21,26	0/0:25:25,0	0/0:61:61,0	0/0:15:15,0	0/0:14:14,0	0/0:4:4,0	0/0:32:32,0	0/0:29:29,0	./.:0:.,.	0/1:29:16,13	0/1:39:20,19	0/0:8:8,0	0/0:46:46,0	0/1:38:16,22	0/1:80:39,41	./.:0:.,.	0/1:70:47,23	0/0:55:55,0	0/0:28:28,0	0/1:34:11,23	./.:0:.,.	./.:0:.,.	0/0:51:51,0	./.:0:.,.	0/1:85:52,33	1/1:23:0,23	0/1:52:22,30	0/0:54:54,0	0/0:44:44,0	1/1:27:0,27	0/0:32:32,0	0/0:82:82,0	0/0:23:23,0	0/1:49:24,25	1/1:36:0,36	0/0:37:37,0	./.:0:.,.	0/1:106:51,55	0/0:15:15,0	./.:0:.,.	0/0:36:36,0	0/1:161:80,81	0/0:27:27,0	0/0:30:30,0	./.:0:.,.	0/0:61:61,0	0/1:54:25,29	0/0:63:63,0	0/0:32:32,0	0/0:51:51,0	0/0:50:50,0	0/0:25:25,0	./.:0:.,.	0/1:54:23,31	0/1:54:37,17	1/1:32:0,32	0/1:32:18,14	0/0:79:79,0	0/1:26:11,15	./.:0:.,.	1/1:50:0,50	0/1:62:30,32	0/0:103:103,0	0/1:74:38,36	0/1:70:34,36	./.:0:.,.	./.:0:.,.	0/0:49:49,0	0/0:45:45,0	1/1:52:0,52	0/1:73:38,35	1/1:40:0,40	./.:0:.,.	0/0:62:62,0	0/0:43:43,0	./.:0:.,.	./.:0:.,.	./.:0:.,.	0/0:34:34,0	0/1:102:54,48	0/0:59:59,0	0/0:44:44,0	0/0:63:63,0	./.:0:.,.	./.:0:.,.	0/1:93:49,44	0/0:37:37,0	./.:0:.,.	0/0:34:34,0	0/0:29:29,0	0/0:64:64,0	./.:0:.,.	0/0:59:59,0	0/0:74:74,0	0/0:38:38,0	0/0:51:51,0	0/0:53:53,0	0/1:70:34,36	0/1:76:43,33	0/0:82:82,0	0/0:69:69,0	0/0:34:34,0	0/0:43:43,0	0/0:27:27,0	0/0:36:36,0	0/1:56:24,32	./.:0:.,.	0/0:20:20,0	1/1:43:0,43	0/1:37:17,20	1/1:31:0,31	0/0:29:29,0	./.:0:.,.	1/1:72:0,72	./.:0:.,.	0/1:42:16,26	0/0:33:33,0	0/0:14:14,0	0/1:45:20,25	./.:0:.,.	1/1:48:0,48	0/0:36:36,0	0/1:67:31,36	0/0:22:22,0	1/1:42:0,42	1/1:32:0,32	0/0:64:64,0	0/1:75:34,41	1/1:52:0,52	./.:0:.,.	./.:0:.,.	./.:0:.,.	./.:0:.,.	./.:0:.,.	./.:0:.,.	./.:0:.,.	./.:0:.,.	./.:0:.,.	./.:0:.,.	./.:0:.,.	./.:0:.,.	./.:0:.,.	./.:0:.,.	./.:0:.,.	./.:0:.,.	./.:0:.,.	./.:0:.,.	./.:0:.,.	./.:0:.,.	./.:0:.,.	./.:0:.,.	./.:0:.,.	./.:0:.,.	0/0:29:29,0	0/1:49:27,22	./.:0:.,.	0/1:47:22,25	0/0:11:11,0	./.:0:.,.	1/1:30:0,30	0/0:29:29,0	0/0:44:44,0	./.:0:.,.	0/0:33:33,0	1/1:19:0,19	1/1:28:0,28	0/0:46:46,0	0/0:36:36,0	0/1:25:17,8	0/0:31:31,0	0/0:31:31,0	0/1:47:26,21	0/0:20:20,0	./.:0:.,.	0/0:25:25,0	./.:0:.,.	0/1:34:12,22	0/1:23:11,12	0/1:22:9,13	0/1:43:23,20	0/0:3:3,0	0/0:50:50,0	0/0:18:18,0	0/0:80:80,0	./.:0:.,.	./.:0:.,.	0/0:27:27,0	./.:0:.,.	0/0:15:15,0	1/1:13:0,13	./.:0:.,.	./.:0:.,.	./.:0:.,.	./.:0:.,.	./.:0:.,.	./.:0:.,.	./.:0:.,.	./.:0:.,.	./.:0:.,.	./.:0:.,.	./.:0:.,.	./.:0:.,.	./.:0:.,.	./.:0:.,.	./.:0:.,.	./.:0:.,.	./.:0:.,.	./.:0:.,.	./.:0:.,.	./.:0:.,.	./.:0:.,.	./.:0:.,.	./.:0:.,.	./.:0:.,.	./.:0:.,.	./.:0:.,.	./.:0:.,.	./.:0:.,.	./.:0:.,.	./.:0:.,.	./.:0:.,.	./.:0:.,.	./.:0:.,.	./.:0:.,.	./.:0:.,.	./.:0:.,.	./.:0:.,.
un	72348	517_106	C	T	.	PASS	NS=218;AF=0.041;locori=p	GT:DP:AD	0/0:26:26,0	0/0:34:34,0	0/0:95:95,0	0/0:45:45,0	0/0:47:47,0	0/0:42:42,0	0/0:55:55,0	0/0:15:15,0	0/0:14:14,0	./.:0:.,.	0/0:39:39,0	0/0:40:40,0	0/0:50:50,0	0/0:60:60,0	0/0:29:29,0	0/0:20:20,0	0/0:21:21,0	0/0:5:5,0	0/1:6:2,4	0/0:13:13,0	0/0:5:5,0	0/1:11:5,6	./.:0:.,.	0/0:8:8,0	0/0:7:7,0	0/0:7:7,0	0/0:6:6,0	0/1:6:4,2	0/0:11:11,0	0/1:12:4,8	0/0:64:64,0	0/0:27:27,0	0/0:76:76,0	./.:0:.,.	0/0:18:18,0	./.:0:.,.	0/0:50:50,0	0/0:60:60,0	0/0:22:22,0	0/0:46:46,0	./.:0:.,.	0/0:48:48,0	0/0:29:29,0	./.:0:.,.	0/0:21:21,0	0/0:2:2,0	0/0:19:19,0	0/0:38:38,0	0/0:28:28,0	./.:0:.,.	./.:0:.,.	0/0:32:32,0	./.:0:.,.	0/0:48:48,0	0/0:35:35,0	0/0:23:23,0	0/0:66:66,0	0/0:34:34,0	0/0:18:18,0	./.:0:.,.	0/0:48:48,0	0/0:78:78,0	0/0:28:28,0	./.:0:.,.	0/0:43:43,0	0/0:27:27,0	0/0:85:85,0	0/0:51:51,0	0/0:41:41,0	./.:0:.,.	0/0:39:39,0	0/0:36:36,0	./.:0:.,.	0/0:15:15,0	0/0:66:66,0	0/0:35:35,0	0/0:29:29,0	0/0:63:63,0	./.:0:.,.	0/0:63:63,0	./.:0:.,.	0/0:30:30,0	0/0:58:58,0	0/0:79:79,0	0/0:76:76,0	0/0:22:22,0	0/0:86:86,0	0/0:54:54,0	0/0:57:57,0	./.:0:.,.	0/0:55:55,0	0/0:36:36,0	0/0:12:12,0	0/0:11:11,0	0/0:21:21,0	0/0:11:11,0	0/0:28:28,0	./.:0:.,.	0/0:8:8,0	0/0:2:2,0	0/0:29:29,0	./.:23:.,.	0/0:21:21,0	0/1:11:4,7	0/0:38:38,0	0/0:12:12,0	0/0:6:6,0	0/0:32:32,0	./.:0:.,.	0/1:10:4,6	0/0:7:7,0	0/1:9:7,2	0/0:16:16,0	0/1:8:6,2	0/0:30:30,0	0/0:12:12,0	1/1:16:0,16	0/0:9:9,0	0/0:4:4,0	0/0:8:8,0	./.:13:.,.	0/1:12:7,5	0/0:12:12,0	0/0:7:7,0	0/0:33:33,0	0/0:31:31,0	0/0:42:42,0	0/0:41:41,0	1/1:28:0,28	0/0:13:13,0	0/0:13:13,0	0/0:10:10,0	0/1:15:8,7	0/0:7:7,0	0/0:29:29,0	0/0:5:5,0	0/1:9:3,6	0/0:9:9,0	./.:0:.,.	./.:0:.,.	./.:0:.,.	./.:0:.,.	./.:0:.,.	./.:0:.,.	./.:0:.,.	./.:0:.,.	./.:0:.,.	./.:0:.,.	./.:0:.,.	./.:0:.,.	./.:0:.,.	./.:0:.,.	./.:0:.,.	./.:0:.,.	./.:0:.,.	./.:0:.,.	./.:0:.,.	./.:0:.,.	./.:0:.,.	./.:0:.,.	./.:0:.,.	./.:0:.,.	./.:0:.,.	./.:0:.,.	./.:0:.,.	0/0:5:5,0	0/0:6:6,0	0/0:9:9,0	0/0:6:6,0	./.:0:.,.	0/0:8:8,0	0/0:19:19,0	0/0:3:3,0	0/0:29:29,0	0/0:15:15,0	0/0:21:21,0	./.:0:.,.	0/0:20:20,0	0/0:34:34,0	0/0:27:27,0	0/0:11:11,0	0/0:10:10,0	0/0:8:8,0	0/0:7:7,0	0/1:13:8,5	./.:0:.,.	0/0:23:23,0	0/0:20:20,0	./.:0:.,.	0/0:38:38,0	./.:0:.,.	0/0:38:38,0	0/0:48:48,0	./.:0:.,.	0/0:37:37,0	0/0:28:28,0	0/0:59:59,0	0/0:24:24,0	./.:0:.,.	0/0:13:13,0	0/0:39:39,0	0/0:18:18,0	0/0:23:23,0	0/0:15:15,0	0/0:56:56,0	0/0:20:20,0	0/0:24:24,0	0/0:29:29,0	0/0:20:20,0	0/0:17:17,0	0/0:32:32,0	0/0:12:12,0	0/0:17:17,0	0/0:11:11,0	0/0:19:19,0	0/0:13:13,0	0/0:37:37,0	0/0:21:21,0	0/0:70:70,0	0/0:36:36,0	0/0:91:91,0	0/0:49:49,0	0/0:68:68,0	0/0:58:58,0	0/0:35:35,0	0/0:8:8,0	0/0:5:5,0	0/0:6:6,0	0/0:14:14,0	0/0:26:26,0	0/0:20:20,0	0/0:7:7,0	0/0:19:19,0	0/0:12:12,0	0/0:16:16,0	0/0:20:20,0	0/0:24:24,0	0/0:7:7,0	0/0:8:8,0	0/0:6:6,0	0/0:2:2,0	0/0:17:17,0	0/0:12:12,0	0/0:23:23,0	0/0:12:12,0	0/0:21:21,0	0/0:10:10,0	0/0:16:16,0	0/0:4:4,0	0/0:10:10,0	0/0:21:21,0	0/0:12:12,0	0/0:10:10,0	0/0:12:12,0	./.:0:.,.	0/0:7:7,0	./.:0:.,.	0/0:9:9,0	0/0:13:13,0	0/0:4:4,0	0/0:3:3,0	0/0:5:5,0
un	74006	529_84	A	T	.	PASS	NS=265;AF=0.015;locori=p	GT:DP:AD	0/0:43:43,0	0/0:16:16,0	0/0:45:45,0	0/0:23:23,0	0/0:26:26,0	0/0:24:24,0	0/0:25:25,0	0/0:21:21,0	0/0:12:12,0	0/0:46:46,0	0/0:32:32,0	./.:0:.,.	0/0:34:34,0	./.:0:.,.	0/0:16:16,0	0/0:37:37,0	0/0:31:31,0	0/0:24:24,0	0/0:21:21,0	0/0:5:5,0	0/0:27:27,0	0/0:33:33,0	0/0:16:16,0	0/0:24:24,0	0/0:10:10,0	0/0:19:19,0	0/0:13:13,0	1/1:12:0,12	0/0:13:13,0	0/0:24:24,0	0/0:29:29,0	0/0:26:26,0	0/0:49:49,0	0/0:38:38,0	0/0:35:35,0	0/0:45:45,0	0/0:13:13,0	0/0:51:51,0	0/0:28:28,0	0/0:24:24,0	0/0:24:24,0	0/0:31:31,0	0/0:11:11,0	0/0:22:22,0	0/0:33:33,0	0/0:18:18,0	0/0:35:35,0	0/0:22:22,0	0/0:11:11,0	0/0:55:55,0	0/0:48:48,0	./.:0:.,.	0/0:40:40,0	0/0:28:28,0	0/0:32:32,0	0/0:15:15,0	0/0:31:31,0	0/0:42:42,0	./.:0:.,.	0/0:45:45,0	0/0:15:15,0	0/0:38:38,0	0/0:41:41,0	0/0:61:61,0	0/0:22:22,0	0/0:50:50,0	0/0:52:52,0	0/0:50:50,0	0/0:30:30,0	0/0:51:51,0	0/0:28:28,0	0/0:36:36,0	0/0:54:54,0	0/0:25:25,0	0/0:31:31,0	0/0:45:45,0	0/0:32:32,0	0/0:28:28,0	0/0:52:52,0	0/0:22:22,0	0/0:32:32,0	0/0:32:32,0	0/0:40:40,0	0/0:37:37,0	0/0:42:42,0	0/0:32:32,0	0/0:43:43,0	0/0:35:35,0	./.:0:.,.	0/0:38:38,0	0/0:17:17,0	0/0:14:14,0	0/0:41:41,0	0/0:7:7,0	0/0:33:33,0	0/0:44:44,0	0/0:33:33,0	0/0:33:33,0	0/0:26:26,0	0/0:13:13,0	0/0:46:46,0	0/0:28:28,0	0/0:21:21,0	0/0:23:23,0	./.:0:.,.	0/0:33:33,0	0/0:18:18,0	0/0:32:32,0	0/1:26:12,14	0/0:15:15,0	0/0:29:29,0	0/0:17:17,0	0/0:4:4,0	0/0:28:28,0	0/0:13:13,0	0/0:24:24,0	0/0:16:16,0	0/0:19:19,0	0/0:5:5,0	0/0:17:17,0	./.:0:.,.	0/0:39:39,0	0/1:15:8,7	0/0:28:28,0	0/0:25:25,0	0/0:36:36,0	./.:0:.,.	0/0:23:23,0	0/0:22:22,0	0/0:21:21,0	0/0:22:22,0	0/0:33:33,0	0/0:31:31,0	0/0:22:22,0	0/0:36:36,0	0/0:35:35,0	0/0:31:31,0	0/0:34:34,0	0/0:14:14,0	0/0:28:28,0	0/0:31:31,0	0/0:49:49,0	./.:0:.,.	0/0:20:20,0	0/0:22:22,0	0/0:27:27,0	0/0:34:34,0	0/0:56:56,0	0/0:20:20,0	0/0:26:26,0	0/0:43:43,0	0/0:29:29,0	0/0:6:6,0	0/0:49:49,0	0/0:99:99,0	0/0:35:35,0	0/0:23:23,0	0/0:22:22,0	0/0:29:29,0	0/0:36:36,0	0/0:21:21,0	0/0:19:19,0	0/0:23:23,0	./.:0:.,.	0/0:5:5,0	0/0:26:26,0	0/0:15:15,0	0/0:37:37,0	0/0:16:16,0	0/0:23:23,0	0/0:32:32,0	0/0:17:17,0	0/0:28:28,0	0/0:50:50,0	0/0:31:31,0	0/0:41:41,0	0/0:41:41,0	0/0:12:12,0	0/0:32:32,0	0/0:26:26,0	0/0:31:31,0	0/0:35:35,0	./.:0:.,.	0/0:20:20,0	./.:0:.,.	0/0:27:27,0	0/0:35:35,0	0/0:22:22,0	0/0:46:46,0	0/0:19:19,0	0/0:22:22,0	0/0:31:31,0	0/0:13:13,0	0/0:30:30,0	0/0:33:33,0	0/0:17:17,0	0/0:17:17,0	0/0:14:14,0	0/1:45:18,27	0/0:16:16,0	0/0:18:18,0	0/0:24:24,0	0/0:21:21,0	0/0:17:17,0	0/0:21:21,0	0/0:19:19,0	0/0:23:23,0	0/0:21:21,0	0/0:12:12,0	0/0:20:20,0	0/0:30:30,0	0/0:13:13,0	0/0:6:6,0	0/0:8:8,0	0/0:13:13,0	0/0:8:8,0	0/0:52:52,0	0/0:28:28,0	0/0:35:35,0	0/0:44:44,0	0/0:54:54,0	0/0:15:15,0	0/0:26:26,0	0/0:30:30,0	0/0:28:28,0	0/0:31:31,0	0/0:12:12,0	0/0:31:31,0	0/0:32:32,0	0/0:21:21,0	0/0:24:24,0	0/0:19:19,0	0/0:15:15,0	0/0:9:9,0	0/0:29:29,0	0/0:31:31,0	0/0:32:32,0	0/0:29:29,0	0/0:22:22,0	0/0:20:20,0	0/0:28:28,0	0/0:14:14,0	0/0:38:38,0	./.:0:.,.	0/0:33:33,0	0/0:29:29,0	0/0:34:34,0	0/1:25:9,16	0/0:31:31,0	0/0:19:19,0	0/0:40:40,0	0/0:10:10,0	0/0:23:23,0	1/1:20:0,20	0/0:11:11,0	0/0:25:25,0	0/0:17:17,0	0/0:9:9,0	0/0:36:36,0	0/0:15:15,0	0/0:10:10,0	0/0:5:5,0
un	74828	535_66	T	A	.	PASS	NS=250;AF=0.016;locori=p	GT:DP:AD	0/0:13:13,0	0/0:23:23,0	./.:0:.,.	0/0:7:7,0	0/0:28:28,0	0/0:12:12,0	0/0:27:27,0	0/0:27:27,0	0/0:3:3,0	0/0:18:18,0	0/0:14:14,0	0/0:65:65,0	0/0:32:32,0	./.:0:.,.	0/0:22:22,0	0/0:49:49,0	0/0:58:58,0	0/0:51:51,0	0/0:39:39,0	0/0:12:12,0	0/0:31:31,0	0/0:53:53,0	0/0:38:38,0	./.:0:.,.	0/0:19:19,0	0/0:29:29,0	0/0:28:28,0	0/1:33:16,17	0/0:38:38,0	0/0:44:44,0	0/0:25:25,0	0/0:29:29,0	0/0:20:20,0	0/0:33:33,0	0/0:24:24,0	0/0:26:26,0	0/0:32:32,0	0/0:72:72,0	0/0:10:10,0	0/0:19:19,0	0/0:26:26,0	0/0:20:20,0	0/0:17:17,0	0/0:57:57,0	./.:0:.,.	./.:0:.,.	0/0:18:18,0	0/0:30:30,0	0/0:16:16,0	0/0:73:73,0	0/0:20:20,0	./.:0:.,.	0/0:14:14,0	0/0:35:35,0	0/0:30:30,0	0/0:37:37,0	0/0:34:34,0	0/0:41:41,0	./.:0:.,.	0/0:47:47,0	0/0:31:31,0	0/0:46:46,0	0/0:59:59,0	0/0:72:72,0	./.:0:.,.	0/0:38:38,0	0/0:37:37,0	0/0:15:15,0	./.:0:.,.	./.:0:.,.	0/0:13:13,0	0/0:53:53,0	0/0:57:57,0	0/0:34:34,0	0/0:18:18,0	0/0:62:62,0	0/0:46:46,0	0/0:27:27,0	0/0:60:60,0	0/0:4:4,0	0/0:39:39,0	0/0:40:40,0	0/0:18:18,0	0/0:45:45,0	0/0:30:30,0	0/0:9:9,0	0/0:36:36,0	0/0:36:36,0	0/0:11:11,0	0/0:16:16,0	./.:0:.,.	0/0:35:35,0	0/0:33:33,0	0/0:14:14,0	0/0:55:55,0	./.:0:.,.	0/0:58:58,0	./.:0:.,.	0/0:28:28,0	0/0:21:21,0	0/0:67:67,0	0/0:53:53,0	0/0:29:29,0	0/0:28:28,0	0/0:43:43,0	0/0:52:52,0	0/0:51:51,0	./.:0:.,.	0/0:43:43,0	0/0:61:61,0	0/0:23:23,0	0/0:26:26,0	0/0:18:18,0	0/0:18:18,0	0/0:48:48,0	0/0:72:72,0	0/0:34:34,0	0/0:45:45,0	0/0:7:7,0	0/0:31:31,0	0/1:61:33,28	0/0:53:53,0	0/0:22:22,0	0/0:33:33,0	0/0:40:40,0	0/0:53:53,0	0/0:52:52,0	0/0:40:40,0	0/0:36:36,0	0/0:35:35,0	0/0:40:40,0	0/0:31:31,0	./.:0:.,.	./.:0:.,.	0/0:49:49,0	0/0:51:51,0	0/0:38:38,0	0/0:40:40,0	./.:0:.,.	0/0:12:12,0	0/0:26:26,0	0/0:33:33,0	0/0:49:49,0	0/0:11:11,0	0/0:9:9,0	0/0:9:9,0	0/0:15:15,0	0/0:47:47,0	0/0:36:36,0	0/1:33:14,19	0/0:42:42,0	0/0:21:21,0	0/0:12:12,0	0/0:51:51,0	0/1:79:39,40	0/0:26:26,0	0/1:26:11,15	0/0:56:56,0	0/1:18:8,10	0/0:22:22,0	0/0:18:18,0	0/0:54:54,0	0/1:40:19,21	0/0:19:19,0	0/0:12:12,0	0/0:62:62,0	0/0:36:36,0	0/0:46:46,0	0/0:38:38,0	./.:0:.,.	0/0:70:70,0	0/0:64:64,0	0/0:49:49,0	./.:0:.,.	0/0:39:39,0	0/0:54:54,0	0/0:21:21,0	0/0:10:10,0	0/0:26:26,0	0/0:95:95,0	0/0:36:36,0	0/0:37:37,0	0/0:20:20,0	0/0:25:25,0	0/0:52:52,0	0/0:49:49,0	0/0:31:31,0	0/0:18:18,0	0/0:27:27,0	0/0:14:14,0	0/0:32:32,0	0/0:32:32,0	0/0:43:43,0	./.:0:.,.	0/0:13:13,0	0/0:18:18,0	0/0:19:19,0	0/0:23:23,0	0/0:54:54,0	0/0:15:15,0	./.:0:.,.	0/0:17:17,0	./.:0:.,.	0/0:8:8,0	0/0:15:15,0	0/0:9:9,0	0/0:28:28,0	0/0:13:13,0	0/0:34:34,0	0/0:28:28,0	0/0:29:29,0	0/0:32:32,0	./.:2:.,.	0/0:22:22,0	0/0:16:16,0	0/0:14:14,0	0/0:64:64,0	0/0:32:32,0	0/0:22:22,0	./.:0:.,.	0/0:32:32,0	0/0:7:7,0	0/0:3:3,0	0/0:10:10,0	0/0:10:10,0	./.:0:.,.	0/0:60:60,0	0/0:55:55,0	0/0:52:52,0	0/0:33:33,0	0/0:13:13,0	0/0:28:28,0	0/0:29:29,0	0/0:38:38,0	0/0:44:44,0	0/0:56:56,0	0/0:40:40,0	0/0:52:52,0	./.:0:.,.	0/0:22:22,0	0/0:16:16,0	0/0:22:22,0	0/0:35:35,0	0/0:49:49,0	0/0:50:50,0	0/0:31:31,0	0/0:56:56,0	0/0:55:55,0	0/0:20:20,0	0/0:16:16,0	0/0:32:32,0	./.:0:.,.	0/0:21:21,0	0/0:25:25,0	0/0:17:17,0	0/0:47:47,0	0/0:51:51,0	0/0:21:21,0	./.:0:.,.	0/0:32:32,0	0/0:29:29,0	./.:0:.,.
un	75490	540_28	G	A	.	PASS	NS=250;AF=0.020;locori=p	GT:DP:AD	0/0:3:3,0	0/0:8:8,0	0/0:11:11,0	0/0:6:6,0	0/0:2:2,0	0/0:8:8,0	0/0:4:4,0	0/0:4:4,0	0/0:4:4,0	0/0:4:4,0	./.:8:.,.	./.:9:.,.	0/0:6:6,0	0/0:9:9,0	0/0:5:5,0	0/0:23:23,0	0/0:18:18,0	0/0:19:19,0	0/0:13:13,0	0/0:17:17,0	0/0:15:15,0	0/0:17:17,0	0/0:10:10,0	0/0:15:15,0	0/0:5:5,0	0/0:3:3,0	0/0:7:7,0	./.:0:.,.	0/1:19:6,13	0/0:10:10,0	0/0:8:8,0	./.:0:.,.	0/0:9:9,0	0/0:8:8,0	./.:0:.,.	./.:0:.,.	0/0:8:8,0	0/0:10:10,0	./.:0:.,.	0/0:7:7,0	0/0:4:4,0	0/0:9:9,0	0/0:3:3,0	0/0:9:9,0	0/0:4:4,0	0/0:7:7,0	./.:0:.,.	0/0:8:8,0	0/0:4:4,0	0/0:18:18,0	./.:0:.,.	0/0:16:16,0	0/0:9:9,0	0/0:4:4,0	0/0:5:5,0	./.:0:.,.	0/0:9:9,0	0/0:3:3,0	0/0:8:8,0	0/0:7:7,0	0/0:10:10,0	0/0:7:7,0	0/0:13:13,0	0/0:19:19,0	0/0:7:7,0	0/0:19:19,0	0/0:17:17,0	0/0:8:8,0	0/0:5:5,0	./.:0:.,.	0/0:13:13,0	0/0:7:7,0	0/0:10:10,0	0/0:7:7,0	0/0:14:14,0	0/0:9:9,0	0/1:25:15,10	0/0:13:13,0	0/0:14:14,0	./.:9:.,.	0/1:10:5,5	0/0:19:19,0	0/0:9:9,0	0/0:9:9,0	0/0:11:11,0	0/0:6:6,0	0/0:14:14,0	0/0:9:9,0	0/0:14:14,0	0/0:11:11,0	0/0:7:7,0	0/0:5:5,0	0/0:12:12,0	0/0:3:3,0	0/0:18:18,0	0/0:17:17,0	0/0:18:18,0	0/0:15:15,0	0/0:22:22,0	./.:0:.,.	0/0:17:17,0	./.:0:.,.	0/0:12:12,0	0/0:10:10,0	0/0:12:12,0	0/0:8:8,0	0/0:13:13,0	0/0:13:13,0	0/0:11:11,0	0/0:20:20,0	0/0:9:9,0	0/0:22:22,0	0/0:10:10,0	0/0:13:13,0	0/0:9:9,0	0/0:27:27,0	0/0:18:18,0	0/0:17:17,0	./.:8:.,.	0/0:15:15,0	0/0:10:10,0	0/0:16:16,0	0/0:10:10,0	0/0:6:6,0	0/0:9:9,0	0/0:15:15,0	0/0:6:6,0	0/0:10:10,0	0/0:22:22,0	0/0:5:5,0	0/0:12:12,0	0/0:15:15,0	0/0:16:16,0	0/0:16:16,0	0/0:17:17,0	0/0:16:16,0	0/0:6:6,0	0/0:19:19,0	./.:2:.,.	0/0:3:3,0	0/0:8:8,0	0/0:12:12,0	0/0:12:12,0	0/0:4:4,0	0/0:7:7,0	0/0:4:4,0	0/0:8:8,0	0/0:16:16,0	0/0:13:13,0	0/0:9:9,0	0/0:11:11,0	0/0:5:5,0	0/0:3:3,0	0/0:7:7,0	0/0:18:18,0	0/0:9:9,0	0/0:13:13,0	0/0:11:11,0	0/0:3:3,0	0/0:16:16,0	0/0:6:6,0	0/0:9:9,0	0/0:13:13,0	0/0:16:16,0	0/0:3:3,0	0/0:16:16,0	0/0:8:8,0	0/0:28:28,0	0/0:16:16,0	0/0:11:11,0	0/0:18:18,0	0/0:11:11,0	0/0:19:19,0	0/0:11:11,0	0/0:12:12,0	0/0:13:13,0	0/0:6:6,0	0/0:10:10,0	./.:0:.,.	0/0:17:17,0	0/0:3:3,0	0/0:10:10,0	./.:0:.,.	0/0:12:12,0	0/0:11:11,0	./.:0:.,.	0/0:7:7,0	0/0:9:9,0	0/0:10:10,0	./.:0:.,.	0/0:9:9,0	0/0:9:9,0	0/0:7:7,0	0/0:6:6,0	0/0:10:10,0	0/0:10:10,0	0/0:6:6,0	0/0:5:5,0	0/0:9:9,0	0/1:10:4,6	0/0:4:4,0	0/0:11:11,0	0/0:5:5,0	./.:0:.,.	0/0:7:7,0	0/0:8:8,0	0/0:8:8,0	0/0:9:9,0	0/0:13:13,0	0/0:9:9,0	0/0:15:15,0	0/0:6:6,0	./.:0:.,.	./.:2:.,.	0/0:6:6,0	./.:2:.,.	0/0:15:15,0	0/0:13:13,0	0/1:12:4,8	0/0:11:11,0	0/0:5:5,0	0/0:10:10,0	0/0:4:4,0	0/0:4:4,0	0/0:7:7,0	1/1:13:0,13	./.:0:.,.	0/0:10:10,0	0/0:5:5,0	0/0:9:9,0	0/0:6:6,0	0/1:12:4,8	0/1:8:2,6	0/0:9:9,0	0/0:7:7,0	0/0:19:19,0	0/0:5:5,0	0/0:10:10,0	0/0:13:13,0	0/0:3:3,0	0/0:7:7,0	0/1:13:5,8	./.:0:.,.	0/0:5:5,0	0/0:13:13,0	0/0:12:12,0	0/0:15:15,0	0/0:9:9,0	0/0:11:11,0	0/0:11:11,0	0/0:17:17,0	0/0:20:20,0	0/0:16:16,0	0/0:15:15,0	0/0:3:3,0	0/0:15:15,0	0/0:3:3,0	0/0:3:3,0	0/0:15:15,0	0/0:9:9,0	0/0:12:12,0	0/0:6:6,0
un	78814	563_132	A	T	.	PASS	NS=272;AF=0.018;locori=p	GT:DP:AD	0/0:21:21,0	0/0:5:5,0	0/0:10:10,0	0/0:11:11,0	0/0:7:7,0	0/0:5:5,0	0/0:14:14,0	0/0:6:6,0	0/0:5:5,0	0/0:12:12,0	0/0:3:3,0	0/0:12:12,0	./.:0:.,.	0/0:5:5,0	0/0:6:6,0	0/0:40:40,0	0/0:26:26,0	0/0:20:20,0	0/0:28:28,0	0/0:8:8,0	0/0:27:27,0	0/0:30:30,0	0/0:27:27,0	0/0:19:19,0	0/0:21:21,0	0/0:13:13,0	0/0:12:12,0	0/0:23:23,0	0/0:34:34,0	0/0:18:18,0	0/0:8:8,0	0/0:7:7,0	0/0:15:15,0	0/0:16:16,0	0/0:4:4,0	0/0:9:9,0	0/0:17:17,0	0/0:8:8,0	0/0:10:10,0	0/0:4:4,0	0/0:9:9,0	0/0:8:8,0	0/1:6:3,3	0/0:9:9,0	./.:2:.,.	0/0:7:7,0	0/1:16:6,10	0/0:10:10,0	0/0:10:10,0	0/0:12:12,0	0/0:8:8,0	0/0:14:14,0	0/0:13:13,0	./.:0:.,.	0/0:11:11,0	0/0:8:8,0	0/0:13:13,0	0/0:10:10,0	0/0:11:11,0	0/0:12:12,0	0/0:6:6,0	0/0:15:15,0	0/0:11:11,0	0/0:18:18,0	0/0:10:10,0	0/0:9:9,0	0/0:17:17,0	0/0:16:16,0	0/0:15:15,0	0/0:22:22,0	0/0:15:15,0	0/0:15:15,0	0/0:26:26,0	0/0:7:7,0	0/0:17:17,0	0/0:19:19,0	1/1:21:0,21	0/0:14:14,0	0/0:14:14,0	0/0:7:7,0	0/0:16:16,0	0/0:5:5,0	./.:0:.,.	0/0:13:13,0	0/0:20:20,0	0/0:7:7,0	0/0:11:11,0	0/0:9:9,0	0/0:10:10,0	0/0:14:14,0	0/0:7:7,0	0/0:4:4,0	0/0:32:32,0	0/0:7:7,0	0/0:40:40,0	0/0:40:40,0	0/0:20:20,0	0/0:37:37,0	0/0:36:36,0	0/0:18:18,0	0/0:33:33,0	0/0:22:22,0	0/0:18:18,0	0/0:14:14,0	0/0:19:19,0	0/0:25:25,0	0/0:37:37,0	0/0:27:27,0	0/0:16:16,0	0/0:25:25,0	0/0:23:23,0	0/0:26:26,0	0/0:25:25,0	0/0:28:28,0	0/0:27:27,0	0/1:41:25,16	0/0:15:15,0	0/0:35:35,0	0/0:19:19,0	0/0:15:15,0	0/0:23:23,0	0/0:30:30,0	0/0:6:6,0	0/0:15:15,0	0/0:20:20,0	0/0:24:24,0	0/1:26:10,16	0/0:16:16,0	0/0:16:16,0	0/0:12:12,0	0/0:19:19,0	0/0:14:14,0	0/0:24:24,0	0/0:25:25,0	0/0:15:15,0	0/1:20:7,13	0/0:21:21,0	0/0:32:32,0	0/0:3:3,0	0/0:9:9,0	0/0:7:7,0	0/0:15:15,0	0/0:8:8,0	0/0:15:15,0	0/0:8:8,0	0/0:9:9,0	0/0:15:15,0	0/0:20:20,0	0/0:23:23,0	0/0:17:17,0	0/0:8:8,0	0/0:8:8,0	0/0:6:6,0	0/0:9:9,0	0/0:40:40,0	0/0:14:14,0	0/0:13:13,0	0/0:20:20,0	0/0:14:14,0	0/0:12:12,0	0/0:22:22,0	0/0:35:35,0	0/0:19:19,0	0/0:18:18,0	./.:7:.,.	0/0:40:40,0	0/1:14:7,7	0/0:26:26,0	0/0:30:30,0	0/0:32:32,0	0/0:25:25,0	0/0:19:19,0	0/0:30:30,0	0/0:7:7,0	0/0:18:18,0	0/0:12:12,0	0/0:11:11,0	0/0:16:16,0	0/0:16:16,0	0/0:19:19,0	0/0:21:21,0	0/0:25:25,0	0/0:14:14,0	0/0:7:7,0	0/0:17:17,0	0/0:22:22,0	0/0:18:18,0	0/0:13:13,0	0/0:21:21,0	0/0:3:3,0	0/0:5:5,0	0/0:11:11,0	0/0:14:14,0	0/0:18:18,0	0/0:7:7,0	0/0:14:14,0	0/0:14:14,0	0/0:16:16,0	0/0:19:19,0	0/0:9:9,0	0/0:13:13,0	0/0:9:9,0	0/0:14:14,0	0/0:8:8,0	0/0:21:21,0	0/0:9:9,0	0/0:13:13,0	0/0:13:13,0	0/0:9:9,0	0/0:13:13,0	0/0:13:13,0	./.:0:.,.	0/0:5:5,0	0/0:10:10,0	0/0:4:4,0	0/0:10:10,0	0/0:21:21,0	0/0:12:12,0	0/0:14:14,0	0/0:13:13,0	0/0:14:14,0	0/0:8:8,0	0/0:13:13,0	0/0:4:4,0	0/0:6:6,0	0/0:22:22,0	0/0:23:23,0	0/0:17:17,0	0/0:12:12,0	0/1:19:10,9	0/0:24:24,0	0/0:6:6,0	0/0:15:15,0	0/0:17:17,0	0/0:18:18,0	0/0:19:19,0	0/0:19:19,0	0/0:21:21,0	0/0:15:15,0	0/0:21:21,0	0/0:10:10,0	0/0:9:9,0	0/0:27:27,0	0/0:17:17,0	0/0:26:26,0	0/0:14:14,0	0/0:23:23,0	0/1:18:8,10	0/0:25:25,0	0/0:10:10,0	0/0:32:32,0	0/0:30:30,0	0/0:15:15,0	0/0:23:23,0	0/0:6:6,0	0/0:28:28,0	0/0:17:17,0	0/0:26:26,0	0/0:28:28,0	0/0:26:26,0	0/0:20:20,0	0/0:19:19,0
un	78942	564_120	T	C	.	PASS	NS=216;AF=0.032;locori=p	GT:DP:AD	0/0:4:4,0	./.:2:.,.	0/0:9:9,0	0/0:8:8,0	0/0:5:5,0	0/0:7:7,0	0/0:6:6,0	./.:0:.,.	0/0:6:6,0	0/0:14:14,0	0/0:4:4,0	0/0:12:12,0	0/0:5:5,0	0/0:11:11,0	0/0:10:10,0	0/0:6:6,0	0/0:8:8,0	./.:2:.,.	0/0:11:11,0	0/0:5:5,0	0/0:3:3,0	./.:0:.,.	0/0:5:5,0	0/0:3:3,0	0/0:5:5,0	./.:2:.,.	0/0:8:8,0	0/0:7:7,0	0/0:10:10,0	0/0:8:8,0	0/0:3:3,0	0/0:4:4,0	0/0:8:8,0	0/0:11:11,0	./.:2:.,.	0/0:10:10,0	0/0:13:13,0	0/0:7:7,0	0/0:6:6,0	0/0:5:5,0	0/0:3:3,0	0/0:6:6,0	./.:2:.,.	0/0:9:9,0	./.:2:.,.	./.:0:.,.	0/0:3:3,0	0/0:8:8,0	0/0:8:8,0	0/0:20:20,0	0/0:13:13,0	0/0:7:7,0	0/0:9:9,0	./.:0:.,.	0/0:7:7,0	0/0:3:3,0	0/0:7:7,0	0/0:6:6,0	0/0:4:4,0	0/0:11:11,0	0/0:10:10,0	0/0:10:10,0	0/0:5:5,0	0/0:12:12,0	0/0:8:8,0	0/0:8:8,0	1/1:8:0,8	0/0:7:7,0	0/0:4:4,0	0/0:14:14,0	0/0:6:6,0	0/0:8:8,0	0/0:13:13,0	./.:0:.,.	0/0:4:4,0	0/0:16:16,0	0/0:22:22,0	0/0:9:9,0	0/0:13:13,0	0/0:5:5,0	0/0:16:16,0	0/0:4:4,0	0/0:23:23,0	0/0:14:14,0	0/0:14:14,0	./.:0:.,.	0/0:10:10,0	0/1:6:2,4	0/0:7:7,0	0/0:17:17,0	0/0:10:10,0	./.:0:.,.	0/0:6:6,0	0/0:3:3,0	0/0:16:16,0	0/0:10:10,0	0/0:6:6,0	0/0:6:6,0	0/0:11:11,0	0/0:7:7,0	0/0:9:9,0	0/0:8:8,0	0/0:6:6,0	0/0:10:10,0	0/0:12:12,0	0/0:12:12,0	0/0:11:11,0	0/0:16:16,0	0/0:7:7,0	0/0:5:5,0	0/0:7:7,0	0/0:3:3,0	0/0:4:4,0	0/0:7:7,0	0/0:9:9,0	./.:2:.,.	0/0:3:3,0	0/0:9:9,0	0/0:6:6,0	./.:0:.,.	0/0:6:6,0	0/0:10:10,0	0/0:3:3,0	0/0:3:3,0	0/0:6:6,0	0/0:3:3,0	0/0:11:11,0	./.:2:.,.	0/0:6:6,0	0/0:4:4,0	0/0:7:7,0	0/0:6:6,0	0/0:8:8,0	0/0:9:9,0	0/0:4:4,0	0/0:4:4,0	0/0:9:9,0	0/0:5:5,0	0/0:3:3,0	./.:2:.,.	0/0:13:13,0	0/0:17:17,0	./.:17:.,.	./.:0:.,.	0/0:4:4,0	./.:0:.,.	0/0:8:8,0	0/0:15:15,0	0/0:12:12,0	0/0:6:6,0	0/0:4:4,0	0/0:8:8,0	0/0:3:3,0	0/0:8:8,0	0/0:11:11,0	0/0:17:17,0	0/0:8:8,0	0/0:14:14,0	0/0:6:6,0	0/0:21:21,0	0/0:5:5,0	0/0:15:15,0	0/0:8:8,0	0/0:13:13,0	./.:0:.,.	./.:11:.,.	./.:0:.,.	./.:11:.,.	./.:9:.,.	./.:6:.,.	./.:12:.,.	./.:0:.,.	./.:3:.,.	./.:14:.,.	./.:5:.,.	./.:8:.,.	./.:9:.,.	./.:0:.,.	./.:8:.,.	./.:12:.,.	./.:3:.,.	./.:6:.,.	./.:10:.,.	./.:2:.,.	./.:0:.,.	./.:9:.,.	./.:5:.,.	./.:4:.,.	0/0:16:16,0	0/0:6:6,0	0/0:23:23,0	0/0:8:8,0	./.:0:.,.	0/0:6:6,0	0/0:13:13,0	0/0:7:7,0	0/0:7:7,0	0/0:6:6,0	0/0:9:9,0	0/0:3:3,0	1/1:6:0,6	0/1:6:3,3	0/0:7:7,0	./.:2:.,.	0/0:9:9,0	./.:3:.,.	0/0:6:6,0	0/0:7:7,0	./.:0:.,.	./.:2:.,.	0/0:11:11,0	./.:2:.,.	0/0:3:3,0	0/0:5:5,0	0/0:9:9,0	0/0:8:8,0	0/0:12:12,0	0/0:10:10,0	0/0:7:7,0	0/0:4:4,0	0/0:8:8,0	./.:7:.,.	0/0:14:14,0	0/0:10:10,0	0/1:11:3,8	0/0:6:6,0	0/0:5:5,0	0/0:7:7,0	0/0:8:8,0	0/0:7:7,0	0/0:14:14,0	./.:0:.,.	0/0:5:5,0	0/1:5:3,2	0/0:6:6,0	0/0:7:7,0	./.:2:.,.	0/0:17:17,0	0/0:4:4,0	0/0:11:11,0	1/1:2:0,2	0/0:6:6,0	0/1:8:5,3	0/0:11:11,0	0/0:2:2,0	0/0:6:6,0	0/0:14:14,0	0/0:13:13,0	0/0:8:8,0	./.:0:.,.	0/0:6:6,0	0/0:10:10,0	0/0:7:7,0	./.:0:.,.	./.:2:.,.	0/0:6:6,0	0/0:8:8,0	./.:0:.,.	0/1:15:8,7	0/0:14:14,0	0/0:3:3,0	0/0:9:9,0
un	79916	571_114	T	A	.	PASS	NS=237;AF=0.017;locori=p	GT:DP:AD	0/0:10:10,0	0/0:3:3,0	0/0:8:8,0	0/0:7:7,0	0/0:7:7,0	0/0:3:3,0	./.:2:.,.	0/0:4:4,0	./.:0:.,.	0/0:5:5,0	0/0:8:8,0	0/0:6:6,0	0/0:10:10,0	./.:3:.,.	0/0:5:5,0	0/0:3:3,0	0/0:9:9,0	0/0:4:4,0	./.:2:.,.	0/0:7:7,0	0/0:3:3,0	0/0:9:9,0	0/0:6:6,0	0/0:7:7,0	0/0:5:5,0	./.:0:.,.	./.:0:.,.	0/0:3:3,0	0/0:4:4,0	0/0:5:5,0	0/0:7:7,0	./.:0:.,.	0/0:3:3,0	0/0:13:13,0	0/0:5:5,0	0/0:7:7,0	0/1:8:5,3	0/0:5:5,0	0/0:5:5,0	0/0:4:4,0	0/0:7:7,0	0/0:6:6,0	0/0:6:6,0	0/0:3:3,0	./.:0:.,.	./.:2:.,.	./.:3:.,.	0/0:14:14,0	0/0:4:4,0	0/0:8:8,0	0/0:5:5,0	0/0:9:9,0	0/0:8:8,0	./.:7:.,.	0/0:2:2,0	0/0:6:6,0	0/1:6:3,3	0/0:9:9,0	0/0:6:6,0	0/0:9:9,0	0/0:6:6,0	0/0:10:10,0	0/0:7:7,0	0/0:10:10,0	0/0:5:5,0	0/0:21:21,0	0/0:16:16,0	0/0:15:15,0	0/0:6:6,0	0/0:11:11,0	0/0:10:10,0	0/0:9:9,0	0/0:4:4,0	0/0:9:9,0	0/0:8:8,0	0/0:17:17,0	0/0:23:23,0	0/0:6:6,0	0/0:24:24,0	0/0:6:6,0	0/0:8:8,0	0/0:4:4,0	./.:17:.,.	0/0:6:6,0	0/1:14:9,5	0/0:4:4,0	0/0:6:6,0	0/0:7:7,0	0/0:16:16,0	0/0:12:12,0	0/0:10:10,0	0/0:7:7,0	0/0:7:7,0	./.:0:.,.	0/0:8:8,0	0/0:7:7,0	0/0:7:7,0	0/0:9:9,0	0/1:8:3,5	0/0:9:9,0	0/0:12:12,0	0/0:8:8,0	./.:0:.,.	0/0:7:7,0	0/0:4:4,0	0/0:14:14,0	0/0:15:15,0	0/0:14:14,0	0/0:16:16,0	0/0:15:15,0	0/0:7:7,0	0/0:5:5,0	0/0:12:12,0	0/0:7:7,0	0/0:11:11,0	0/0:17:17,0	0/0:6:6,0	0/0:11:11,0	0/0:3:3,0	0/0:6:6,0	0/0:9:9,0	0/0:8:8,0	./.:0:.,.	0/0:3:3,0	0/0:3:3,0	0/0:10:10,0	0/0:10:10,0	0/0:4:4,0	0/0:7:7,0	0/0:4:4,0	0/0:3:3,0	0/0:3:3,0	0/0:9:9,0	0/0:3:3,0	0/0:12:12,0	0/0:12:12,0	0/0:9:9,0	0/0:6:6,0	0/0:8:8,0	0/0:5:5,0	0/0:12:12,0	0/0:6:6,0	0/0:11:11,0	0/0:8:8,0	0/0:6:6,0	0/0:8:8,0	0/0:16:16,0	0/0:12:12,0	0/0:11:11,0	0/0:5:5,0	0/0:8:8,0	0/0:5:5,0	./.:0:.,.	0/0:8:8,0	0/0:7:7,0	0/0:10:10,0	0/0:16:16,0	0/0:11:11,0	0/0:8:8,0	0/0:7:7,0	0/0:5:5,0	0/0:14:14,0	0/0:9:9,0	0/1:8:5,3	./.:0:.,.	0/0:7:7,0	0/0:4:4,0	0/0:11:11,0	0/0:7:7,0	0/0:7:7,0	0/0:11:11,0	0/0:5:5,0	0/0:6:6,0	0/0:6:6,0	0/0:6:6,0	0/0:12:12,0	0/0:10:10,0	0/0:6:6,0	0/0:3:3,0	0/0:13:13,0	0/0:7:7,0	./.:8:.,.	0/0:9:9,0	0/0:8:8,0	0/0:11:11,0	0/0:13:13,0	0/0:5:5,0	0/0:7:7,0	0/1:14:7,7	0/0:7:7,0	0/0:3:3,0	0/0:9:9,0	0/0:7:7,0	./.:0:.,.	0/0:11:11,0	0/0:9:9,0	0/0:18:18,0	0/0:4:4,0	0/0:9:9,0	./.:0:.,.	0/0:4:4,0	0/0:7:7,0	0/0:4:4,0	0/0:4:4,0	0/0:12:12,0	0/0:7:7,0	0/0:5:5,0	./.:0:.,.	./.:0:.,.	0/0:6:6,0	0/1:11:5,6	./.:0:.,.	./.:2:.,.	./.:0:.,.	./.:0:.,.	./.:2:.,.	0/0:8:8,0	0/0:17:17,0	0/0:6:6,0	0/0:6:6,0	0/0:10:10,0	0/0:8:8,0	0/0:8:8,0	0/0:3:3,0	0/0:4:4,0	0/0:8:8,0	0/0:9:9,0	0/0:8:8,0	0/0:8:8,0	0/1:11:3,8	0/0:9:9,0	0/0:5:5,0	0/0:4:4,0	0/0:7:7,0	0/0:6:6,0	0/0:4:4,0	0/0:6:6,0	0/0:9:9,0	0/0:6:6,0	0/0:5:5,0	./.:0:.,.	./.:2:.,.	0/0:5:5,0	0/0:9:9,0	0/0:3:3,0	0/0:5:5,0	0/0:12:12,0	./.:15:.,.	./.:2:.,.	0/0:4:4,0	0/0:8:8,0	0/0:7:7,0	0/0:12:12,0	./.:9:.,.	./.:0:.,.	0/0:9:9,0	./.:0:.,.	0/0:9:9,0	0/0:7:7,0	0/0:8:8,0	./.:0:.,.	0/0:10:10,0
un	80252	574_30	G	A	.	PASS	NS=250;AF=0.016;locori=p	GT:DP:AD	0/0:20:20,0	0/0:17:17,0	0/0:37:37,0	0/0:18:18,0	0/0:27:27,0	0/1:31:16,15	0/0:22:22,0	0/0:22:22,0	0/0:11:11,0	0/1:27:15,12	0/0:29:29,0	0/0:16:16,0	0/0:37:37,0	0/1:13:6,7	0/0:17:17,0	0/0:11:11,0	0/0:8:8,0	./.:0:.,.	./.:2:.,.	0/0:3:3,0	0/0:4:4,0	0/0:14:14,0	0/1:4:2,2	./.:0:.,.	0/0:4:4,0	./.:3:.,.	0/0:3:3,0	0/0:8:8,0	./.:0:.,.	0/0:19:19,0	0/0:22:22,0	0/0:22:22,0	0/0:24:24,0	0/0:16:16,0	0/0:12:12,0	0/0:27:27,0	0/0:41:41,0	0/0:13:13,0	0/0:18:18,0	0/0:8:8,0	0/0:3:3,0	./.:0:.,.	0/0:9:9,0	0/0:56:56,0	0/0:12:12,0	0/0:6:6,0	0/0:9:9,0	0/0:13:13,0	0/0:6:6,0	0/0:21:21,0	0/0:35:35,0	0/0:37:37,0	0/0:24:24,0	0/0:18:18,0	0/0:30:30,0	0/0:3:3,0	0/0:17:17,0	0/0:26:26,0	0/0:10:10,0	0/0:14:14,0	0/0:8:8,0	0/0:60:60,0	0/0:31:31,0	0/0:35:35,0	0/0:9:9,0	0/0:8:8,0	0/0:18:18,0	0/0:21:21,0	0/0:44:44,0	0/0:22:22,0	./.:0:.,.	0/0:26:26,0	./.:0:.,.	0/0:6:6,0	0/0:34:34,0	0/0:25:25,0	0/0:12:12,0	0/0:11:11,0	0/0:21:21,0	0/0:11:11,0	0/0:11:11,0	0/0:20:20,0	0/0:17:17,0	0/0:16:16,0	0/0:28:28,0	0/0:15:15,0	0/0:27:27,0	0/0:14:14,0	./.:0:.,.	0/0:21:21,0	0/0:31:31,0	0/0:12:12,0	0/0:6:6,0	0/0:3:3,0	./.:0:.,.	0/0:18:18,0	./.:0:.,.	0/0:18:18,0	0/0:8:8,0	0/0:5:5,0	0/0:16:16,0	0/0:11:11,0	0/0:13:13,0	0/0:11:11,0	0/0:6:6,0	0/0:9:9,0	./.:0:.,.	0/0:20:20,0	0/0:15:15,0	0/0:15:15,0	0/0:10:10,0	0/0:10:10,0	0/0:9:9,0	0/0:6:6,0	0/0:5:5,0	0/0:4:4,0	./.:0:.,.	0/0:7:7,0	0/0:8:8,0	0/0:6:6,0	./.:2:.,.	0/0:12:12,0	0/0:7:7,0	0/0:4:4,0	0/0:23:23,0	0/0:15:15,0	0/0:20:20,0	0/0:7:7,0	0/0:23:23,0	0/0:5:5,0	0/0:5:5,0	0/0:9:9,0	0/0:12:12,0	0/0:8:8,0	0/0:14:14,0	0/0:11:11,0	0/0:13:13,0	./.:7:.,.	0/0:15:15,0	0/0:14:14,0	0/0:8:8,0	0/0:30:30,0	0/0:48:48,0	0/0:13:13,0	0/0:19:19,0	0/0:11:11,0	0/0:28:28,0	0/1:40:21,19	0/0:24:24,0	0/0:11:11,0	0/0:26:26,0	0/0:13:13,0	0/0:16:16,0	0/1:29:16,13	0/0:90:90,0	0/0:27:27,0	0/1:33:14,19	0/0:31:31,0	0/0:21:21,0	0/0:18:18,0	0/0:25:25,0	0/0:12:12,0	0/0:9:9,0	0/0:9:9,0	0/0:3:3,0	0/0:10:10,0	./.:0:.,.	0/0:14:14,0	./.:2:.,.	./.:6:.,.	0/0:67:67,0	0/0:4:4,0	0/0:6:6,0	0/0:11:11,0	0/0:9:9,0	0/0:5:5,0	0/0:28:28,0	0/0:3:3,0	0/0:31:31,0	0/0:38:38,0	0/0:15:15,0	0/0:6:6,0	0/0:14:14,0	0/0:10:10,0	0/0:31:31,0	0/0:7:7,0	0/0:6:6,0	0/0:10:10,0	0/0:15:15,0	0/0:7:7,0	0/0:20:20,0	0/0:19:19,0	./.:0:.,.	0/0:17:17,0	0/0:10:10,0	0/0:10:10,0	0/0:32:32,0	./.:0:.,.	0/0:30:30,0	0/0:7:7,0	0/0:28:28,0	0/0:11:11,0	0/0:21:21,0	0/0:9:9,0	./.:0:.,.	0/0:13:13,0	0/0:10:10,0	0/0:21:21,0	0/0:12:12,0	0/0:6:6,0	0/0:17:17,0	0/0:12:12,0	0/0:11:11,0	0/0:6:6,0	0/0:11:11,0	0/0:8:8,0	0/0:17:17,0	0/0:15:15,0	0/0:22:22,0	0/0:9:9,0	0/0:44:44,0	0/0:37:37,0	0/0:51:51,0	0/0:15:15,0	0/0:27:27,0	0/0:6:6,0	0/0:9:9,0	0/0:10:10,0	0/0:5:5,0	./.:0:.,.	0/0:5:5,0	0/0:6:6,0	./.:0:.,.	0/0:6:6,0	0/0:56:56,0	0/0:7:7,0	0/0:8:8,0	0/0:9:9,0	./.:2:.,.	0/0:17:17,0	0/0:3:3,0	0/0:9:9,0	0/0:11:11,0	0/0:5:5,0	0/0:9:9,0	0/0:8:8,0	0/0:10:10,0	0/0:8:8,0	0/0:5:5,0	0/0:4:4,0	0/0:9:9,0	0/0:9:9,0	./.:0:.,.	0/0:7:7,0	0/0:6:6,0	0/0:7:7,0	0/0:6:6,0	0/0:37:37,0	0/0:6:6,0	0/0:6:6,0	0/0:10:10,0	0/0:10:10,0
un	80449	575_87	G	A	.	PASS	NS=199;AF=0.176;locori=p	GT:DP:AD	0/0:37:37,0	0/0:8:8,0	0/0:6:6,0	0/0:6:6,0	0/0:7:7,0	0/1:12:5,7	1/1:6:0,6	./.:0:.,.	./.:6:.,.	0/0:10:10,0	0/0:13:13,0	0/0:4:4,0	0/0:19:19,0	0/1:15:11,4	0/0:7:7,0	1/1:7:0,7	0/0:25:25,0	0/1:19:12,7	0/0:12:12,0	./.:2:.,.	0/0:8:8,0	0/0:26:26,0	0/0:10:10,0	0/0:14:14,0	0/0:3:3,0	1/1:9:0,9	1/1:4:0,4	0/0:7:7,0	1/1:15:0,15	0/1:19:10,9	0/0:16:16,0	0/0:9:9,0	./.:0:.,.	./.:0:.,.	./.:0:.,.	0/0:8:8,0	0/0:22:22,0	0/0:12:12,0	0/0:4:4,0	0/0:5:5,0	0/0:8:8,0	1/1:6:0,6	0/0:5:5,0	0/0:9:9,0	0/0:8:8,0	0/0:8:8,0	0/0:7:7,0	0/0:5:5,0	0/0:8:8,0	0/0:7:7,0	0/0:10:10,0	1/1:7:0,7	./.:2:.,.	0/0:11:11,0	./.:7:.,.	./.:2:.,.	0/0:31:31,0	0/0:15:15,0	0/0:7:7,0	0/0:14:14,0	0/0:14:14,0	0/0:26:26,0	0/0:15:15,0	0/0:15:15,0	0/1:7:3,4	0/0:7:7,0	0/0:11:11,0	0/0:3:3,0	1/1:4:0,4	0/1:14:7,7	0/0:6:6,0	./.:0:.,.	0/0:12:12,0	./.:2:.,.	0/0:7:7,0	0/0:10:10,0	0/0:15:15,0	1/1:9:0,9	0/0:8:8,0	1/1:6:0,6	0/0:13:13,0	./.:0:.,.	0/0:5:5,0	1/1:11:0,11	0/0:21:21,0	0/0:8:8,0	0/0:5:5,0	0/0:13:13,0	0/0:4:4,0	0/0:19:19,0	./.:0:.,.	./.:0:.,.	0/1:16:10,6	0/0:9:9,0	0/0:20:20,0	0/0:21:21,0	1/1:4:0,4	0/0:27:27,0	./.:0:.,.	./.:0:.,.	0/0:39:39,0	./.:2:.,.	0/0:9:9,0	0/0:10:10,0	0/0:7:7,0	1/1:6:0,6	0/0:11:11,0	0/0:41:41,0	0/0:24:24,0	0/0:20:20,0	0/0:5:5,0	0/1:14:8,6	1/1:8:0,8	./.:0:.,.	1/1:4:0,4	./.:0:.,.	0/0:10:10,0	1/1:17:0,17	0/0:14:14,0	0/0:4:4,0	0/0:14:14,0	0/0:15:15,0	1/1:3:0,3	0/0:9:9,0	0/0:26:26,0	1/1:16:0,16	./.:0:.,.	1/1:7:0,7	0/0:16:16,0	1/1:20:0,20	0/0:27:27,0	0/0:16:16,0	1/1:14:0,14	0/0:46:46,0	1/1:8:0,8	./.:0:.,.	0/0:22:22,0	0/0:12:12,0	./.:0:.,.	./.:0:.,.	./.:0:.,.	./.:0:.,.	./.:0:.,.	./.:0:.,.	./.:0:.,.	./.:0:.,.	./.:0:.,.	./.:0:.,.	./.:0:.,.	./.:0:.,.	./.:0:.,.	./.:0:.,.	./.:0:.,.	./.:0:.,.	./.:0:.,.	./.:0:.,.	./.:0:.,.	./.:0:.,.	./.:0:.,.	./.:0:.,.	./.:0:.,.	./.:0:.,.	./.:0:.,.	./.:0:.,.	0/0:7:7,0	0/1:30:22,8	0/0:12:12,0	./.:0:.,.	0/0:13:13,0	1/1:7:0,7	0/0:42:42,0	0/0:24:24,0	./.:0:.,.	1/1:3:0,3	./.:0:.,.	0/0:10:10,0	1/1:3:0,3	0/0:10:10,0	./.:0:.,.	0/0:16:16,0	0/0:13:13,0	0/0:5:5,0	./.:2:.,.	./.:0:.,.	0/0:6:6,0	0/0:9:9,0	0/0:12:12,0	0/1:9:5,4	./.:0:.,.	./.:0:.,.	0/0:15:15,0	0/0:11:11,0	0/0:8:8,0	1/1:11:0,11	./.:0:.,.	0/0:24:24,0	0/0:8:8,0	0/0:10:10,0	0/0:23:23,0	./.:2:.,.	0/0:11:11,0	0/0:7:7,0	0/0:8:8,0	0/0:4:4,0	0/0:13:13,0	0/0:8:8,0	0/0:8:8,0	0/0:15:15,0	0/0:25:25,0	0/0:6:6,0	0/0:10:10,0	./.:0:.,.	./.:0:.,.	0/0:3:3,0	./.:2:.,.	0/0:15:15,0	0/0:3:3,0	0/0:7:7,0	0/0:6:6,0	0/0:11:11,0	1/1:5:0,5	0/0:7:7,0	./.:0:.,.	0/0:3:3,0	./.:0:.,.	0/0:19:19,0	./.:0:.,.	0/0:25:25,0	0/0:15:15,0	1/1:16:0,16	0/0:22:22,0	0/0:27:27,0	./.:2:.,.	0/0:14:14,0	0/0:10:10,0	0/0:27:27,0	0/0:19:19,0	0/0:44:44,0	./.:0:.,.	0/0:11:11,0	./.:0:.,.	0/0:6:6,0	./.:0:.,.	0/0:22:22,0	0/0:46:46,0	0/0:40:40,0	0/1:28:20,8	./.:0:.,.	0/0:11:11,0	0/0:6:6,0	0/0:9:9,0	./.:0:.,.	0/0:37:37,0	0/0:24:24,0	./.:0:.,.	0/0:12:12,0	0/0:15:15,0	0/1:16:11,5	0/0:22:22,0	0/0:45:45,0	0/0:10:10,0	0/0:15:15,0
un	81283	581_81	C	T	.	PASS	NS=158;AF=0.025;locori=p	GT:DP:AD	0/1:5:3,2	./.:2:.,.	0/0:9:9,0	0/0:4:4,0	0/0:5:5,0	0/0:8:8,0	0/0:8:8,0	0/0:4:4,0	./.:2:.,.	0/0:11:11,0	./.:2:.,.	0/0:7:7,0	0/0:3:3,0	0/0:8:8,0	0/0:4:4,0	./.:9:.,.	./.:4:.,.	./.:4:.,.	./.:4:.,.	./.:3:.,.	./.:4:.,.	./.:12:.,.	./.:0:.,.	./.:3:.,.	./.:6:.,.	./.:6:.,.	./.:3:.,.	./.:0:.,.	./.:2:.,.	./.:7:.,.	./.:2:.,.	./.:4:.,.	./.:8:.,.	./.:9:.,.	./.:3:.,.	./.:7:.,.	./.:9:.,.	./.:4:.,.	./.:2:.,.	./.:0:.,.	./.:10:.,.	./.:0:.,.	./.:4:.,.	0/0:9:9,0	./.:0:.,.	./.:0:.,.	0/0:3:3,0	0/0:12:12,0	0/0:9:9,0	0/0:10:10,0	0/0:12:12,0	0/0:7:7,0	0/0:3:3,0	0/0:6:6,0	./.:0:.,.	./.:2:.,.	0/0:9:9,0	0/0:4:4,0	0/0:11:11,0	0/0:9:9,0	0/0:3:3,0	./.:2:.,.	0/0:10:10,0	0/0:6:6,0	0/0:8:8,0	0/0:5:5,0	0/0:9:9,0	0/0:4:4,0	0/0:9:9,0	0/0:8:8,0	./.:2:.,.	0/0:10:10,0	0/0:16:16,0	0/0:7:7,0	0/0:6:6,0	0/0:9:9,0	./.:0:.,.	0/0:11:11,0	0/0:11:11,0	0/0:4:4,0	0/0:11:11,0	0/0:17:17,0	0/0:11:11,0	0/0:11:11,0	0/0:12:12,0	0/0:5:5,0	0/0:9:9,0	0/0:7:7,0	0/1:7:4,3	0/0:6:6,0	0/0:10:10,0	./.:0:.,.	0/0:9:9,0	./.:0:.,.	0/0:17:17,0	0/0:9:9,0	0/0:4:4,0	0/0:8:8,0	./.:0:.,.	0/0:4:4,0	0/0:12:12,0	0/0:12:12,0	0/0:8:8,0	0/0:6:6,0	0/0:4:4,0	0/0:6:6,0	./.:0:.,.	0/0:9:9,0	0/0:3:3,0	0/0:4:4,0	./.:2:.,.	0/0:8:8,0	0/0:3:3,0	0/0:5:5,0	0/0:9:9,0	0/0:6:6,0	0/0:6:6,0	0/0:6:6,0	0/0:3:3,0	./.:0:.,.	0/0:5:5,0	0/0:11:11,0	./.:2:.,.	./.:0:.,.	./.:8:.,.	./.:6:.,.	./.:10:.,.	./.:7:.,.	./.:2:.,.	./.:4:.,.	./.:5:.,.	./.:6:.,.	./.:6:.,.	./.:6:.,.	./.:10:.,.	./.:6:.,.	./.:8:.,.	./.:7:.,.	./.:0:.,.	0/0:11:11,0	0/0:11:11,0	0/0:9:9,0	0/0:7:7,0	0/0:8:8,0	0/0:8:8,0	0/1:5:3,2	0/0:3:3,0	0/0:10:10,0	0/0:10:10,0	0/0:4:4,0	0/1:10:6,4	1/1:3:0,3	./.:0:.,.	0/0:5:5,0	0/0:11:11,0	0/1:8:5,3	0/0:11:11,0	0/0:11:11,0	0/0:4:4,0	0/0:14:14,0	./.:7:.,.	./.:0:.,.	0/0:6:6,0	0/0:6:6,0	./.:2:.,.	0/0:4:4,0	./.:0:.,.	0/0:10:10,0	0/0:4:4,0	0/0:3:3,0	0/0:9:9,0	0/0:9:9,0	./.:0:.,.	0/0:16:16,0	0/0:3:3,0	0/0:5:5,0	0/0:10:10,0	0/0:4:4,0	./.:2:.,.	0/0:10:10,0	0/0:5:5,0	0/0:4:4,0	0/0:8:8,0	0/0:3:3,0	0/0:9:9,0	0/0:3:3,0	0/0:7:7,0	0/0:4:4,0	0/0:11:11,0	0/0:4:4,0	0/0:9:9,0	0/0:8:8,0	0/0:7:7,0	0/0:8:8,0	0/0:11:11,0	0/0:9:9,0	0/0:11:11,0	0/0:10:10,0	0/0:13:13,0	0/0:9:9,0	0/0:6:6,0	0/0:6:6,0	0/0:6:6,0	0/0:3:3,0	0/0:7:7,0	./.:0:.,.	0/0:8:8,0	0/0:8:8,0	./.:0:.,.	0/0:5:5,0	0/0:6:6,0	./.:0:.,.	./.:0:.,.	0/0:6:6,0	0/0:3:3,0	0/0:8:8,0	0/0:3:3,0	0/0:9:9,0	0/0:11:11,0	0/0:8:8,0	0/0:10:10,0	0/0:4:4,0	0/0:9:9,0	0/0:8:8,0	0/0:5:5,0	./.:10:.,.	./.:4:.,.	./.:7:.,.	./.:7:.,.	./.:0:.,.	./.:7:.,.	./.:3:.,.	./.:0:.,.	./.:2:.,.	./.:9:.,.	./.:5:.,.	./.:4:.,.	./.:6:.,.	./.:0:.,.	./.:3:.,.	./.:7:.,.	./.:5:.,.	./.:5:.,.	./.:7:.,.	./.:0:.,.	./.:5:.,.	./.:3:.,.	./.:2:.,.	./.:3:.,.	./.:8:.,.	./.:4:.,.	./.:9:.,.	./.:7:.,.	./.:0:.,.	./.:0:.,.	./.:10:.,.	./.:2:.,.	./.:5:.,.	./.:5:.,.	./.:7:.,.	./.:0:.,.	./.:6:.,.
un	81356	582_14	G	T	.	PASS	NS=216;AF=0.014;locori=p	GT:DP:AD	0/0:7:7,0	./.:0:.,.	0/0:11:11,0	0/0:4:4,0	0/0:9:9,0	0/0:9:9,0	0/0:6:6,0	0/0:10:10,0	0/0:6:6,0	0/0:14:14,0	0/0:9:9,0	0/0:4:4,0	0/0:7:7,0	0/0:8:8,0	0/0:10:10,0	0/0:6:6,0	0/0:9:9,0	./.:0:.,.	0/0:7:7,0	0/0:6:6,0	0/0:8:8,0	0/0:6:6,0	0/0:6:6,0	0/0:9:9,0	0/0:6:6,0	./.:0:.,.	0/0:4:4,0	0/0:6:6,0	0/0:12:12,0	0/1:14:8,6	0/0:8:8,0	0/0:4:4,0	0/0:10:10,0	0/0:10:10,0	0/0:4:4,0	0/0:9:9,0	0/1:12:7,5	0/0:8:8,0	./.:0:.,.	0/0:4:4,0	0/0:4:4,0	0/0:7:7,0	./.:8:.,.	0/0:16:16,0	0/0:5:5,0	0/0:4:4,0	0/0:9:9,0	0/0:12:12,0	0/0:4:4,0	0/0:11:11,0	0/0:16:16,0	0/0:15:15,0	0/0:8:8,0	0/0:4:4,0	0/0:8:8,0	0/0:3:3,0	0/0:14:14,0	0/0:10:10,0	0/0:12:12,0	0/0:9:9,0	./.:2:.,.	0/0:10:10,0	0/0:4:4,0	0/0:10:10,0	./.:2:.,.	0/0:5:5,0	0/0:5:5,0	0/0:9:9,0	./.:0:.,.	0/0:12:12,0	0/0:8:8,0	0/0:9:9,0	0/0:14:14,0	0/0:12:12,0	0/0:9:9,0	0/0:14:14,0	0/0:15:15,0	0/0:12:12,0	0/0:22:22,0	0/0:7:7,0	0/0:12:12,0	0/0:12:12,0	0/0:12:12,0	0/0:8:8,0	0/0:14:14,0	0/0:5:5,0	0/0:13:13,0	0/0:15:15,0	0/0:5:5,0	0/0:14:14,0	0/0:13:13,0	0/0:7:7,0	0/0:14:14,0	0/0:3:3,0	0/0:12:12,0	0/0:8:8,0	0/0:10:10,0	0/0:8:8,0	0/0:9:9,0	0/0:5:5,0	0/0:10:10,0	0/0:5:5,0	0/0:7:7,0	0/0:16:16,0	0/0:8:8,0	0/0:8:8,0	0/0:10:10,0	0/0:8:8,0	0/0:7:7,0	0/0:9:9,0	1/1:4:0,4	0/0:11:11,0	0/0:10:10,0	0/0:6:6,0	0/0:5:5,0	0/0:9:9,0	0/0:4:4,0	0/0:11:11,0	0/0:6:6,0	0/0:4:4,0	0/0:8:8,0	0/0:14:14,0	./.:2:.,.	./.:3:.,.	./.:9:.,.	./.:14:.,.	./.:12:.,.	./.:8:.,.	./.:9:.,.	./.:5:.,.	./.:0:.,.	./.:9:.,.	./.:10:.,.	./.:9:.,.	./.:8:.,.	./.:2:.,.	./.:3:.,.	./.:9:.,.	0/0:5:5,0	./.:0:.,.	0/0:11:11,0	0/0:13:13,0	0/0:16:16,0	0/0:3:3,0	0/0:4:4,0	0/0:7:7,0	0/0:9:9,0	0/0:11:11,0	0/0:18:18,0	0/0:7:7,0	0/0:13:13,0	0/0:5:5,0	0/0:10:10,0	0/0:6:6,0	0/0:11:11,0	0/0:9:9,0	0/0:9:9,0	0/0:10:10,0	0/0:13:13,0	0/0:9:9,0	0/0:11:11,0	0/0:11:11,0	0/0:9:9,0	0/0:11:11,0	./.:2:.,.	./.:12:.,.	./.:5:.,.	./.:12:.,.	./.:4:.,.	./.:11:.,.	./.:0:.,.	./.:10:.,.	./.:5:.,.	./.:4:.,.	./.:0:.,.	./.:12:.,.	./.:14:.,.	./.:2:.,.	./.:6:.,.	./.:15:.,.	./.:9:.,.	./.:8:.,.	./.:3:.,.	./.:0:.,.	./.:9:.,.	./.:0:.,.	./.:0:.,.	./.:6:.,.	0/0:11:11,0	0/0:6:6,0	0/0:4:4,0	0/0:5:5,0	./.:0:.,.	0/0:8:8,0	0/0:7:7,0	0/0:4:4,0	0/0:13:13,0	0/0:9:9,0	0/0:7:7,0	0/0:3:3,0	0/0:6:6,0	0/0:6:6,0	0/0:7:7,0	0/0:3:3,0	0/0:8:8,0	0/0:6:6,0	0/0:3:3,0	0/0:8:8,0	0/0:5:5,0	0/0:5:5,0	0/0:6:6,0	./.:0:.,.	0/0:6:6,0	./.:0:.,.	0/0:4:4,0	0/0:7:7,0	0/0:13:13,0	0/0:13:13,0	0/0:14:14,0	0/0:8:8,0	0/0:9:9,0	0/0:7:7,0	0/0:10:10,0	0/0:3:3,0	0/0:12:12,0	0/0:5:5,0	0/0:3:3,0	0/0:8:8,0	0/0:5:5,0	0/0:11:11,0	./.:2:.,.	0/0:5:5,0	0/0:4:4,0	0/0:6:6,0	0/0:4:4,0	0/0:11:11,0	0/0:9:9,0	0/0:7:7,0	0/0:5:5,0	0/0:11:11,0	0/0:9:9,0	0/0:5:5,0	0/0:9:9,0	0/0:12:12,0	0/0:6:6,0	0/0:10:10,0	0/0:9:9,0	0/0:11:11,0	0/0:12:12,0	0/0:11:11,0	0/0:11:11,0	0/0:11:11,0	0/0:5:5,0	0/0:5:5,0	./.:0:.,.	0/0:10:10,0	0/0:6:6,0	0/0:11:11,0	0/0:20:20,0	0/0:6:6,0	0/0:16:16,0	0/0:6:6,0
un	81826	585_64	A	G	.	PASS	NS=194;AF=0.044;locori=p	GT:DP:AD	0/0:38:38,0	0/0:32:32,0	0/0:58:58,0	0/0:29:29,0	0/0:35:35,0	0/1:38:30,8	0/0:60:60,0	0/0:52:52,0	0/0:24:24,0	0/0:30:30,0	0/0:28:28,0	0/0:54:54,0	./.:0:.,.	0/0:29:29,0	1/1:9:0,9	./.:0:.,.	0/0:35:35,0	0/0:36:36,0	0/0:51:51,0	0/0:34:34,0	0/0:21:21,0	0/0:45:45,0	0/0:26:26,0	./.:0:.,.	0/0:19:19,0	0/0:12:12,0	0/0:15:15,0	0/0:26:26,0	0/0:44:44,0	0/0:42:42,0	0/0:8:8,0	./.:0:.,.	0/0:31:31,0	./.:0:.,.	0/0:12:12,0	0/0:21:21,0	0/0:55:55,0	0/0:38:38,0	0/0:14:14,0	0/0:24:24,0	./.:0:.,.	./.:0:.,.	0/0:25:25,0	./.:0:.,.	0/0:12:12,0	0/0:7:7,0	0/0:5:5,0	0/0:29:29,0	0/0:20:20,0	0/0:46:46,0	./.:0:.,.	1/1:4:0,4	0/0:48:48,0	./.:0:.,.	0/0:23:23,0	0/0:9:9,0	./.:0:.,.	./.:0:.,.	0/0:20:20,0	./.:0:.,.	0/0:32:32,0	0/0:46:46,0	0/0:34:34,0	./.:0:.,.	0/0:24:24,0	0/0:45:45,0	0/0:64:64,0	0/0:20:20,0	0/0:25:25,0	./.:0:.,.	0/0:26:26,0	0/0:39:39,0	./.:0:.,.	./.:0:.,.	./.:0:.,.	./.:0:.,.	./.:0:.,.	./.:0:.,.	./.:0:.,.	./.:0:.,.	./.:0:.,.	./.:0:.,.	./.:0:.,.	./.:0:.,.	./.:0:.,.	./.:0:.,.	./.:0:.,.	./.:0:.,.	./.:0:.,.	./.:0:.,.	./.:0:.,.	./.:0:.,.	0/0:31:31,0	0/0:4:4,0	0/0:67:67,0	0/0:57:57,0	0/0:72:72,0	./.:0:.,.	0/0:32:32,0	0/0:51:51,0	0/0:83:83,0	0/0:64:64,0	0/0:22:22,0	0/0:69:69,0	0/0:64:64,0	0/0:38:38,0	0/0:36:36,0	./.:5:.,.	./.:0:.,.	0/0:59:59,0	0/0:42:42,0	0/0:19:19,0	0/0:49:49,0	0/0:50:50,0	0/0:73:73,0	./.:77:.,.	./.:0:.,.	0/0:84:84,0	0/0:24:24,0	0/0:25:25,0	0/0:45:45,0	./.:0:.,.	./.:0:.,.	./.:0:.,.	./.:0:.,.	./.:0:.,.	./.:0:.,.	./.:0:.,.	./.:0:.,.	./.:0:.,.	./.:0:.,.	./.:0:.,.	./.:0:.,.	./.:0:.,.	./.:0:.,.	./.:0:.,.	./.:0:.,.	./.:0:.,.	0/0:28:28,0	0/0:41:41,0	0/0:25:25,0	./.:0:.,.	0/0:38:38,0	./.:0:.,.	0/1:24:18,6	0/0:25:25,0	0/0:59:59,0	0/0:62:62,0	0/0:85:85,0	0/0:56:56,0	1/1:9:0,9	0/0:42:42,0	./.:0:.,.	0/0:77:77,0	0/0:72:72,0	0/0:66:66,0	0/0:49:49,0	0/0:38:38,0	0/0:41:41,0	0/0:76:76,0	0/0:54:54,0	0/0:66:66,0	0/0:27:27,0	0/0:20:20,0	0/0:8:8,0	./.:0:.,.	0/0:33:33,0	./.:0:.,.	0/0:41:41,0	0/0:19:19,0	0/0:80:80,0	0/0:25:25,0	0/0:27:27,0	0/0:41:41,0	./.:0:.,.	./.:0:.,.	./.:0:.,.	./.:0:.,.	0/0:31:31,0	0/0:68:68,0	0/0:39:39,0	0/1:39:30,9	0/0:10:10,0	./.:0:.,.	0/0:62:62,0	0/0:39:39,0	0/0:80:80,0	0/0:20:20,0	1/1:9:0,9	0/0:17:17,0	0/0:27:27,0	0/0:51:51,0	./.:0:.,.	0/0:49:49,0	0/0:26:26,0	0/0:78:78,0	0/0:60:60,0	0/0:36:36,0	0/0:61:61,0	0/0:21:21,0	0/0:59:59,0	0/0:15:15,0	0/1:27:21,6	0/0:18:18,0	0/0:65:65,0	0/0:27:27,0	0/0:36:36,0	0/0:17:17,0	./.:4:.,.	0/0:34:34,0	0/0:29:29,0	./.:14:.,.	0/0:26:26,0	0/0:23:23,0	0/0:32:32,0	0/0:30:30,0	0/0:35:35,0	0/0:29:29,0	0/0:61:61,0	0/0:53:53,0	0/0:33:33,0	0/1:28:17,11	./.:0:.,.	0/0:28:28,0	0/0:38:38,0	0/0:54:54,0	0/0:68:68,0	0/0:52:52,0	0/1:13:4,9	./.:0:.,.	0/0:36:36,0	0/0:14:14,0	0/0:28:28,0	0/0:44:44,0	./.:0:.,.	0/0:74:74,0	./.:0:.,.	0/0:36:36,0	0/0:22:22,0	./.:0:.,.	./.:0:.,.	./.:0:.,.	0/0:60:60,0	0/0:42:42,0	0/0:60:60,0	./.:0:.,.	0/0:47:47,0	0/0:32:32,0	./.:0:.,.	./.:0:.,.	0/0:41:41,0	0/0:47:47,0	0/1:22:15,7	0/0:55:55,0	0/0:36:36,0	0/0:29:29,0	0/0:40:40,0	0/0:41:41,0	0/0:39:39,0	0/0:66:66,0	0/0:48:48,0	1/1:3:0,3
un	82458	589_136	T	C	.	PASS	NS=252;AF=0.018;locori=p	GT:DP:AD	0/0:5:5,0	./.:2:.,.	0/0:16:16,0	0/0:21:21,0	0/0:6:6,0	./.:2:.,.	0/0:4:4,0	0/0:7:7,0	./.:0:.,.	0/0:10:10,0	0/0:4:4,0	0/0:12:12,0	0/0:9:9,0	0/0:9:9,0	0/0:4:4,0	0/0:6:6,0	0/0:4:4,0	./.:2:.,.	0/0:7:7,0	0/0:8:8,0	0/0:5:5,0	0/0:11:11,0	./.:0:.,.	0/0:11:11,0	0/0:7:7,0	./.:0:.,.	0/0:3:3,0	0/0:8:8,0	0/0:11:11,0	0/0:5:5,0	0/0:8:8,0	./.:2:.,.	0/0:9:9,0	0/0:13:13,0	./.:0:.,.	0/0:4:4,0	0/0:11:11,0	0/0:5:5,0	0/0:3:3,0	0/0:6:6,0	0/0:9:9,0	./.:3:.,.	0/0:3:3,0	0/0:13:13,0	0/0:5:5,0	./.:2:.,.	0/0:5:5,0	0/0:10:10,0	0/0:5:5,0	0/0:13:13,0	0/0:5:5,0	0/0:19:19,0	0/0:5:5,0	0/0:6:6,0	0/0:10:10,0	./.:0:.,.	0/0:13:13,0	0/0:9:9,0	0/0:5:5,0	0/0:11:11,0	0/0:8:8,0	0/0:7:7,0	0/0:4:4,0	0/0:4:4,0	0/0:19:19,0	0/0:8:8,0	0/0:18:18,0	0/0:13:13,0	0/0:7:7,0	0/0:7:7,0	0/0:5:5,0	0/0:10:10,0	0/0:12:12,0	0/0:6:6,0	0/0:5:5,0	0/0:18:18,0	0/1:21:13,8	0/0:7:7,0	0/0:21:21,0	0/0:5:5,0	0/0:14:14,0	0/0:11:11,0	0/0:12:12,0	0/1:10:5,5	0/0:17:17,0	0/0:7:7,0	0/0:13:13,0	0/0:11:11,0	0/0:12:12,0	0/0:11:11,0	0/0:9:9,0	0/0:4:4,0	0/0:16:16,0	./.:2:.,.	0/0:11:11,0	0/0:14:14,0	0/0:7:7,0	0/0:6:6,0	0/0:8:8,0	0/0:3:3,0	0/0:17:17,0	0/0:13:13,0	0/0:7:7,0	0/0:9:9,0	0/0:8:8,0	0/0:6:6,0	0/0:13:13,0	0/0:2:2,0	0/0:7:7,0	0/0:9:9,0	0/1:10:4,6	0/0:6:6,0	0/0:13:13,0	0/0:8:8,0	0/0:11:11,0	0/0:16:16,0	0/0:4:4,0	0/0:7:7,0	0/0:8:8,0	0/0:6:6,0	0/0:11:11,0	0/0:8:8,0	0/0:6:6,0	0/0:3:3,0	0/0:13:13,0	0/0:7:7,0	0/0:10:10,0	0/0:6:6,0	0/0:4:4,0	0/0:6:6,0	0/0:9:9,0	0/0:4:4,0	0/0:7:7,0	0/0:11:11,0	0/0:13:13,0	0/0:9:9,0	0/0:9:9,0	0/0:12:12,0	0/0:10:10,0	0/0:6:6,0	0/0:15:15,0	0/0:12:12,0	0/0:6:6,0	0/0:8:8,0	0/0:11:11,0	0/0:9:9,0	0/0:11:11,0	0/0:13:13,0	0/0:19:19,0	0/0:11:11,0	0/0:20:20,0	0/0:10:10,0	0/0:7:7,0	0/0:14:14,0	0/0:12:12,0	0/0:10:10,0	0/1:11:6,5	0/0:16:16,0	0/0:8:8,0	0/0:14:14,0	0/0:12:12,0	0/0:11:11,0	0/0:9:9,0	0/0:10:10,0	0/0:4:4,0	0/0:11:11,0	0/0:5:5,0	0/0:9:9,0	0/0:7:7,0	0/0:13:13,0	0/0:13:13,0	0/0:8:8,0	0/0:8:8,0	0/0:12:12,0	0/0:8:8,0	0/0:15:15,0	0/0:10:10,0	0/0:8:8,0	0/0:9:9,0	0/0:12:12,0	0/0:9:9,0	0/0:5:5,0	0/0:9:9,0	0/0:8:8,0	0/0:12:12,0	0/0:11:11,0	0/0:8:8,0	0/0:5:5,0	0/0:25:25,0	0/0:7:7,0	0/0:4:4,0	0/0:9:9,0	0/0:9:9,0	0/0:7:7,0	0/0:4:4,0	0/0:8:8,0	0/1:9:4,5	0/0:6:6,0	0/0:7:7,0	0/0:7:7,0	0/0:8:8,0	0/0:11:11,0	0/0:11:11,0	0/0:5:5,0	0/0:12:12,0	0/0:4:4,0	0/0:12:12,0	0/0:6:6,0	0/1:12:4,8	0/0:4:4,0	0/0:5:5,0	0/0:4:4,0	./.:0:.,.	0/0:5:5,0	./.:2:.,.	./.:0:.,.	0/0:9:9,0	0/0:9:9,0	0/0:11:11,0	0/0:8:8,0	0/0:12:12,0	0/0:6:6,0	./.:12:.,.	0/1:13:3,10	0/0:7:7,0	0/0:11:11,0	./.:6:.,.	0/0:9:9,0	0/0:10:10,0	0/0:8:8,0	0/0:8:8,0	0/0:7:7,0	0/0:9:9,0	0/0:8:8,0	0/0:11:11,0	0/0:16:16,0	0/0:9:9,0	0/0:11:11,0	0/0:2:2,0	./.:8:.,.	0/0:5:5,0	0/0:10:10,0	0/0:10:10,0	0/0:8:8,0	0/0:5:5,0	0/1:16:6,10	0/1:8:4,4	0/0:9:9,0	./.:0:.,.	0/0:9:9,0	0/0:10:10,0	0/0:14:14,0	./.:7:.,.	0/0:10:10,0	0/0:3:3,0	0/0:13:13,0	./.:0:.,.	0/0:10:10,0	0/0:7:7,0	0/0:13:13,0	0/0:9:9,0	0/0:3:3,0
un	84273	602_131	A	G	.	PASS	NS=192;AF=0.031;locori=p	GT:DP:AD	./.:6:.,.	./.:3:.,.	./.:12:.,.	./.:2:.,.	./.:5:.,.	./.:0:.,.	./.:7:.,.	./.:6:.,.	./.:0:.,.	./.:7:.,.	./.:4:.,.	./.:0:.,.	./.:11:.,.	./.:6:.,.	./.:2:.,.	./.:0:.,.	./.:0:.,.	./.:0:.,.	./.:0:.,.	./.:0:.,.	./.:0:.,.	./.:0:.,.	./.:0:.,.	./.:0:.,.	./.:0:.,.	./.:0:.,.	./.:0:.,.	./.:0:.,.	./.:0:.,.	./.:0:.,.	./.:0:.,.	./.:0:.,.	./.:0:.,.	./.:0:.,.	./.:0:.,.	./.:0:.,.	./.:0:.,.	./.:0:.,.	./.:0:.,.	./.:0:.,.	./.:0:.,.	./.:0:.,.	./.:0:.,.	0/0:5:5,0	0/0:3:3,0	./.:0:.,.	./.:0:.,.	0/0:3:3,0	0/1:5:3,2	0/0:15:15,0	./.:0:.,.	0/0:7:7,0	0/0:10:10,0	0/0:8:8,0	0/0:9:9,0	./.:0:.,.	0/0:9:9,0	0/0:4:4,0	0/0:3:3,0	0/0:4:4,0	0/0:5:5,0	0/0:9:9,0	0/0:10:10,0	0/0:10:10,0	0/0:7:7,0	0/0:12:12,0	0/0:11:11,0	0/0:8:8,0	0/0:6:6,0	0/0:12:12,0	./.:0:.,.	0/0:4:4,0	0/0:13:13,0	0/0:5:5,0	0/0:12:12,0	0/0:14:14,0	0/0:12:12,0	0/0:9:9,0	0/0:19:19,0	0/0:3:3,0	0/0:4:4,0	0/0:10:10,0	0/0:10:10,0	0/0:6:6,0	0/0:12:12,0	./.:2:.,.	0/0:7:7,0	0/0:5:5,0	0/0:6:6,0	0/0:8:8,0	0/0:10:10,0	./.:0:.,.	0/0:8:8,0	1/1:2:0,2	0/0:17:17,0	0/0:6:6,0	0/0:8:8,0	0/0:15:15,0	0/0:10:10,0	./.:0:.,.	0/0:7:7,0	0/0:6:6,0	0/0:8:8,0	0/1:4:2,2	0/0:7:7,0	0/0:12:12,0	0/0:6:6,0	0/0:5:5,0	0/0:14:14,0	0/0:11:11,0	0/0:9:9,0	0/0:3:3,0	0/0:10:10,0	0/0:5:5,0	0/0:7:7,0	0/0:12:12,0	0/1:10:3,7	0/0:9:9,0	0/0:6:6,0	0/1:4:2,2	0/0:3:3,0	0/1:10:3,7	0/0:6:6,0	./.:0:.,.	0/0:6:6,0	0/0:8:8,0	0/1:14:4,10	0/0:8:8,0	0/0:7:7,0	0/0:5:5,0	0/0:5:5,0	0/0:6:6,0	0/0:3:3,0	0/0:8:8,0	0/0:12:12,0	0/0:5:5,0	0/0:10:10,0	0/1:15:9,6	./.:0:.,.	0/0:5:5,0	0/0:4:4,0	0/0:9:9,0	0/0:13:13,0	0/0:3:3,0	0/0:3:3,0	0/0:9:9,0	0/0:10:10,0	0/0:4:4,0	0/0:7:7,0	0/0:6:6,0	./.:2:.,.	./.:0:.,.	0/0:3:3,0	0/0:8:8,0	0/0:10:10,0	0/0:16:16,0	0/0:6:6,0	0/0:14:14,0	0/0:10:10,0	0/0:10:10,0	0/0:9:9,0	0/0:12:12,0	./.:0:.,.	0/0:10:10,0	0/0:6:6,0	0/0:3:3,0	0/0:3:3,0	./.:0:.,.	./.:7:.,.	0/0:6:6,0	0/0:8:8,0	0/0:23:23,0	0/0:15:15,0	0/0:12:12,0	0/0:10:10,0	0/0:4:4,0	0/0:5:5,0	0/0:5:5,0	./.:2:.,.	0/0:18:18,0	0/0:5:5,0	0/0:10:10,0	0/0:6:6,0	./.:2:.,.	0/0:13:13,0	0/0:4:4,0	0/0:8:8,0	./.:2:.,.	0/0:6:6,0	0/0:5:5,0	./.:0:.,.	./.:0:.,.	0/0:3:3,0	0/0:9:9,0	0/0:12:12,0	0/0:12:12,0	0/0:9:9,0	./.:0:.,.	0/0:3:3,0	0/0:6:6,0	0/1:10:5,5	./.:0:.,.	0/0:8:8,0	./.:0:.,.	0/0:8:8,0	0/0:4:4,0	0/0:7:7,0	0/0:11:11,0	0/0:8:8,0	0/0:3:3,0	0/0:8:8,0	./.:0:.,.	./.:0:.,.	0/0:3:3,0	0/0:3:3,0	0/0:4:4,0	./.:0:.,.	0/0:12:12,0	0/0:5:5,0	0/0:15:15,0	0/0:13:13,0	0/0:6:6,0	./.:2:.,.	./.:0:.,.	0/0:8:8,0	0/0:5:5,0	0/0:12:12,0	./.:0:.,.	./.:0:.,.	0/0:11:11,0	0/0:5:5,0	0/0:8:8,0	./.:0:.,.	0/0:3:3,0	1/1:4:0,4	0/0:10:10,0	0/0:9:9,0	0/0:6:6,0	./.:0:.,.	0/0:9:9,0	./.:0:.,.	0/0:5:5,0	0/0:6:6,0	./.:2:.,.	0/0:4:4,0	0/0:14:14,0	0/0:4:4,0	0/0:14:14,0	0/0:8:8,0	0/0:9:9,0	0/0:13:13,0	0/0:17:17,0	0/0:3:3,0	0/0:5:5,0	./.:0:.,.	0/0:8:8,0	0/0:5:5,0	0/0:5:5,0	0/0:10:10,0	0/0:14:14,0	0/0:10:10,0	0/0:14:14,0
un	84431	604_9	A	G	.	PASS	NS=255;AF=0.014;locori=p	GT:DP:AD	0/0:18:18,0	0/0:20:20,0	0/0:36:36,0	0/0:18:18,0	0/0:14:14,0	0/0:27:27,0	0/0:21:21,0	0/0:12:12,0	0/0:16:16,0	0/0:41:41,0	0/0:20:20,0	0/0:29:29,0	0/0:25:25,0	0/0:20:20,0	0/0:26:26,0	0/0:70:70,0	./.:0:.,.	0/0:27:27,0	0/0:62:62,0	0/0:22:22,0	0/0:62:62,0	./.:0:.,.	0/0:43:43,0	0/0:46:46,0	0/0:51:51,0	0/0:14:14,0	0/0:15:15,0	0/0:68:68,0	0/0:31:31,0	0/0:26:26,0	0/0:30:30,0	0/0:16:16,0	0/0:18:18,0	0/0:43:43,0	0/0:17:17,0	0/0:43:43,0	0/0:43:43,0	0/0:27:27,0	0/0:24:24,0	0/0:17:17,0	0/0:33:33,0	0/0:23:23,0	0/0:17:17,0	0/0:33:33,0	0/0:15:15,0	0/0:19:19,0	0/0:28:28,0	0/0:42:42,0	0/0:15:15,0	0/1:63:37,26	0/0:43:43,0	0/0:43:43,0	0/0:35:35,0	0/0:24:24,0	0/0:20:20,0	./.:0:.,.	0/0:62:62,0	0/0:17:17,0	0/0:13:13,0	0/0:51:51,0	0/0:26:26,0	0/0:58:58,0	0/0:59:59,0	0/0:54:54,0	0/0:54:54,0	0/0:47:47,0	0/0:38:38,0	0/0:19:19,0	0/0:46:46,0	0/0:79:79,0	0/0:23:23,0	0/0:50:50,0	0/0:76:76,0	0/0:29:29,0	0/1:64:31,33	0/0:70:70,0	./.:0:.,.	0/0:22:22,0	0/0:31:31,0	0/0:31:31,0	0/1:37:16,21	0/0:15:15,0	0/0:58:58,0	0/0:33:33,0	0/0:30:30,0	0/0:10:10,0	0/0:23:23,0	0/0:49:49,0	0/1:51:24,27	0/0:40:40,0	0/0:48:48,0	0/0:20:20,0	0/0:27:27,0	0/0:10:10,0	0/0:46:46,0	0/0:41:41,0	./.:0:.,.	0/0:51:51,0	0/0:76:76,0	0/0:21:21,0	0/0:52:52,0	0/0:85:85,0	0/0:44:44,0	0/0:73:73,0	./.:0:.,.	0/0:40:40,0	0/0:38:38,0	0/0:30:30,0	0/0:56:56,0	./.:0:.,.	./.:0:.,.	0/0:60:60,0	./.:0:.,.	0/0:29:29,0	0/0:49:49,0	./.:0:.,.	0/0:26:26,0	0/0:83:83,0	0/0:24:24,0	./.:0:.,.	0/0:33:33,0	0/0:38:38,0	0/0:39:39,0	0/0:49:49,0	0/0:29:29,0	0/0:44:44,0	0/0:72:72,0	0/0:51:51,0	0/0:52:52,0	0/0:31:31,0	0/0:35:35,0	0/0:33:33,0	0/0:63:63,0	0/0:29:29,0	./.:0:.,.	0/0:29:29,0	0/0:34:34,0	0/0:69:69,0	./.:0:.,.	0/0:14:14,0	0/0:22:22,0	0/0:58:58,0	0/0:22:22,0	0/0:23:23,0	0/0:33:33,0	0/0:17:17,0	0/0:27:27,0	0/0:32:32,0	0/0:55:55,0	0/0:36:36,0	0/0:21:21,0	0/0:43:43,0	0/0:11:11,0	0/0:49:49,0	0/0:33:33,0	./.:0:.,.	0/0:30:30,0	0/0:25:25,0	./.:0:.,.	0/0:64:64,0	0/0:55:55,0	0/0:40:40,0	0/0:24:24,0	./.:0:.,.	0/0:15:15,0	0/0:81:81,0	0/0:62:62,0	0/0:81:81,0	0/0:65:65,0	./.:0:.,.	0/0:60:60,0	0/0:72:72,0	0/0:90:90,0	0/0:64:64,0	0/0:38:38,0	0/0:37:37,0	0/0:28:28,0	0/0:14:14,0	0/0:51:51,0	0/0:99:99,0	0/0:25:25,0	0/0:20:20,0	0/0:25:25,0	0/0:20:20,0	0/0:22:22,0	0/0:44:44,0	0/0:50:50,0	0/0:15:15,0	0/0:57:57,0	0/0:27:27,0	0/0:48:48,0	0/0:27:27,0	0/0:36:36,0	0/0:18:18,0	0/0:20:20,0	0/0:13:13,0	0/0:21:21,0	0/0:28:28,0	0/0:25:25,0	0/0:20:20,0	0/0:19:19,0	0/0:23:23,0	0/0:46:46,0	0/1:27:16,11	0/0:37:37,0	0/0:28:28,0	0/0:29:29,0	0/0:22:22,0	0/0:36:36,0	0/0:37:37,0	0/0:43:43,0	0/0:21:21,0	0/0:10:10,0	0/0:15:15,0	0/0:10:10,0	0/0:17:17,0	0/0:70:70,0	0/0:27:27,0	0/0:52:52,0	0/0:67:67,0	0/0:19:19,0	0/0:20:20,0	0/0:9:9,0	0/0:30:30,0	0/0:31:31,0	0/0:56:56,0	0/0:44:44,0	0/0:65:65,0	0/0:53:53,0	0/0:30:30,0	0/0:27:27,0	0/0:56:56,0	0/0:25:25,0	./.:0:.,.	0/0:76:76,0	0/0:56:56,0	0/0:27:27,0	./.:0:.,.	0/0:43:43,0	0/0:68:68,0	0/0:52:52,0	./.:0:.,.	0/0:30:30,0	0/0:75:75,0	0/0:43:43,0	0/1:99:57,42	0/0:33:33,0	0/0:70:70,0	0/1:68:30,38	./.:0:.,.	0/0:38:38,0	0/0:50:50,0	0/0:30:30,0	0/0:79:79,0	0/0:15:15,0	0/0:65:65,0	0/0:26:26,0	0/0:39:39,0	0/0:89:89,0	./.:0:.,.	./.:0:.,.	0/0:55:55,0
un	84670	605_108	T	C	.	PASS	NS=275;AF=0.022;locori=p	GT:DP:AD	0/0:28:28,0	0/0:10:10,0	0/0:16:16,0	0/0:15:15,0	0/0:8:8,0	0/0:13:13,0	0/0:8:8,0	0/0:14:14,0	0/0:7:7,0	0/0:10:10,0	0/0:10:10,0	0/0:8:8,0	0/0:8:8,0	0/0:11:11,0	0/0:16:16,0	0/0:25:25,0	0/0:32:32,0	0/0:37:37,0	0/0:46:46,0	./.:0:.,.	0/0:33:33,0	0/0:24:24,0	0/0:10:10,0	0/0:14:14,0	0/0:25:25,0	0/0:26:26,0	0/0:29:29,0	0/0:43:43,0	0/0:11:11,0	0/0:19:19,0	0/0:8:8,0	0/0:4:4,0	0/0:15:15,0	0/0:11:11,0	0/0:4:4,0	0/0:13:13,0	0/0:3:3,0	0/0:10:10,0	0/0:12:12,0	0/0:7:7,0	0/0:6:6,0	0/0:9:9,0	0/1:7:3,4	0/0:27:27,0	0/0:22:22,0	0/0:16:16,0	0/0:15:15,0	0/0:20:20,0	0/0:6:6,0	0/0:47:47,0	0/0:15:15,0	0/0:30:30,0	0/0:13:13,0	0/0:15:15,0	0/0:16:16,0	0/1:9:5,4	0/0:45:45,0	0/0:11:11,0	0/0:21:21,0	0/0:35:35,0	0/0:12:12,0	0/0:37:37,0	0/0:35:35,0	0/0:19:19,0	0/0:19:19,0	0/0:44:44,0	0/0:22:22,0	0/0:45:45,0	0/0:14:14,0	0/0:23:23,0	0/0:18:18,0	0/0:42:42,0	0/0:29:29,0	0/0:15:15,0	0/0:18:18,0	0/0:49:49,0	0/0:63:63,0	0/0:26:26,0	0/1:27:11,16	0/0:9:9,0	0/0:5:5,0	0/0:11:11,0	0/0:36:36,0	0/0:11:11,0	0/0:29:29,0	0/0:19:19,0	0/0:27:27,0	0/0:13:13,0	0/0:5:5,0	0/0:13:13,0	0/0:17:17,0	0/0:15:15,0	0/0:39:39,0	0/0:12:12,0	0/0:40:40,0	0/0:53:53,0	0/0:44:44,0	0/0:57:57,0	1/1:18:0,18	0/0:18:18,0	0/1:52:22,30	0/1:31:14,17	0/0:12:12,0	0/0:24:24,0	0/0:25:25,0	0/0:18:18,0	0/0:27:27,0	0/0:50:50,0	0/0:30:30,0	0/0:21:21,0	0/0:29:29,0	0/0:29:29,0	0/0:21:21,0	0/0:33:33,0	0/0:35:35,0	0/0:42:42,0	0/0:39:39,0	0/0:30:30,0	0/1:23:12,11	0/0:19:19,0	0/0:20:20,0	0/0:18:18,0	0/0:18:18,0	0/0:17:17,0	0/0:20:20,0	0/0:22:22,0	0/0:32:32,0	0/0:26:26,0	0/0:48:48,0	0/0:7:7,0	0/0:25:25,0	0/0:29:29,0	0/0:27:27,0	0/0:57:57,0	0/0:29:29,0	0/0:54:54,0	0/0:34:34,0	0/0:42:42,0	0/0:8:8,0	0/0:16:16,0	0/0:17:17,0	0/0:4:4,0	0/0:21:21,0	0/0:15:15,0	0/0:7:7,0	0/0:8:8,0	0/0:18:18,0	0/0:37:37,0	0/0:20:20,0	0/0:19:19,0	0/0:19:19,0	0/0:14:14,0	0/0:11:11,0	0/0:25:25,0	0/0:38:38,0	0/0:23:23,0	0/0:24:24,0	0/0:12:12,0	0/0:20:20,0	0/0:26:26,0	0/0:27:27,0	0/0:51:51,0	0/0:30:30,0	0/0:15:15,0	0/0:12:12,0	0/0:48:48,0	0/0:46:46,0	0/0:67:67,0	0/0:31:31,0	0/0:71:71,0	0/0:73:73,0	0/0:64:64,0	0/0:60:60,0	0/0:51:51,0	0/0:23:23,0	0/0:46:46,0	0/0:23:23,0	0/0:11:11,0	0/0:45:45,0	0/0:79:79,0	0/0:25:25,0	0/0:34:34,0	0/0:32:32,0	0/0:15:15,0	0/0:51:51,0	0/0:38:38,0	0/0:17:17,0	0/0:17:17,0	0/0:10:10,0	0/0:13:13,0	0/0:18:18,0	0/0:20:20,0	0/0:33:33,0	0/0:18:18,0	0/0:24:24,0	0/0:9:9,0	0/0:25:25,0	0/0:16:16,0	0/0:38:38,0	0/0:12:12,0	0/0:17:17,0	0/0:28:28,0	0/0:15:15,0	0/0:3:3,0	0/0:28:28,0	0/0:4:4,0	0/0:14:14,0	0/0:23:23,0	0/0:20:20,0	0/0:19:19,0	0/0:30:30,0	0/0:17:17,0	0/0:8:8,0	0/0:10:10,0	0/0:14:14,0	0/0:14:14,0	0/0:34:34,0	0/0:38:38,0	0/0:35:35,0	0/0:38:38,0	0/0:25:25,0	0/0:15:15,0	0/0:12:12,0	0/0:19:19,0	0/0:13:13,0	0/0:46:46,0	0/0:59:59,0	0/0:25:25,0	0/0:21:21,0	./.:0:.,.	0/0:19:19,0	0/0:20:20,0	0/0:20:20,0	0/0:21:21,0	0/0:20:20,0	0/0:10:10,0	0/0:30:30,0	0/0:27:27,0	0/1:14:9,5	0/0:39:39,0	0/0:26:26,0	0/0:36:36,0	0/0:57:57,0	0/0:69:69,0	0/0:20:20,0	0/0:33:33,0	0/1:39:28,11	0/0:43:43,0	0/0:67:67,0	0/0:20:20,0	0/0:17:17,0	./.:0:.,.	0/0:42:42,0	0/0:35:35,0	0/0:23:23,0	0/0:34:34,0	0/0:34:34,0	0/0:28:28,0	0/0:70:70,0	0/0:19:19,0	0/0:31:31,0	0/0:35:35,0
un	86320	617_78	T	C	.	PASS	NS=203;AF=0.022;locori=p	GT:DP:AD	0/1:56:23,33	0/0:20:20,0	./.:0:.,.	0/0:35:35,0	1/1:23:0,23	0/0:44:44,0	0/0:49:49,0	0/0:41:41,0	0/0:9:9,0	0/0:42:42,0	0/0:63:63,0	0/1:59:37,22	0/0:54:54,0	0/0:37:37,0	1/1:19:0,19	0/0:66:66,0	0/0:57:57,0	0/0:46:46,0	0/0:25:25,0	0/0:40:40,0	0/0:24:24,0	0/0:33:33,0	0/0:40:40,0	0/0:38:38,0	0/0:33:33,0	0/0:28:28,0	0/0:27:27,0	./.:0:.,.	0/0:59:59,0	0/0:51:51,0	0/0:60:60,0	0/0:18:18,0	0/0:70:70,0	0/0:47:47,0	0/0:49:49,0	./.:0:.,.	./.:2:.,.	0/0:72:72,0	0/0:25:25,0	0/0:47:47,0	0/0:79:79,0	0/0:42:42,0	0/0:22:22,0	0/0:91:91,0	0/0:40:40,0	0/0:31:31,0	0/0:46:46,0	0/0:39:39,0	0/0:51:51,0	./.:0:.,.	0/0:45:45,0	./.:0:.,.	./.:0:.,.	0/0:37:37,0	0/0:55:55,0	0/0:37:37,0	./.:0:.,.	0/0:77:77,0	0/0:67:67,0	0/0:56:56,0	0/0:41:41,0	0/0:98:98,0	0/0:75:75,0	0/0:62:62,0	0/0:88:88,0	0/0:76:76,0	0/0:56:56,0	0/0:84:84,0	0/0:24:24,0	0/0:76:76,0	./.:0:.,.	0/0:50:50,0	0/0:154:154,0	./.:0:.,.	./.:0:.,.	./.:0:.,.	./.:0:.,.	./.:0:.,.	./.:0:.,.	./.:0:.,.	./.:0:.,.	./.:0:.,.	./.:0:.,.	./.:0:.,.	./.:0:.,.	./.:0:.,.	./.:0:.,.	./.:0:.,.	./.:0:.,.	./.:0:.,.	./.:0:.,.	./.:0:.,.	0/0:56:56,0	0/0:8:8,0	./.:0:.,.	./.:0:.,.	0/0:42:42,0	0/0:38:38,0	0/0:63:63,0	0/0:51:51,0	0/0:81:81,0	0/0:69:69,0	0/0:33:33,0	0/0:32:32,0	0/0:83:83,0	0/0:72:72,0	./.:0:.,.	0/0:42:42,0	0/0:57:57,0	0/0:65:65,0	0/0:51:51,0	0/0:36:36,0	0/0:30:30,0	0/0:41:41,0	0/0:76:76,0	0/0:50:50,0	0/0:28:28,0	0/0:42:42,0	0/0:31:31,0	0/0:23:23,0	./.:0:.,.	0/0:46:46,0	0/0:46:46,0	0/0:66:66,0	0/0:67:67,0	0/0:39:39,0	0/0:78:78,0	0/0:22:22,0	0/0:59:59,0	0/0:45:45,0	0/0:51:51,0	0/0:74:74,0	0/0:64:64,0	0/0:31:31,0	0/0:71:71,0	0/0:62:62,0	0/0:74:74,0	0/0:60:60,0	./.:0:.,.	./.:0:.,.	./.:0:.,.	./.:0:.,.	./.:0:.,.	./.:0:.,.	./.:0:.,.	./.:0:.,.	./.:0:.,.	./.:0:.,.	./.:0:.,.	./.:0:.,.	./.:0:.,.	./.:0:.,.	./.:0:.,.	./.:0:.,.	./.:0:.,.	./.:0:.,.	./.:0:.,.	./.:0:.,.	./.:0:.,.	./.:0:.,.	./.:0:.,.	./.:0:.,.	./.:0:.,.	./.:0:.,.	0/0:11:11,0	0/0:88:88,0	0/0:37:37,0	0/0:68:68,0	0/0:33:33,0	0/0:27:27,0	0/0:82:82,0	0/0:24:24,0	0/0:64:64,0	0/0:100:100,0	0/0:37:37,0	0/0:70:70,0	./.:0:.,.	0/0:24:24,0	0/0:31:31,0	0/0:69:69,0	0/0:27:27,0	0/0:97:97,0	0/0:48:48,0	0/0:50:50,0	0/0:81:81,0	0/0:72:72,0	0/0:31:31,0	0/0:35:35,0	0/0:127:127,0	0/0:46:46,0	0/0:74:74,0	./.:0:.,.	0/0:60:60,0	0/0:61:61,0	./.:0:.,.	0/0:71:71,0	0/0:50:50,0	0/0:57:57,0	./.:0:.,.	0/0:23:23,0	./.:0:.,.	0/0:41:41,0	0/0:64:64,0	0/0:13:13,0	0/0:56:56,0	0/0:38:38,0	0/0:37:37,0	0/0:49:49,0	0/0:43:43,0	0/0:49:49,0	./.:0:.,.	0/0:21:21,0	./.:0:.,.	0/0:20:20,0	0/1:45:19,26	0/0:38:38,0	0/0:50:50,0	./.:0:.,.	0/0:94:94,0	./.:0:.,.	./.:0:.,.	0/0:33:33,0	./.:0:.,.	0/0:46:46,0	0/0:47:47,0	./.:0:.,.	0/0:58:58,0	0/0:73:73,0	./.:0:.,.	0/0:34:34,0	0/0:42:42,0	0/0:20:20,0	0/1:36:22,14	0/0:50:50,0	0/0:47:47,0	0/0:76:76,0	0/0:32:32,0	0/0:64:64,0	0/0:46:46,0	0/0:69:69,0	0/0:44:44,0	0/0:29:29,0	0/0:80:80,0	0/0:69:69,0	0/0:48:48,0	0/0:30:30,0	0/0:35:35,0	0/0:89:89,0	0/0:67:67,0	0/0:19:19,0	0/0:56:56,0	0/0:76:76,0	0/0:27:27,0	0/0:23:23,0	0/0:27:27,0	0/0:46:46,0	0/0:50:50,0	./.:0:.,.	0/0:77:77,0	0/0:61:61,0	0/0:24:24,0	0/0:20:20,0
un	86939	621_137	A	G	.	PASS	NS=212;AF=0.094;locori=p	GT:DP:AD	0/0:8:8,0	0/0:5:5,0	0/0:6:6,0	0/0:7:7,0	0/0:5:5,0	0/0:3:3,0	0/0:3:3,0	0/0:4:4,0	./.:0:.,.	0/0:10:10,0	./.:2:.,.	0/0:4:4,0	0/0:8:8,0	0/0:10:10,0	0/0:4:4,0	./.:9:.,.	./.:8:.,.	./.:9:.,.	./.:14:.,.	./.:3:.,.	./.:9:.,.	./.:6:.,.	./.:3:.,.	./.:5:.,.	./.:5:.,.	./.:0:.,.	./.:0:.,.	./.:6:.,.	./.:0:.,.	./.:3:.,.	./.:5:.,.	./.:6:.,.	./.:9:.,.	./.:12:.,.	./.:3:.,.	./.:17:.,.	./.:9:.,.	./.:7:.,.	./.:0:.,.	./.:2:.,.	./.:12:.,.	./.:5:.,.	./.:3:.,.	0/1:15:9,6	0/0:4:4,0	./.:0:.,.	0/0:4:4,0	0/1:8:3,5	0/0:8:8,0	0/0:5:5,0	0/0:4:4,0	0/0:8:8,0	0/0:10:10,0	./.:5:.,.	0/0:7:7,0	./.:0:.,.	0/0:8:8,0	0/0:7:7,0	0/0:8:8,0	0/0:6:6,0	0/0:9:9,0	0/0:14:14,0	0/0:5:5,0	0/1:11:6,5	0/0:10:10,0	0/0:7:7,0	0/0:14:14,0	0/0:8:8,0	0/0:9:9,0	0/1:15:4,11	0/0:4:4,0	./.:0:.,.	0/1:12:4,8	./.:0:.,.	0/0:6:6,0	0/0:6:6,0	0/1:15:6,9	0/0:6:6,0	0/0:18:18,0	./.:0:.,.	0/0:6:6,0	0/1:13:4,9	./.:0:.,.	0/0:13:13,0	0/0:8:8,0	0/0:5:5,0	0/1:11:5,6	0/0:10:10,0	0/0:8:8,0	0/0:9:9,0	0/0:4:4,0	0/0:5:5,0	0/0:4:4,0	./.:2:.,.	0/0:18:18,0	0/0:9:9,0	./.:0:.,.	0/0:7:7,0	0/0:8:8,0	0/0:8:8,0	0/1:19:7,12	0/0:14:14,0	0/0:3:3,0	./.:0:.,.	0/0:8:8,0	0/0:7:7,0	0/0:9:9,0	0/0:13:13,0	0/0:13:13,0	./.:11:.,.	./.:6:.,.	./.:7:.,.	0/0:7:7,0	0/0:4:4,0	0/0:10:10,0	0/0:10:10,0	0/0:9:9,0	0/0:7:7,0	0/0:4:4,0	0/0:6:6,0	0/0:10:10,0	0/0:13:13,0	0/1:5:2,3	0/0:9:9,0	0/0:5:5,0	./.:0:.,.	0/0:14:14,0	0/0:8:8,0	0/0:8:8,0	0/1:4:2,2	0/0:7:7,0	0/0:4:4,0	0/0:7:7,0	0/0:10:10,0	0/0:13:13,0	0/0:3:3,0	0/1:8:4,4	0/0:7:7,0	0/0:14:14,0	0/0:5:5,0	0/0:11:11,0	0/0:18:18,0	0/0:17:17,0	0/0:8:8,0	./.:0:.,.	0/0:9:9,0	0/0:10:10,0	0/1:10:5,5	1/1:5:0,5	0/0:8:8,0	0/0:10:10,0	1/1:7:0,7	0/0:4:4,0	0/1:11:7,4	0/0:11:11,0	0/0:13:13,0	1/1:12:0,12	0/0:13:13,0	0/0:3:3,0	1/1:12:0,12	0/0:8:8,0	0/0:9:9,0	0/0:10:10,0	0/0:7:7,0	./.:0:.,.	0/0:12:12,0	0/0:3:3,0	0/0:15:15,0	0/0:5:5,0	0/0:7:7,0	0/0:7:7,0	0/0:5:5,0	0/0:11:11,0	0/0:14:14,0	0/0:7:7,0	0/1:18:13,5	0/0:10:10,0	0/0:9:9,0	0/1:11:4,7	0/0:9:9,0	0/0:5:5,0	0/0:10:10,0	0/0:3:3,0	0/0:9:9,0	0/1:8:4,4	0/1:5:3,2	0/0:6:6,0	0/0:6:6,0	0/0:10:10,0	0/0:6:6,0	./.:0:.,.	0/0:10:10,0	0/1:7:3,4	0/0:15:15,0	0/0:4:4,0	0/0:9:9,0	0/0:11:11,0	0/1:10:5,5	0/0:9:9,0	0/0:5:5,0	0/0:10:10,0	0/0:7:7,0	0/0:10:10,0	0/0:4:4,0	1/1:7:0,7	./.:6:.,.	./.:2:.,.	1/1:11:0,11	./.:2:.,.	0/0:3:3,0	0/0:6:6,0	0/0:3:3,0	0/0:4:4,0	0/0:5:5,0	0/0:6:6,0	0/0:4:4,0	0/0:8:8,0	0/0:14:14,0	0/0:6:6,0	0/0:12:12,0	1/1:5:0,5	0/1:5:2,3	0/0:14:14,0	0/0:5:5,0	0/1:10:5,5	0/0:5:5,0	0/0:7:7,0	0/0:12:12,0	0/0:9:9,0	./.:2:.,.	0/0:5:5,0	./.:7:.,.	0/0:9:9,0	0/0:12:12,0	0/0:7:7,0	0/0:14:14,0	0/0:5:5,0	0/0:10:10,0	0/0:5:5,0	0/1:8:4,4	0/1:5:2,3	0/0:10:10,0	0/0:14:14,0	0/0:16:16,0	0/0:15:15,0	./.:0:.,.	0/0:7:7,0	0/0:3:3,0	0/0:8:8,0	0/0:9:9,0	0/0:9:9,0	0/0:16:16,0	0/1:15:7,8	0/0:9:9,0	./.:0:.,.	0/0:8:8,0	./.:0:.,.	0/0:6:6,0	0/0:7:7,0	./.:5:.,.	0/0:5:5,0	0/1:13:9,4
un	87438	625_76	C	T	.	PASS	NS=204;AF=0.475;locori=p	GT:DP:AD	./.:14:.,.	./.:0:.,.	./.:8:.,.	./.:8:.,.	./.:5:.,.	./.:4:.,.	./.:2:.,.	./.:4:.,.	./.:0:.,.	./.:6:.,.	./.:5:.,.	./.:16:.,.	./.:0:.,.	./.:9:.,.	./.:0:.,.	0/0:22:22,0	0/1:23:12,11	0/0:25:25,0	./.:0:.,.	1/1:17:0,17	1/1:14:0,14	0/0:13:13,0	0/1:16:8,8	1/1:20:0,20	1/1:10:0,10	1/1:7:0,7	0/0:13:13,0	0/0:13:13,0	1/1:14:0,14	0/1:18:5,13	1/1:4:0,4	./.:0:.,.	0/1:7:3,4	0/0:10:10,0	./.:0:.,.	0/1:9:4,5	0/0:7:7,0	0/0:10:10,0	1/1:5:0,5	1/1:4:0,4	./.:0:.,.	0/0:4:4,0	./.:0:.,.	1/1:4:0,4	./.:7:.,.	0/1:15:8,7	0/0:8:8,0	1/1:6:0,6	0/1:4:2,2	1/1:12:0,12	./.:0:.,.	0/1:9:6,3	./.:8:.,.	0/0:4:4,0	0/1:10:3,7	0/1:5:3,2	0/1:14:5,9	0/0:12:12,0	./.:3:.,.	0/0:10:10,0	0/1:8:5,3	0/1:11:4,7	./.:12:.,.	0/0:7:7,0	1/1:7:0,7	0/0:6:6,0	0/0:15:15,0	1/1:9:0,9	0/0:9:9,0	0/0:14:14,0	0/0:3:3,0	./.:13:.,.	0/1:15:9,6	0/0:4:4,0	0/0:13:13,0	1/1:5:0,5	0/0:25:25,0	0/0:6:6,0	0/1:13:7,6	1/1:4:0,4	./.:3:.,.	0/0:5:5,0	./.:2:.,.	./.:2:.,.	0/1:10:6,4	0/0:3:3,0	0/0:10:10,0	1/1:13:0,13	1/1:7:0,7	./.:2:.,.	1/1:5:0,5	0/0:13:13,0	1/1:18:0,18	./.:0:.,.	0/1:20:6,14	0/1:21:10,11	1/1:10:0,10	1/1:17:0,17	0/0:3:3,0	0/0:8:8,0	1/1:13:0,13	1/1:8:0,8	0/1:11:5,6	0/0:8:8,0	0/1:19:11,8	1/1:10:0,10	0/0:7:7,0	0/1:22:11,11	./.:25:.,.	0/1:26:10,16	0/1:8:5,3	1/1:16:0,16	1/1:16:0,16	0/0:10:10,0	1/1:11:0,11	1/1:22:0,22	0/1:27:16,11	0/1:31:16,15	0/0:15:15,0	./.:0:.,.	0/1:16:7,9	0/0:8:8,0	./.:8:.,.	./.:14:.,.	./.:21:.,.	./.:0:.,.	./.:0:.,.	./.:13:.,.	./.:18:.,.	./.:0:.,.	./.:12:.,.	./.:15:.,.	./.:8:.,.	./.:11:.,.	./.:16:.,.	./.:15:.,.	./.:6:.,.	./.:0:.,.	0/0:4:4,0	./.:0:.,.	1/1:10:0,10	0/0:5:5,0	1/1:8:0,8	./.:6:.,.	./.:2:.,.	1/1:7:0,7	1/1:11:0,11	1/1:6:0,6	0/0:10:10,0	./.:0:.,.	0/0:7:7,0	0/0:3:3,0	0/0:5:5,0	./.:10:.,.	0/0:19:19,0	0/0:6:6,0	1/1:5:0,5	1/1:7:0,7	0/0:5:5,0	0/1:10:6,4	1/1:7:0,7	0/0:17:17,0	0/1:16:8,8	0/1:12:7,5	1/1:4:0,4	1/1:13:0,13	0/0:6:6,0	0/1:34:24,10	0/1:20:11,9	0/0:13:13,0	1/1:23:0,23	0/0:23:23,0	1/1:13:0,13	1/1:6:0,6	0/0:19:19,0	1/1:11:0,11	0/0:17:17,0	1/1:7:0,7	1/1:15:0,15	0/1:24:13,11	1/1:13:0,13	1/1:10:0,10	0/0:11:11,0	0/0:9:9,0	0/1:15:5,10	1/1:16:0,16	0/0:15:15,0	0/0:6:6,0	0/0:4:4,0	0/1:5:2,3	1/1:9:0,9	1/1:3:0,3	0/1:15:7,8	0/0:3:3,0	0/1:7:2,5	0/1:11:4,7	./.:7:.,.	1/1:5:0,5	0/0:7:7,0	./.:7:.,.	0/0:10:10,0	1/1:13:0,13	0/0:10:10,0	0/0:6:6,0	0/0:12:12,0	0/0:5:5,0	./.:6:.,.	./.:6:.,.	1/1:3:0,3	0/0:17:17,0	./.:0:.,.	0/1:11:5,6	./.:0:.,.	./.:7:.,.	0/0:3:3,0	./.:3:.,.	./.:0:.,.	1/1:12:0,12	0/0:6:6,0	0/0:15:15,0	./.:8:.,.	1/1:3:0,3	0/0:3:3,0	./.:2:.,.	1/1:3:0,3	1/1:9:0,9	1/1:17:0,17	0/0:16:16,0	0/1:5:3,2	1/1:16:0,16	0/1:19:8,11	1/1:15:0,15	1/1:11:0,11	0/0:9:9,0	0/0:13:13,0	0/0:9:9,0	1/1:7:0,7	0/1:13:8,5	./.:10:.,.	0/0:11:11,0	0/1:14:8,6	0/0:12:12,0	0/1:17:8,9	1/1:12:0,12	0/0:5:5,0	0/0:16:16,0	0/0:7:7,0	0/0:6:6,0	0/1:18:8,10	./.:0:.,.	1/1:12:0,12	0/1:23:9,14	./.:15:.,.	0/1:17:8,9	1/1:11:0,11	0/1:15:5,10	1/1:13:0,13	0/0:9:9,0	0/1:22:12,10	1/1:24:0,24	0/1:16:10,6	0/1:19:13,6
un	88304	631_102	A	G	.	PASS	NS=226;AF=0.013;locori=p	GT:DP:AD	0/0:23:23,0	./.:0:.,.	0/0:32:32,0	0/0:26:26,0	0/0:57:57,0	./.:0:.,.	0/0:21:21,0	0/0:40:40,0	0/0:28:28,0	0/0:54:54,0	./.:0:.,.	0/0:62:62,0	./.:0:.,.	0/0:30:30,0	0/0:24:24,0	0/0:16:16,0	0/0:53:53,0	0/0:33:33,0	0/0:37:37,0	./.:0:.,.	0/0:28:28,0	0/0:11:11,0	0/0:16:16,0	0/0:11:11,0	./.:0:.,.	0/0:22:22,0	0/0:8:8,0	0/0:15:15,0	0/0:26:26,0	0/0:24:24,0	0/0:70:70,0	0/0:28:28,0	./.:0:.,.	0/0:73:73,0	0/0:33:33,0	0/0:40:40,0	0/0:73:73,0	0/0:34:34,0	0/0:27:27,0	0/0:49:49,0	0/0:51:51,0	0/0:49:49,0	0/0:28:28,0	0/0:92:92,0	0/0:40:40,0	0/0:19:19,0	./.:0:.,.	0/0:63:63,0	0/0:51:51,0	./.:0:.,.	0/0:59:59,0	0/0:45:45,0	./.:0:.,.	0/0:31:31,0	0/0:25:25,0	0/0:22:22,0	0/0:72:72,0	./.:0:.,.	0/0:25:25,0	0/0:36:36,0	0/0:31:31,0	0/0:32:32,0	./.:0:.,.	0/0:39:39,0	0/0:35:35,0	0/0:50:50,0	./.:0:.,.	./.:0:.,.	0/0:22:22,0	0/0:76:76,0	0/0:30:30,0	0/0:45:45,0	0/0:107:107,0	./.:0:.,.	0/0:37:37,0	0/0:34:34,0	0/0:44:44,0	0/0:47:47,0	0/0:120:120,0	0/0:54:54,0	0/0:29:29,0	0/0:43:43,0	0/0:35:35,0	0/0:56:56,0	0/0:59:59,0	0/0:39:39,0	0/0:64:64,0	0/0:68:68,0	0/0:33:33,0	0/0:60:60,0	0/0:38:38,0	0/0:17:17,0	0/0:45:45,0	0/0:5:5,0	0/0:54:54,0	0/0:26:26,0	./.:0:.,.	0/0:24:24,0	0/0:53:53,0	0/0:21:21,0	0/0:55:55,0	0/0:23:23,0	0/0:18:18,0	./.:0:.,.	./.:0:.,.	0/0:43:43,0	0/0:19:19,0	0/0:47:47,0	0/0:31:31,0	0/0:18:18,0	0/0:26:26,0	./.:0:.,.	0/0:13:13,0	./.:0:.,.	0/0:15:15,0	0/0:49:49,0	0/0:10:10,0	./.:0:.,.	0/0:8:8,0	0/0:9:9,0	0/0:24:24,0	0/0:26:26,0	./.:14:.,.	./.:18:.,.	./.:50:.,.	./.:19:.,.	./.:0:.,.	./.:20:.,.	./.:42:.,.	./.:0:.,.	./.:23:.,.	./.:0:.,.	./.:24:.,.	./.:22:.,.	./.:0:.,.	./.:17:.,.	./.:34:.,.	./.:23:.,.	0/0:32:32,0	0/0:24:24,0	0/0:58:58,0	./.:0:.,.	0/0:41:41,0	./.:0:.,.	0/0:20:20,0	0/0:54:54,0	./.:0:.,.	0/0:78:78,0	0/1:67:29,38	1/1:39:0,39	0/0:38:38,0	0/1:56:36,20	0/0:13:13,0	0/0:46:46,0	0/0:63:63,0	0/0:34:34,0	0/0:29:29,0	0/0:41:41,0	0/0:27:27,0	0/0:46:46,0	0/0:58:58,0	0/0:72:72,0	0/0:10:10,0	0/0:53:53,0	0/0:10:10,0	0/0:14:14,0	0/0:12:12,0	0/0:14:14,0	0/0:10:10,0	0/0:24:24,0	0/0:20:20,0	0/0:25:25,0	0/0:21:21,0	0/0:29:29,0	0/0:26:26,0	0/0:22:22,0	0/0:71:71,0	0/0:10:10,0	0/0:24:24,0	0/0:93:93,0	0/0:25:25,0	0/0:37:37,0	0/0:17:17,0	0/0:31:31,0	0/0:29:29,0	0/0:57:57,0	./.:0:.,.	0/0:34:34,0	0/0:70:70,0	0/0:12:12,0	0/0:50:50,0	0/0:22:22,0	0/0:26:26,0	0/0:28:28,0	0/0:31:31,0	./.:0:.,.	0/0:41:41,0	0/0:23:23,0	0/0:90:90,0	0/0:10:10,0	0/0:50:50,0	0/0:45:45,0	0/0:27:27,0	0/0:13:13,0	0/0:28:28,0	0/0:16:16,0	0/0:20:20,0	./.:0:.,.	0/0:13:13,0	0/0:21:21,0	./.:0:.,.	0/0:25:25,0	0/0:21:21,0	0/0:9:9,0	0/0:7:7,0	0/0:13:13,0	0/0:93:93,0	./.:0:.,.	0/0:26:26,0	0/0:33:33,0	0/0:41:41,0	0/0:22:22,0	0/0:35:35,0	0/0:29:29,0	0/0:42:42,0	0/0:27:27,0	0/0:26:26,0	0/0:33:33,0	0/0:60:60,0	0/0:14:14,0	0/0:18:18,0	0/0:23:23,0	./.:0:.,.	0/0:40:40,0	0/0:37:37,0	0/0:38:38,0	0/0:29:29,0	0/0:34:34,0	0/0:13:13,0	0/0:22:22,0	0/0:7:7,0	./.:0:.,.	0/0:20:20,0	0/0:19:19,0	0/0:15:15,0	0/0:37:37,0	0/0:24:24,0	0/0:29:29,0	0/0:36:36,0	0/0:18:18,0	0/0:24:24,0	0/0:13:13,0	0/0:32:32,0	0/0:7:7,0	0/0:11:11,0	0/0:22:22,0	0/0:28:28,0	0/0:21:21,0	0/0:22:22,0	0/0:14:14,0	0/0:26:26,0	./.:0:.,.
un	88389	632_47	G	A	.	PASS	NS=236;AF=0.415;locori=p	GT:DP:AD	0/1:37:13,24	1/1:34:0,34	1/1:91:0,91	0/1:40:11,29	0/0:23:23,0	0/1:39:18,21	0/0:43:43,0	0/0:32:32,0	1/1:6:0,6	1/1:55:0,55	0/1:57:37,20	0/0:62:62,0	0/1:48:22,26	0/0:25:25,0	0/1:33:15,18	0/1:27:19,8	0/0:36:36,0	0/0:15:15,0	0/1:13:9,4	1/1:13:0,13	1/1:21:0,21	0/0:19:19,0	0/1:19:10,9	0/0:24:24,0	0/1:8:3,5	0/1:9:6,3	1/1:12:0,12	./.:0:.,.	./.:14:.,.	0/1:20:10,10	1/1:56:0,56	0/0:33:33,0	./.:0:.,.	0/0:45:45,0	0/0:30:30,0	./.:0:.,.	0/0:67:67,0	0/1:49:23,26	1/1:35:0,35	0/1:39:24,15	0/0:19:19,0	1/1:35:0,35	0/0:30:30,0	1/1:72:0,72	0/1:24:11,13	0/1:17:9,8	./.:0:.,.	0/1:50:14,36	1/1:37:0,37	0/0:33:33,0	./.:0:.,.	0/0:41:41,0	0/1:37:20,17	./.:0:.,.	0/1:51:27,24	1/1:21:0,21	1/1:71:0,71	0/0:37:37,0	0/0:19:19,0	0/1:58:18,40	0/1:51:30,21	0/1:67:36,31	1/1:52:0,52	0/1:56:24,32	0/0:43:43,0	0/1:58:21,37	0/0:57:57,0	1/1:40:0,40	0/0:39:39,0	./.:0:.,.	1/1:38:0,38	./.:0:.,.	0/1:67:24,43	./.:0:.,.	./.:0:.,.	./.:0:.,.	./.:0:.,.	./.:0:.,.	./.:0:.,.	./.:0:.,.	./.:0:.,.	./.:0:.,.	./.:0:.,.	./.:0:.,.	./.:0:.,.	./.:0:.,.	./.:0:.,.	./.:0:.,.	./.:0:.,.	./.:0:.,.	./.:0:.,.	./.:0:.,.	0/1:27:12,15	0/1:6:4,2	0/1:33:14,19	1/1:31:0,31	0/1:19:12,7	0/0:45:45,0	0/0:28:28,0	0/0:11:11,0	0/1:39:22,17	0/1:28:12,16	0/1:26:13,13	0/0:42:42,0	1/1:24:0,24	1/1:30:0,30	0/0:29:29,0	0/0:20:20,0	0/1:24:13,11	0/1:19:7,12	./.:0:.,.	0/0:25:25,0	0/0:21:21,0	0/1:16:8,8	0/1:23:13,10	0/0:28:28,0	1/1:9:0,9	0/0:16:16,0	1/1:7:0,7	0/1:17:10,7	0/0:18:18,0	0/1:26:9,17	1/1:19:0,19	0/0:25:25,0	0/1:32:8,24	0/1:48:33,15	1/1:36:0,36	0/0:42:42,0	0/0:32:32,0	0/0:24:24,0	0/1:33:22,11	0/0:26:26,0	0/1:34:19,15	1/1:17:0,17	0/1:36:16,20	0/1:25:12,13	1/1:35:0,35	0/0:36:36,0	0/0:29:29,0	0/1:20:7,13	0/1:37:10,27	0/1:50:25,25	0/1:53:19,34	0/0:9:9,0	0/0:15:15,0	0/1:30:19,11	0/1:35:14,21	1/1:42:0,42	0/1:38:14,24	1/1:19:0,19	0/1:57:33,24	1/1:58:0,58	1/1:20:0,20	1/1:76:0,76	0/1:82:45,37	0/1:47:25,22	0/1:55:23,32	0/1:63:28,35	0/1:35:17,18	1/1:64:0,64	0/0:35:35,0	0/0:29:29,0	0/1:33:13,20	0/1:24:14,10	0/1:7:4,3	0/0:11:11,0	0/1:10:3,7	./.:0:.,.	0/1:13:7,6	0/1:14:6,8	0/0:16:16,0	0/1:11:6,5	./.:12:.,.	0/0:52:52,0	0/1:41:23,18	0/0:15:15,0	0/1:32:12,20	0/1:19:8,11	0/0:44:44,0	./.:0:.,.	0/0:18:18,0	0/0:23:23,0	0/0:31:31,0	0/0:20:20,0	0/1:46:26,20	0/1:24:15,9	0/1:25:10,15	1/1:10:0,10	0/1:68:30,38	0/0:32:32,0	0/0:10:10,0	1/1:36:0,36	0/1:37:21,16	0/0:67:67,0	0/0:31:31,0	0/1:35:16,19	0/0:19:19,0	0/1:29:15,14	0/0:61:61,0	0/0:10:10,0	0/1:44:20,24	0/1:40:17,23	0/1:45:21,24	0/1:20:9,11	0/1:40:25,15	0/0:24:24,0	0/0:22:22,0	0/0:23:23,0	1/1:38:0,38	./.:0:.,.	./.:0:.,.	1/1:12:0,12	0/0:8:8,0	./.:0:.,.	0/0:15:15,0	0/0:34:34,0	1/1:69:0,69	1/1:48:0,48	./.:0:.,.	0/0:57:57,0	0/0:87:87,0	0/1:33:13,20	0/0:32:32,0	1/1:39:0,39	1/1:20:0,20	0/0:20:20,0	0/0:20:20,0	0/1:41:22,19	1/1:26:0,26	./.:0:.,.	0/1:21:6,15	0/1:22:16,6	0/1:20:14,6	0/0:22:22,0	0/1:12:5,7	0/1:29:15,14	0/1:20:8,12	1/1:15:0,15	0/0:12:12,0	0/1:31:16,15	0/0:9:9,0	0/0:15:15,0	0/1:26:10,16	0/1:44:19,25	./.:0:.,.	1/1:10:0,10	0/0:39:39,0	0/1:21:6,15	0/1:17:5,12	0/1:12:7,5	0/0:24:24,0	0/0:34:34,0	1/1:19:0,19	0/1:24:8,16	0/0:5:5,0	0/1:20:7,13	1/1:17:0,17	0/0:12:12,0	0/0:35:35,0	0/1:24:14,10	./.:0:.,.	./.:8:.,.
un	88753	634_131	T	C	.	PASS	NS=228;AF=0.013;locori=p	GT:DP:AD	0/0:7:7,0	0/0:3:3,0	0/0:9:9,0	0/1:6:4,2	0/0:9:9,0	0/0:13:13,0	0/0:10:10,0	0/0:4:4,0	0/0:7:7,0	1/1:6:0,6	./.:2:.,.	0/1:10:4,6	0/0:12:12,0	0/0:5:5,0	./.:7:.,.	./.:0:.,.	./.:0:.,.	./.:0:.,.	./.:0:.,.	./.:0:.,.	./.:0:.,.	./.:0:.,.	./.:0:.,.	./.:0:.,.	./.:0:.,.	./.:0:.,.	./.:0:.,.	./.:0:.,.	./.:0:.,.	./.:0:.,.	./.:0:.,.	./.:0:.,.	./.:0:.,.	./.:0:.,.	./.:0:.,.	./.:0:.,.	./.:0:.,.	./.:0:.,.	./.:0:.,.	./.:0:.,.	./.:0:.,.	./.:0:.,.	./.:0:.,.	0/0:11:11,0	0/0:8:8,0	0/0:5:5,0	./.:2:.,.	0/0:9:9,0	0/0:10:10,0	0/0:12:12,0	0/0:9:9,0	0/0:2:2,0	0/0:10:10,0	0/0:6:6,0	0/0:3:3,0	./.:2:.,.	0/0:11:11,0	0/0:4:4,0	0/0:3:3,0	0/0:7:7,0	0/0:8:8,0	0/0:19:19,0	0/0:8:8,0	0/0:9:9,0	0/0:10:10,0	0/0:4:4,0	0/0:14:14,0	0/0:10:10,0	0/0:4:4,0	0/0:17:17,0	0/0:3:3,0	0/0:3:3,0	0/0:10:10,0	0/0:4:4,0	0/0:10:10,0	0/0:3:3,0	0/0:9:9,0	0/0:12:12,0	0/0:8:8,0	./.:0:.,.	0/0:17:17,0	0/0:12:12,0	0/0:14:14,0	0/0:9:9,0	0/0:8:8,0	0/0:5:5,0	0/0:3:3,0	0/0:14:14,0	0/0:9:9,0	0/0:7:7,0	0/0:10:10,0	0/0:5:5,0	0/0:5:5,0	./.:0:.,.	0/0:9:9,0	0/0:6:6,0	0/0:7:7,0	1/1:9:0,9	0/0:13:13,0	0/0:6:6,0	0/0:21:21,0	0/0:9:9,0	0/0:3:3,0	0/0:7:7,0	0/0:9:9,0	0/0:15:15,0	0/0:8:8,0	0/0:4:4,0	0/0:3:3,0	0/0:8:8,0	0/0:3:3,0	0/0:6:6,0	0/0:9:9,0	0/0:5:5,0	0/0:11:11,0	0/0:8:8,0	0/0:4:4,0	0/0:13:13,0	0/0:5:5,0	0/0:6:6,0	0/0:5:5,0	0/0:11:11,0	0/0:9:9,0	0/0:3:3,0	0/0:3:3,0	0/0:8:8,0	0/0:10:10,0	0/0:7:7,0	0/0:8:8,0	./.:0:.,.	./.:0:.,.	0/0:9:9,0	0/0:7:7,0	0/0:6:6,0	0/0:5:5,0	0/0:7:7,0	0/0:14:14,0	0/0:12:12,0	0/0:14:14,0	0/0:7:7,0	0/0:4:4,0	0/0:9:9,0	0/0:13:13,0	0/0:8:8,0	0/0:11:11,0	0/0:8:8,0	0/0:10:10,0	0/0:9:9,0	0/0:6:6,0	0/0:9:9,0	0/0:8:8,0	0/0:9:9,0	0/0:3:3,0	./.:0:.,.	0/0:10:10,0	0/0:11:11,0	0/0:8:8,0	0/0:11:11,0	./.:0:.,.	0/0:8:8,0	0/0:11:11,0	0/0:9:9,0	0/0:11:11,0	0/0:8:8,0	./.:2:.,.	0/0:13:13,0	0/0:5:5,0	0/0:6:6,0	0/0:8:8,0	0/0:13:13,0	0/0:11:11,0	0/0:8:8,0	0/0:3:3,0	0/0:5:5,0	0/0:8:8,0	0/0:12:12,0	0/0:8:8,0	0/0:3:3,0	0/0:8:8,0	0/0:15:15,0	0/0:9:9,0	0/0:11:11,0	0/0:5:5,0	0/0:12:12,0	0/0:7:7,0	0/0:8:8,0	0/0:9:9,0	0/0:9:9,0	0/0:9:9,0	0/0:4:4,0	0/0:6:6,0	0/0:7:7,0	0/0:9:9,0	0/0:12:12,0	0/0:5:5,0	0/0:8:8,0	0/0:16:16,0	0/0:10:10,0	0/0:8:8,0	0/0:4:4,0	0/0:7:7,0	0/0:3:3,0	0/0:8:8,0	0/0:4:4,0	0/0:12:12,0	0/0:6:6,0	0/0:10:10,0	0/0:15:15,0	./.:2:.,.	./.:2:.,.	0/0:8:8,0	0/0:5:5,0	0/0:6:6,0	0/0:4:4,0	0/0:2:2,0	0/0:7:7,0	0/0:11:11,0	0/0:22:22,0	0/0:4:4,0	0/0:9:9,0	0/0:12:12,0	0/0:4:4,0	0/0:13:13,0	0/0:7:7,0	0/0:8:8,0	0/0:7:7,0	0/0:8:8,0	0/0:8:8,0	0/0:10:10,0	0/0:6:6,0	0/0:8:8,0	0/0:14:14,0	0/0:5:5,0	0/0:11:11,0	0/0:13:13,0	0/0:4:4,0	0/0:4:4,0	0/0:5:5,0	0/0:7:7,0	0/0:14:14,0	0/0:8:8,0	0/0:8:8,0	0/0:5:5,0	0/0:8:8,0	0/0:9:9,0	0/0:9:9,0	0/0:13:13,0	0/0:9:9,0	0/0:11:11,0	./.:4:.,.	0/0:7:7,0	0/0:10:10,0	0/0:7:7,0	0/0:5:5,0	0/0:3:3,0	0/0:7:7,0	0/0:7:7,0	0/0:8:8,0	0/0:8:8,0	0/0:10:10,0	0/0:7:7,0	0/0:12:12,0
un	89053	637_11	A	G	.	PASS	NS=261;AF=0.033;locori=p	GT:DP:AD	0/0:26:26,0	0/0:3:3,0	0/0:24:24,0	0/0:17:17,0	0/0:12:12,0	0/0:6:6,0	./.:0:.,.	0/0:6:6,0	0/0:5:5,0	0/0:7:7,0	0/0:6:6,0	0/0:17:17,0	./.:0:.,.	0/0:14:14,0	0/0:10:10,0	0/0:45:45,0	./.:0:.,.	0/0:26:26,0	0/0:54:54,0	0/0:20:20,0	0/0:21:21,0	0/0:50:50,0	0/0:14:14,0	0/0:29:29,0	0/0:16:16,0	0/0:23:23,0	0/0:12:12,0	0/0:34:34,0	0/0:15:15,0	0/0:26:26,0	0/0:12:12,0	0/0:8:8,0	./.:0:.,.	0/1:13:8,5	0/0:6:6,0	0/1:22:10,12	0/0:14:14,0	0/0:10:10,0	0/0:19:19,0	0/0:14:14,0	0/0:7:7,0	0/0:20:20,0	0/0:10:10,0	0/0:14:14,0	0/0:15:15,0	0/0:12:12,0	0/1:9:4,5	0/0:20:20,0	0/0:8:8,0	0/0:46:46,0	0/0:18:18,0	0/0:10:10,0	0/0:8:8,0	0/0:17:17,0	0/0:17:17,0	0/0:7:7,0	0/0:20:20,0	0/0:7:7,0	0/0:15:15,0	0/0:34:34,0	0/0:9:9,0	0/0:30:30,0	0/0:15:15,0	./.:0:.,.	0/0:18:18,0	0/0:32:32,0	0/0:22:22,0	0/0:9:9,0	0/0:16:16,0	0/0:39:39,0	0/0:18:18,0	0/0:26:26,0	0/0:49:49,0	0/0:7:7,0	0/0:23:23,0	0/0:27:27,0	0/0:28:28,0	0/0:18:18,0	0/0:27:27,0	0/0:17:17,0	0/0:26:26,0	0/0:8:8,0	0/0:16:16,0	0/0:20:20,0	0/0:13:13,0	0/0:15:15,0	0/0:11:11,0	0/0:23:23,0	0/0:14:14,0	0/0:31:31,0	0/0:20:20,0	0/0:9:9,0	0/0:48:48,0	0/0:8:8,0	0/0:50:50,0	0/0:59:59,0	0/0:20:20,0	0/0:66:66,0	0/1:33:15,18	0/0:19:19,0	0/0:31:31,0	0/0:24:24,0	0/0:30:30,0	0/0:30:30,0	0/0:21:21,0	0/0:23:23,0	0/0:53:53,0	0/0:40:40,0	0/0:17:17,0	0/0:52:52,0	0/0:28:28,0	0/0:13:13,0	0/1:33:13,20	./.:0:.,.	0/0:64:64,0	0/1:53:31,22	0/0:16:16,0	0/0:44:44,0	0/0:24:24,0	0/0:18:18,0	0/0:35:35,0	0/1:45:21,24	0/0:13:13,0	./.:0:.,.	0/0:18:18,0	0/1:39:18,21	0/0:36:36,0	0/0:8:8,0	0/0:40:40,0	0/0:29:29,0	0/0:19:19,0	0/1:33:13,20	0/0:42:42,0	0/0:44:44,0	0/0:54:54,0	0/0:40:40,0	0/0:15:15,0	./.:0:.,.	0/0:15:15,0	0/0:12:12,0	0/0:28:28,0	0/0:31:31,0	0/0:37:37,0	0/0:17:17,0	0/0:16:16,0	0/0:20:20,0	0/0:26:26,0	0/0:35:35,0	0/0:29:29,0	0/0:8:8,0	0/0:37:37,0	0/0:25:25,0	0/1:9:4,5	0/0:36:36,0	0/0:71:71,0	0/0:36:36,0	0/0:13:13,0	0/0:12:12,0	0/0:19:19,0	0/0:18:18,0	0/1:21:9,12	./.:0:.,.	0/0:45:45,0	0/0:40:40,0	0/0:26:26,0	./.:0:.,.	0/0:9:9,0	0/0:63:63,0	0/0:48:48,0	0/0:49:49,0	./.:0:.,.	0/0:49:49,0	0/0:35:35,0	0/0:37:37,0	0/0:28:28,0	0/0:30:30,0	0/0:28:28,0	0/0:17:17,0	0/0:24:24,0	0/0:41:41,0	0/0:19:19,0	0/0:35:35,0	0/0:18:18,0	0/0:5:5,0	0/0:12:12,0	0/0:14:14,0	0/0:27:27,0	0/0:16:16,0	0/0:28:28,0	0/0:22:22,0	0/0:29:29,0	0/0:9:9,0	0/0:16:16,0	0/0:35:35,0	0/0:13:13,0	0/0:35:35,0	0/0:31:31,0	0/0:6:6,0	0/0:29:29,0	0/0:14:14,0	0/0:28:28,0	0/0:12:12,0	0/0:10:10,0	0/0:10:10,0	./.:0:.,.	0/0:16:16,0	0/0:20:20,0	0/0:18:18,0	0/0:17:17,0	./.:0:.,.	0/1:11:7,4	./.:0:.,.	0/0:13:13,0	./.:6:.,.	0/0:5:5,0	0/0:11:11,0	0/0:34:34,0	0/1:21:10,11	0/0:29:29,0	0/0:32:32,0	0/0:35:35,0	0/0:18:18,0	0/0:9:9,0	0/0:6:6,0	0/0:12:12,0	0/0:32:32,0	0/0:23:23,0	0/0:25:25,0	0/0:18:18,0	0/0:25:25,0	0/0:42:42,0	0/0:11:11,0	0/0:20:20,0	0/0:13:13,0	./.:0:.,.	./.:0:.,.	0/0:18:18,0	0/0:41:41,0	0/0:27:27,0	0/0:21:21,0	0/0:16:16,0	0/0:20:20,0	0/0:60:60,0	0/0:22:22,0	0/0:57:57,0	0/0:55:55,0	0/0:25:25,0	0/0:33:33,0	0/0:26:26,0	0/0:28:28,0	0/0:28:28,0	0/0:31:31,0	0/0:24:24,0	0/0:21:21,0	0/0:20:20,0	0/0:51:51,0	0/0:20:20,0	0/0:45:45,0	0/0:28:28,0	0/0:70:70,0	0/1:34:17,17	0/0:38:38,0
un	90152	644_130	C	T	.	PASS	NS=224;AF=0.196;locori=p	GT:DP:AD	0/0:6:6,0	./.:0:.,.	./.:2:.,.	0/0:6:6,0	0/0:5:5,0	0/0:9:9,0	0/0:10:10,0	0/0:4:4,0	0/0:3:3,0	./.:7:.,.	0/0:3:3,0	0/0:6:6,0	0/0:5:5,0	0/0:9:9,0	0/0:5:5,0	0/0:12:12,0	0/1:12:3,9	1/1:6:0,6	0/0:3:3,0	0/0:10:10,0	0/0:6:6,0	0/1:14:7,7	./.:2:.,.	0/1:8:4,4	0/0:4:4,0	0/0:5:5,0	./.:0:.,.	0/0:8:8,0	0/0:6:6,0	0/0:9:9,0	0/0:13:13,0	0/0:4:4,0	0/1:13:9,4	0/0:7:7,0	0/0:5:5,0	0/0:14:14,0	0/0:9:9,0	0/0:6:6,0	./.:3:.,.	0/0:6:6,0	0/0:7:7,0	0/0:5:5,0	0/0:4:4,0	1/1:15:0,15	0/0:5:5,0	./.:0:.,.	./.:5:.,.	0/0:6:6,0	0/0:9:9,0	0/1:15:9,6	0/0:7:7,0	0/0:9:9,0	0/0:8:8,0	0/0:7:7,0	0/0:3:3,0	./.:0:.,.	0/1:14:4,10	0/0:10:10,0	0/1:5:3,2	0/0:9:9,0	./.:3:.,.	0/0:15:15,0	0/0:4:4,0	./.:7:.,.	0/0:5:5,0	0/0:11:11,0	0/0:12:12,0	0/0:5:5,0	./.:3:.,.	0/0:14:14,0	./.:6:.,.	0/0:4:4,0	0/1:15:8,7	./.:7:.,.	0/1:15:7,8	0/0:12:12,0	0/1:19:12,7	0/0:14:14,0	0/0:15:15,0	1/1:7:0,7	0/0:12:12,0	0/0:14:14,0	0/0:19:19,0	0/1:8:4,4	0/1:10:4,6	./.:6:.,.	0/0:17:17,0	1/1:12:0,12	0/0:11:11,0	0/1:15:6,9	0/1:12:8,4	./.:5:.,.	0/0:11:11,0	0/0:6:6,0	0/0:6:6,0	0/0:12:12,0	0/0:11:11,0	0/0:13:13,0	0/0:12:12,0	./.:7:.,.	0/1:10:6,4	0/0:15:15,0	0/0:9:9,0	0/0:6:6,0	0/0:10:10,0	0/0:9:9,0	0/0:6:6,0	0/1:13:7,6	0/1:6:3,3	./.:5:.,.	0/0:10:10,0	0/1:9:4,5	1/1:8:0,8	0/1:8:4,4	0/1:14:7,7	0/0:8:8,0	./.:0:.,.	0/0:9:9,0	./.:4:.,.	0/0:8:8,0	0/0:6:6,0	0/0:9:9,0	./.:0:.,.	0/1:7:3,4	./.:9:.,.	0/0:10:10,0	0/0:6:6,0	0/0:5:5,0	0/1:13:9,4	0/0:6:6,0	0/0:3:3,0	0/1:8:5,3	0/0:11:11,0	0/0:12:12,0	0/0:9:9,0	1/1:13:0,13	./.:6:.,.	0/0:14:14,0	0/0:10:10,0	0/0:12:12,0	0/0:8:8,0	0/0:12:12,0	0/0:10:10,0	1/1:7:0,7	0/0:6:6,0	0/1:7:3,4	0/0:10:10,0	0/0:8:8,0	1/1:12:0,12	0/0:4:4,0	0/0:9:9,0	0/0:12:12,0	./.:0:.,.	./.:0:.,.	0/0:18:18,0	0/0:11:11,0	0/0:3:3,0	0/0:10:10,0	./.:0:.,.	0/0:17:17,0	0/0:8:8,0	0/0:11:11,0	0/1:8:4,4	0/0:10:10,0	./.:0:.,.	0/0:6:6,0	./.:6:.,.	1/1:12:0,12	0/0:7:7,0	0/1:12:5,7	1/1:10:0,10	./.:6:.,.	0/1:4:2,2	0/1:13:4,9	0/1:9:5,4	0/0:7:7,0	1/1:11:0,11	0/1:4:2,2	./.:6:.,.	0/1:17:10,7	./.:7:.,.	0/0:8:8,0	./.:8:.,.	0/1:8:2,6	0/1:5:2,3	1/1:4:0,4	0/1:15:8,7	0/0:8:8,0	0/0:7:7,0	0/0:8:8,0	0/0:16:16,0	0/0:10:10,0	./.:5:.,.	0/1:14:9,5	./.:6:.,.	./.:7:.,.	0/0:12:12,0	0/0:4:4,0	0/0:14:14,0	./.:6:.,.	0/0:13:13,0	0/0:6:6,0	./.:7:.,.	./.:3:.,.	./.:9:.,.	./.:6:.,.	0/0:7:7,0	./.:0:.,.	0/0:6:6,0	0/0:10:10,0	0/0:14:14,0	1/1:4:0,4	0/0:3:3,0	0/1:4:2,2	./.:0:.,.	./.:10:.,.	0/0:9:9,0	0/1:10:5,5	0/0:10:10,0	0/0:8:8,0	0/1:12:5,7	0/0:10:10,0	0/1:11:8,3	0/1:7:4,3	0/0:5:5,0	0/0:9:9,0	0/0:4:4,0	0/0:8:8,0	0/1:7:4,3	./.:2:.,.	0/0:6:6,0	0/1:7:3,4	0/0:13:13,0	0/1:8:3,5	0/0:9:9,0	0/1:12:7,5	0/0:10:10,0	0/1:13:7,6	0/1:9:4,5	./.:0:.,.	0/0:6:6,0	./.:8:.,.	0/1:4:2,2	./.:8:.,.	0/1:7:3,4	0/1:7:3,4	0/0:11:11,0	1/1:7:0,7	0/0:14:14,0	./.:7:.,.	0/0:10:10,0	1/1:16:0,16	0/0:6:6,0	./.:5:.,.	./.:3:.,.	0/1:11:5,6	1/1:6:0,6	0/0:13:13,0	0/0:10:10,0	1/1:17:0,17	0/1:5:3,2	0/0:15:15,0
un	90264	645_102	C	T	.	PASS	NS=211;AF=0.455;locori=p	GT:DP:AD	./.:8:.,.	./.:2:.,.	./.:10:.,.	./.:11:.,.	./.:7:.,.	./.:0:.,.	./.:2:.,.	./.:0:.,.	./.:8:.,.	./.:8:.,.	./.:2:.,.	./.:6:.,.	./.:7:.,.	./.:7:.,.	./.:3:.,.	0/1:10:6,4	0/1:12:6,6	0/1:4:2,2	1/1:10:0,10	0/1:6:3,3	0/0:10:10,0	0/1:7:3,4	1/1:3:0,3	0/1:5:2,3	0/0:7:7,0	./.:0:.,.	./.:3:.,.	1/1:6:0,6	0/1:8:4,4	0/1:8:4,4	0/1:10:7,3	./.:2:.,.	0/1:4:2,2	./.:6:.,.	1/1:7:0,7	0/1:9:5,4	0/1:9:5,4	1/1:7:0,7	0/1:4:2,2	0/0:5:5,0	0/1:5:3,2	0/1:4:2,2	./.:2:.,.	1/1:7:0,7	./.:0:.,.	./.:0:.,.	0/0:3:3,0	0/1:9:5,4	1/1:6:0,6	0/0:14:14,0	./.:2:.,.	1/1:5:0,5	1/1:11:0,11	./.:4:.,.	0/0:3:3,0	./.:0:.,.	0/1:19:7,12	0/0:10:10,0	./.:4:.,.	0/1:11:3,8	./.:0:.,.	0/0:3:3,0	./.:5:.,.	1/1:13:0,13	0/0:7:7,0	0/1:5:2,3	0/1:17:7,10	1/1:3:0,3	1/1:11:0,11	0/1:10:6,4	1/1:4:0,4	./.:8:.,.	0/1:13:5,8	./.:0:.,.	./.:3:.,.	1/1:5:0,5	0/1:18:8,10	0/1:14:6,8	1/1:8:0,8	./.:0:.,.	0/0:8:8,0	1/1:9:0,9	0/1:11:5,6	0/0:9:9,0	0/1:9:5,4	0/1:10:6,4	0/0:11:11,0	0/0:8:8,0	1/1:6:0,6	0/0:9:9,0	0/0:13:13,0	0/1:4:2,2	0/1:9:5,4	./.:3:.,.	1/1:11:0,11	1/1:12:0,12	0/0:8:8,0	0/1:18:12,6	0/1:5:3,2	./.:2:.,.	1/1:13:0,13	./.:10:.,.	./.:0:.,.	0/1:7:3,4	./.:10:.,.	1/1:6:0,6	0/1:8:5,3	1/1:3:0,3	0/1:9:3,6	1/1:8:0,8	./.:4:.,.	0/0:3:3,0	1/1:12:0,12	1/1:3:0,3	0/1:9:4,5	1/1:9:0,9	0/0:5:5,0	0/1:12:8,4	./.:0:.,.	0/0:4:4,0	1/1:8:0,8	1/1:6:0,6	0/1:6:4,2	0/0:8:8,0	0/1:10:6,4	0/1:9:5,4	0/1:11:4,7	1/1:7:0,7	0/0:4:4,0	./.:6:.,.	0/1:6:2,4	0/0:9:9,0	1/1:15:0,15	0/1:17:7,10	1/1:6:0,6	0/1:6:3,3	0/1:7:2,5	0/0:4:4,0	0/0:6:6,0	1/1:4:0,4	0/1:9:6,3	0/0:9:9,0	0/1:9:5,4	0/1:4:2,2	./.:5:.,.	1/1:8:0,8	./.:5:.,.	0/1:20:14,6	0/1:9:4,5	0/1:6:3,3	0/1:5:3,2	1/1:10:0,10	./.:7:.,.	1/1:5:0,5	0/1:6:3,3	0/0:15:15,0	1/1:7:0,7	./.:9:.,.	./.:7:.,.	0/1:8:5,3	0/0:8:8,0	0/1:8:6,2	./.:6:.,.	./.:12:.,.	./.:0:.,.	0/0:12:12,0	./.:0:.,.	0/0:11:11,0	1/1:5:0,5	0/0:7:7,0	./.:5:.,.	1/1:11:0,11	0/0:14:14,0	0/0:13:13,0	0/0:3:3,0	0/0:10:10,0	./.:5:.,.	1/1:2:0,2	0/0:8:8,0	./.:12:.,.	1/1:6:0,6	0/1:10:4,6	1/1:12:0,12	./.:6:.,.	0/1:6:2,4	0/1:6:2,4	0/1:8:5,3	1/1:3:0,3	0/1:17:8,9	0/1:4:2,2	1/1:8:0,8	./.:5:.,.	0/1:12:7,5	0/0:6:6,0	./.:5:.,.	0/0:5:5,0	0/0:7:7,0	0/0:9:9,0	0/1:8:5,3	0/0:4:4,0	0/1:6:3,3	./.:8:.,.	0/0:7:7,0	0/1:4:2,2	0/1:5:3,2	0/0:10:10,0	0/1:6:2,4	0/0:4:4,0	0/0:10:10,0	1/1:3:0,3	0/0:6:6,0	1/1:7:0,7	./.:7:.,.	0/0:5:5,0	1/1:8:0,8	0/0:4:4,0	1/1:8:0,8	0/0:6:6,0	1/1:3:0,3	1/1:5:0,5	0/0:13:13,0	0/1:7:3,4	0/1:8:5,3	0/1:8:3,5	0/1:12:4,8	1/1:4:0,4	0/0:10:10,0	0/1:5:3,2	0/0:13:13,0	0/0:6:6,0	0/0:11:11,0	0/1:6:4,2	0/1:9:6,3	0/1:5:2,3	0/0:6:6,0	0/0:4:4,0	0/0:10:10,0	./.:12:.,.	1/1:3:0,3	0/0:15:15,0	0/0:3:3,0	./.:0:.,.	0/0:9:9,0	0/0:6:6,0	0/1:9:7,2	0/0:16:16,0	0/0:6:6,0	0/0:10:10,0	0/1:14:9,5	0/0:11:11,0	0/0:4:4,0	0/1:11:6,5	0/1:10:7,3	1/1:11:0,11	0/0:5:5,0	0/0:10:10,0	0/0:7:7,0	1/1:6:0,6	0/1:10:7,3	0/1:8:3,5	0/0:9:9,0	0/0:3:3,0
un	90749	649_27	T	A	.	PASS	NS=233;AF=0.011;locori=p	GT:DP:AD	0/0:18:18,0	./.:0:.,.	0/0:5:5,0	0/0:6:6,0	0/0:4:4,0	0/0:13:13,0	0/0:5:5,0	0/0:7:7,0	./.:2:.,.	0/0:15:15,0	0/0:6:6,0	0/0:4:4,0	0/0:4:4,0	0/0:8:8,0	0/0:4:4,0	0/0:15:15,0	0/0:22:22,0	0/0:27:27,0	0/0:18:18,0	0/0:4:4,0	0/0:30:30,0	0/0:26:26,0	0/0:9:9,0	0/0:8:8,0	0/0:13:13,0	0/0:7:7,0	0/0:18:18,0	0/0:14:14,0	0/0:31:31,0	0/0:15:15,0	0/0:11:11,0	./.:0:.,.	0/0:5:5,0	0/0:13:13,0	./.:0:.,.	0/0:5:5,0	0/0:14:14,0	0/0:21:21,0	0/0:6:6,0	0/0:4:4,0	0/0:5:5,0	./.:0:.,.	./.:0:.,.	0/0:18:18,0	0/0:3:3,0	0/0:6:6,0	./.:0:.,.	0/0:21:21,0	0/0:6:6,0	./.:0:.,.	./.:0:.,.	0/0:17:17,0	./.:2:.,.	0/0:7:7,0	0/0:6:6,0	./.:2:.,.	0/0:17:17,0	0/0:5:5,0	./.:0:.,.	0/0:9:9,0	0/0:12:12,0	0/0:4:4,0	0/0:9:9,0	0/0:12:12,0	0/0:22:22,0	0/0:10:10,0	0/0:13:13,0	0/0:6:6,0	0/0:18:18,0	0/0:13:13,0	0/0:5:5,0	0/0:8:8,0	0/0:12:12,0	./.:0:.,.	0/0:7:7,0	0/0:7:7,0	0/0:24:24,0	0/0:8:8,0	0/0:9:9,0	0/0:7:7,0	0/0:4:4,0	0/0:12:12,0	0/0:11:11,0	./.:2:.,.	0/0:9:9,0	0/0:6:6,0	0/0:5:5,0	0/0:11:11,0	0/0:7:7,0	0/0:4:4,0	0/0:6:6,0	0/0:9:9,0	0/0:9:9,0	0/0:8:8,0	./.:0:.,.	./.:0:.,.	./.:0:.,.	./.:0:.,.	0/0:24:24,0	0/0:16:16,0	0/0:18:18,0	0/0:25:25,0	0/0:18:18,0	0/0:9:9,0	0/1:16:8,8	0/0:28:28,0	0/0:23:23,0	0/0:24:24,0	1/1:10:0,10	0/0:29:29,0	0/0:6:6,0	0/0:24:24,0	0/0:30:30,0	0/0:18:18,0	0/0:14:14,0	0/0:27:27,0	0/0:6:6,0	0/0:16:16,0	./.:0:.,.	0/0:12:12,0	0/0:23:23,0	0/1:29:16,13	./.:0:.,.	0/0:10:10,0	0/0:22:22,0	0/0:25:25,0	0/0:35:35,0	0/0:18:18,0	0/0:20:20,0	./.:11:.,.	0/0:12:12,0	0/0:18:18,0	0/0:13:13,0	0/0:22:22,0	0/0:25:25,0	0/0:24:24,0	./.:0:.,.	0/0:31:31,0	0/0:7:7,0	0/0:8:8,0	0/0:11:11,0	0/0:13:13,0	0/0:10:10,0	0/0:9:9,0	0/0:11:11,0	0/0:5:5,0	0/0:17:17,0	0/0:11:11,0	0/0:10:10,0	0/0:8:8,0	0/0:6:6,0	0/0:8:8,0	./.:0:.,.	0/0:21:21,0	0/0:20:20,0	0/0:10:10,0	0/0:14:14,0	0/0:15:15,0	0/0:13:13,0	0/0:16:16,0	0/0:11:11,0	0/0:15:15,0	0/0:14:14,0	./.:0:.,.	0/0:6:6,0	0/0:8:8,0	./.:0:.,.	./.:0:.,.	0/0:9:9,0	./.:0:.,.	0/0:8:8,0	0/0:29:29,0	0/0:15:15,0	./.:0:.,.	0/0:21:21,0	0/0:9:9,0	0/0:6:6,0	0/0:13:13,0	0/0:9:9,0	./.:0:.,.	0/0:13:13,0	0/0:23:23,0	0/0:23:23,0	0/1:11:7,4	./.:0:.,.	0/0:22:22,0	0/0:13:13,0	0/0:3:3,0	0/0:17:17,0	0/0:7:7,0	./.:0:.,.	./.:0:.,.	0/0:6:6,0	0/0:10:10,0	0/0:20:20,0	0/0:14:14,0	0/0:8:8,0	./.:0:.,.	0/0:14:14,0	./.:0:.,.	0/0:5:5,0	0/0:12:12,0	./.:7:.,.	0/0:6:6,0	0/0:6:6,0	0/0:12:12,0	0/0:6:6,0	0/0:7:7,0	0/0:5:5,0	0/0:16:16,0	0/0:6:6,0	./.:0:.,.	./.:2:.,.	0/0:5:5,0	0/0:17:17,0	0/0:7:7,0	0/0:5:5,0	0/0:4:4,0	0/0:8:8,0	0/0:10:10,0	0/0:19:19,0	0/0:12:12,0	0/0:12:12,0	./.:2:.,.	0/0:3:3,0	0/0:21:21,0	0/0:13:13,0	0/0:11:11,0	0/0:18:18,0	0/0:17:17,0	0/0:6:6,0	0/0:22:22,0	0/0:7:7,0	0/0:13:13,0	0/0:6:6,0	0/0:27:27,0	0/0:7:7,0	0/0:18:18,0	0/0:25:25,0	0/0:13:13,0	0/0:7:7,0	0/0:8:8,0	0/0:15:15,0	0/0:21:21,0	0/0:14:14,0	0/0:10:10,0	0/0:28:28,0	0/0:13:13,0	0/0:10:10,0	0/0:18:18,0	0/0:15:15,0	0/0:21:21,0	0/0:10:10,0	0/0:15:15,0	./.:0:.,.	0/0:16:16,0	0/0:12:12,0	0/0:14:14,0	0/0:13:13,0	0/0:11:11,0	0/0:11:11,0	./.:0:.,.
un	93518	668_136	T	A	.	PASS	NS=250;AF=0.022;locori=p	GT:DP:AD	0/0:47:47,0	0/0:15:15,0	0/0:37:37,0	0/0:63:63,0	0/0:83:83,0	0/0:25:25,0	0/0:40:40,0	0/0:19:19,0	0/0:9:9,0	./.:0:.,.	0/0:51:51,0	0/0:46:46,0	0/0:64:64,0	0/0:48:48,0	0/0:31:31,0	0/0:39:39,0	0/0:20:20,0	0/0:9:9,0	0/0:21:21,0	0/0:11:11,0	0/0:22:22,0	0/0:34:34,0	0/0:16:16,0	0/0:18:18,0	0/0:10:10,0	0/0:22:22,0	0/0:12:12,0	0/0:22:22,0	0/0:15:15,0	0/0:34:34,0	0/0:51:51,0	0/0:16:16,0	0/0:62:62,0	0/1:69:33,36	0/0:34:34,0	0/0:58:58,0	0/0:32:32,0	0/0:67:67,0	0/0:25:25,0	0/0:33:33,0	./.:0:.,.	./.:0:.,.	0/0:21:21,0	./.:0:.,.	0/0:18:18,0	0/0:4:4,0	0/0:28:28,0	0/0:58:58,0	0/0:66:66,0	0/0:48:48,0	0/0:31:31,0	./.:0:.,.	0/0:18:18,0	0/0:41:41,0	0/0:21:21,0	0/0:26:26,0	./.:0:.,.	0/0:20:20,0	1/1:17:0,17	0/0:20:20,0	0/0:45:45,0	0/0:25:25,0	0/0:41:41,0	0/0:75:75,0	0/0:18:18,0	0/0:43:43,0	0/0:68:68,0	0/0:19:19,0	0/0:22:22,0	0/0:32:32,0	0/0:11:11,0	./.:0:.,.	0/0:42:42,0	0/0:19:19,0	0/0:23:23,0	0/0:70:70,0	0/0:51:51,0	0/0:97:97,0	0/0:123:123,0	0/0:92:92,0	0/0:58:58,0	./.:0:.,.	0/0:25:25,0	0/0:58:58,0	0/0:28:28,0	0/0:43:43,0	0/0:77:77,0	0/0:36:36,0	./.:0:.,.	0/0:41:41,0	0/0:92:92,0	0/0:29:29,0	0/0:14:14,0	0/0:5:5,0	0/0:44:44,0	./.:0:.,.	0/0:38:38,0	0/0:46:46,0	./.:0:.,.	0/0:27:27,0	./.:0:.,.	0/0:24:24,0	./.:0:.,.	0/0:31:31,0	0/0:31:31,0	0/0:40:40,0	0/0:47:47,0	0/0:62:62,0	0/0:34:34,0	0/0:19:19,0	./.:0:.,.	0/0:23:23,0	0/0:34:34,0	0/0:29:29,0	0/0:35:35,0	0/0:41:41,0	0/0:17:17,0	0/0:33:33,0	0/0:21:21,0	0/0:22:22,0	0/0:13:13,0	0/0:38:38,0	0/0:13:13,0	0/0:42:42,0	0/0:38:38,0	0/0:44:44,0	./.:0:.,.	0/0:19:19,0	0/0:34:34,0	0/0:27:27,0	0/0:27:27,0	0/0:14:14,0	0/0:42:42,0	0/0:15:15,0	0/0:17:17,0	0/0:32:32,0	0/0:43:43,0	0/0:39:39,0	0/0:37:37,0	0/0:14:14,0	0/0:59:59,0	./.:0:.,.	0/0:29:29,0	./.:0:.,.	0/0:26:26,0	0/0:55:55,0	0/0:58:58,0	0/0:45:45,0	./.:0:.,.	0/0:44:44,0	0/0:76:76,0	0/0:26:26,0	0/0:14:14,0	0/0:63:63,0	./.:0:.,.	0/0:90:90,0	0/0:31:31,0	0/0:72:72,0	0/0:41:41,0	0/0:62:62,0	0/0:46:46,0	0/0:71:71,0	0/0:53:53,0	0/0:23:23,0	0/0:8:8,0	0/0:26:26,0	0/0:16:16,0	0/0:18:18,0	./.:0:.,.	0/0:26:26,0	0/0:12:12,0	0/0:12:12,0	0/0:17:17,0	0/0:51:51,0	0/0:35:35,0	0/0:18:18,0	0/0:22:22,0	0/0:13:13,0	0/0:47:47,0	0/0:61:61,0	0/0:51:51,0	0/0:48:48,0	0/0:15:15,0	0/0:26:26,0	0/0:31:31,0	0/0:16:16,0	./.:0:.,.	0/0:25:25,0	0/0:56:56,0	0/0:14:14,0	0/0:30:30,0	0/0:53:53,0	0/0:37:37,0	0/0:46:46,0	0/0:52:52,0	0/0:32:32,0	0/0:22:22,0	0/0:22:22,0	0/0:73:73,0	0/0:24:24,0	0/0:39:39,0	1/1:22:0,22	./.:0:.,.	0/0:27:27,0	0/0:24:24,0	0/0:19:19,0	0/0:39:39,0	./.:0:.,.	0/0:37:37,0	0/0:33:33,0	0/0:46:46,0	0/1:17:10,7	0/0:17:17,0	0/0:23:23,0	0/0:27:27,0	0/0:18:18,0	0/1:80:34,46	0/0:41:41,0	0/0:56:56,0	0/0:23:23,0	0/0:74:74,0	0/0:46:46,0	0/0:82:82,0	0/0:42:42,0	0/0:39:39,0	0/0:37:37,0	0/0:45:45,0	./.:0:.,.	0/0:60:60,0	0/0:9:9,0	0/0:15:15,0	./.:0:.,.	0/0:18:18,0	0/0:34:34,0	0/0:18:18,0	0/0:40:40,0	0/0:38:38,0	0/0:49:49,0	./.:0:.,.	0/0:38:38,0	0/0:26:26,0	0/1:22:15,7	0/1:40:24,16	0/0:24:24,0	0/0:30:30,0	0/0:41:41,0	0/0:46:46,0	0/1:30:18,12	0/0:25:25,0	0/0:11:11,0	0/0:35:35,0	0/0:19:19,0	0/0:24:24,0	0/0:22:22,0	0/0:18:18,0	0/0:29:29,0	0/0:30:30,0	0/0:23:23,0	0/0:31:31,0	0/0:32:32,0	./.:0:.,.	0/0:19:19,0
un	93875	671_73	C	T	.	PASS	NS=259;AF=0.085;locori=p	GT:DP:AD	0/0:19:19,0	0/0:23:23,0	0/0:33:33,0	0/0:34:34,0	0/0:18:18,0	0/0:46:46,0	0/0:26:26,0	0/0:18:18,0	0/0:10:10,0	./.:0:.,.	0/0:22:22,0	0/0:16:16,0	0/0:47:47,0	0/1:24:10,14	0/0:27:27,0	0/1:40:22,18	0/0:19:19,0	0/0:22:22,0	0/1:19:9,10	0/0:21:21,0	0/0:20:20,0	0/0:26:26,0	0/0:10:10,0	0/0:11:11,0	0/0:7:7,0	0/0:17:17,0	0/1:8:5,3	0/0:17:17,0	0/0:11:11,0	0/0:31:31,0	0/0:35:35,0	0/0:19:19,0	0/0:30:30,0	0/0:35:35,0	0/0:11:11,0	0/0:27:27,0	0/0:34:34,0	0/0:33:33,0	0/0:22:22,0	0/0:18:18,0	0/0:18:18,0	0/0:24:24,0	0/0:25:25,0	./.:0:.,.	0/0:30:30,0	0/0:15:15,0	0/0:35:35,0	0/0:20:20,0	0/0:32:32,0	0/0:61:61,0	0/1:42:21,21	./.:0:.,.	0/1:24:8,16	0/0:28:28,0	0/0:11:11,0	0/0:7:7,0	0/0:52:52,0	0/0:28:28,0	0/0:28:28,0	0/0:38:38,0	0/1:24:12,12	0/0:16:16,0	0/0:35:35,0	0/0:60:60,0	0/0:14:14,0	1/1:11:0,11	0/0:71:71,0	0/0:27:27,0	1/1:22:0,22	0/0:52:52,0	0/0:16:16,0	0/0:30:30,0	0/0:40:40,0	0/1:16:12,4	0/1:25:12,13	0/0:34:34,0	0/1:50:22,28	0/0:14:14,0	0/0:55:55,0	0/1:27:11,16	0/0:19:19,0	./.:0:.,.	0/1:35:19,16	0/0:27:27,0	0/1:43:17,26	1/1:13:0,13	0/0:44:44,0	./.:0:.,.	0/0:31:31,0	0/0:18:18,0	0/0:20:20,0	0/0:15:15,0	0/0:40:40,0	0/0:3:3,0	0/0:45:45,0	0/0:49:49,0	0/0:32:32,0	0/0:35:35,0	0/0:23:23,0	0/0:18:18,0	0/0:39:39,0	0/0:31:31,0	0/0:31:31,0	0/0:26:26,0	0/0:38:38,0	0/0:35:35,0	0/0:32:32,0	0/0:36:36,0	0/0:19:19,0	./.:0:.,.	0/1:22:14,8	0/0:33:33,0	0/0:28:28,0	0/0:28:28,0	0/0:28:28,0	0/0:42:42,0	0/0:34:34,0	0/0:29:29,0	0/0:15:15,0	0/0:21:21,0	0/0:20:20,0	0/0:25:25,0	0/1:18:11,7	0/0:31:31,0	0/0:25:25,0	0/0:43:43,0	0/0:26:26,0	0/0:37:37,0	0/0:52:52,0	0/0:14:14,0	0/0:21:21,0	0/0:38:38,0	0/0:31:31,0	0/0:35:35,0	0/0:58:58,0	0/0:38:38,0	0/0:25:25,0	0/0:42:42,0	0/0:32:32,0	0/0:18:18,0	0/0:30:30,0	0/0:45:45,0	0/0:54:54,0	./.:0:.,.	0/0:18:18,0	0/0:38:38,0	0/0:28:28,0	0/0:56:56,0	0/0:54:54,0	0/0:39:39,0	0/0:43:43,0	0/0:18:18,0	0/0:14:14,0	./.:0:.,.	./.:0:.,.	0/0:39:39,0	0/0:38:38,0	0/0:41:41,0	0/0:29:29,0	0/0:37:37,0	0/0:30:30,0	0/0:44:44,0	0/0:36:36,0	0/0:29:29,0	0/0:11:11,0	0/0:23:23,0	0/0:14:14,0	0/1:40:19,21	./.:0:.,.	0/0:35:35,0	0/0:31:31,0	0/0:11:11,0	0/1:19:7,12	0/0:87:87,0	0/0:24:24,0	0/0:40:40,0	0/0:38:38,0	0/0:21:21,0	0/1:43:20,23	./.:0:.,.	0/0:35:35,0	0/0:39:39,0	./.:0:.,.	0/0:14:14,0	0/0:28:28,0	0/0:64:64,0	0/0:33:33,0	0/0:19:19,0	0/1:26:12,14	0/0:7:7,0	0/0:54:54,0	0/1:28:11,17	0/0:32:32,0	0/0:23:23,0	0/0:28:28,0	0/0:45:45,0	./.:0:.,.	0/1:12:5,7	0/0:52:52,0	0/0:25:25,0	0/0:12:12,0	0/0:26:26,0	./.:0:.,.	0/0:11:11,0	0/1:34:17,17	0/0:22:22,0	0/0:14:14,0	0/0:16:16,0	0/1:20:10,10	0/0:22:22,0	0/0:20:20,0	0/0:20:20,0	./.:10:.,.	0/0:22:22,0	0/0:25:25,0	0/0:6:6,0	0/0:39:39,0	0/0:21:21,0	0/0:18:18,0	0/0:26:26,0	0/0:43:43,0	0/0:33:33,0	0/0:51:51,0	0/0:42:42,0	0/0:28:28,0	0/0:29:29,0	0/0:33:33,0	0/0:34:34,0	0/1:49:14,35	0/0:19:19,0	1/1:30:0,30	0/0:18:18,0	./.:0:.,.	0/0:22:22,0	0/0:23:23,0	./.:0:.,.	0/0:55:55,0	1/1:36:0,36	./.:0:.,.	0/0:37:37,0	0/0:28:28,0	0/1:21:17,4	0/0:37:37,0	0/1:52:23,29	0/1:33:12,21	./.:0:.,.	0/0:46:46,0	0/1:33:18,15	0/0:18:18,0	0/0:31:31,0	0/0:35:35,0	0/1:44:24,20	0/0:28:28,0	0/1:43:19,24	0/0:19:19,0	0/0:21:21,0	0/0:26:26,0	./.:0:.,.	0/0:26:26,0	0/0:41:41,0	0/0:35:35,0	0/0:11:11,0
un	94457	675_95	A	T	.	PASS	NS=262;AF=0.017;locori=p	GT:DP:AD	0/0:35:35,0	0/0:16:16,0	0/0:22:22,0	0/0:15:15,0	0/0:35:35,0	0/0:33:33,0	0/0:6:6,0	0/0:9:9,0	0/0:6:6,0	0/0:26:26,0	0/0:38:38,0	0/0:32:32,0	0/0:35:35,0	0/0:32:32,0	0/0:29:29,0	0/0:32:32,0	0/0:47:47,0	0/0:53:53,0	0/1:30:11,19	0/0:27:27,0	0/0:31:31,0	0/0:3:3,0	0/0:6:6,0	0/0:23:23,0	0/0:9:9,0	0/0:8:8,0	0/0:20:20,0	0/0:15:15,0	0/0:49:49,0	0/0:31:31,0	0/0:21:21,0	0/0:20:20,0	0/0:11:11,0	0/0:28:28,0	0/0:19:19,0	0/0:29:29,0	0/0:20:20,0	0/0:27:27,0	0/0:12:12,0	0/0:29:29,0	0/0:9:9,0	0/0:34:34,0	0/0:7:7,0	0/0:30:30,0	0/0:16:16,0	0/0:11:11,0	0/0:19:19,0	0/0:21:21,0	0/0:33:33,0	0/0:29:29,0	0/0:25:25,0	0/0:39:39,0	0/0:36:36,0	0/0:24:24,0	0/0:32:32,0	0/0:21:21,0	0/0:41:41,0	0/0:23:23,0	0/0:17:17,0	0/0:14:14,0	0/0:20:20,0	0/0:29:29,0	0/0:17:17,0	0/0:32:32,0	0/0:15:15,0	0/0:42:42,0	0/0:47:47,0	0/0:39:39,0	0/0:22:22,0	0/0:71:71,0	0/0:35:35,0	0/0:15:15,0	0/0:34:34,0	0/0:33:33,0	0/0:14:14,0	0/0:20:20,0	0/0:71:71,0	0/0:28:28,0	0/0:45:45,0	0/1:14:5,9	0/0:37:37,0	0/0:25:25,0	0/0:12:12,0	0/0:30:30,0	0/0:45:45,0	0/0:11:11,0	0/0:26:26,0	0/0:27:27,0	0/0:17:17,0	0/0:39:39,0	0/0:14:14,0	0/0:21:21,0	0/0:8:8,0	0/0:7:7,0	0/0:42:42,0	0/0:82:82,0	0/0:34:34,0	0/0:69:69,0	0/0:35:35,0	0/0:17:17,0	0/0:24:24,0	0/0:21:21,0	0/0:13:13,0	0/1:47:27,20	0/0:40:40,0	0/0:15:15,0	0/0:38:38,0	0/0:39:39,0	0/0:15:15,0	0/0:60:60,0	0/0:21:21,0	0/0:25:25,0	./.:0:.,.	0/0:54:54,0	0/0:50:50,0	./.:0:.,.	0/0:41:41,0	0/0:67:67,0	0/0:20:20,0	0/0:14:14,0	0/0:39:39,0	0/0:38:38,0	0/0:16:16,0	0/0:37:37,0	0/0:39:39,0	0/1:45:22,23	0/0:43:43,0	0/0:11:11,0	./.:0:.,.	0/1:31:17,14	0/0:14:14,0	0/0:47:47,0	0/0:30:30,0	0/0:22:22,0	0/0:68:68,0	0/0:37:37,0	0/0:23:23,0	0/0:55:55,0	0/0:12:12,0	0/0:19:19,0	0/0:16:16,0	0/1:46:20,26	0/0:30:30,0	./.:0:.,.	0/0:4:4,0	0/0:13:13,0	0/1:28:17,11	0/0:57:57,0	./.:0:.,.	0/0:29:29,0	./.:0:.,.	0/0:44:44,0	0/0:10:10,0	0/0:60:60,0	0/0:91:91,0	0/0:31:31,0	0/0:45:45,0	0/0:23:23,0	0/0:43:43,0	0/1:44:21,23	0/0:25:25,0	0/0:57:57,0	0/0:41:41,0	0/0:25:25,0	0/0:30:30,0	0/0:80:80,0	0/0:58:58,0	0/0:75:75,0	0/0:50:50,0	0/0:30:30,0	0/0:28:28,0	0/0:53:53,0	./.:0:.,.	0/0:65:65,0	0/0:13:13,0	0/0:39:39,0	0/0:49:49,0	0/0:18:18,0	0/0:10:10,0	0/0:93:93,0	0/0:16:16,0	0/0:16:16,0	0/0:21:21,0	0/0:13:13,0	./.:0:.,.	0/0:55:55,0	0/0:28:28,0	0/0:14:14,0	0/0:36:36,0	0/0:23:23,0	0/0:27:27,0	0/0:37:37,0	0/0:22:22,0	0/0:26:26,0	0/0:27:27,0	0/0:13:13,0	0/0:46:46,0	0/0:23:23,0	0/0:55:55,0	0/0:14:14,0	0/0:12:12,0	0/0:22:22,0	0/0:24:24,0	0/0:7:7,0	0/0:35:35,0	0/0:11:11,0	0/0:30:30,0	0/0:28:28,0	0/0:17:17,0	0/0:38:38,0	0/0:36:36,0	0/0:27:27,0	0/0:9:9,0	0/0:19:19,0	0/0:15:15,0	0/0:9:9,0	0/0:66:66,0	0/0:37:37,0	0/0:38:38,0	0/0:40:40,0	0/0:63:63,0	0/0:20:20,0	0/0:16:16,0	0/0:16:16,0	0/0:18:18,0	0/0:51:51,0	0/0:29:29,0	0/0:11:11,0	0/0:44:44,0	0/0:31:31,0	./.:0:.,.	0/0:40:40,0	./.:0:.,.	0/0:26:26,0	0/0:22:22,0	0/0:55:55,0	0/0:30:30,0	0/0:7:7,0	0/0:25:25,0	0/1:63:32,31	./.:0:.,.	./.:0:.,.	0/0:22:22,0	0/0:66:66,0	0/0:30:30,0	./.:0:.,.	0/0:57:57,0	0/0:23:23,0	0/0:50:50,0	0/0:34:34,0	0/0:70:70,0	./.:0:.,.	0/0:20:20,0	0/0:27:27,0	0/0:10:10,0	0/0:36:36,0	0/0:36:36,0	0/0:43:43,0	0/0:35:35,0	0/0:24:24,0	0/0:36:36,0	./.:0:.,.
un	94851	678_69	A	G	.	PASS	NS=147;AF=0.473;locori=p	GT:DP:AD	./.:12:.,.	./.:0:.,.	./.:8:.,.	./.:10:.,.	./.:8:.,.	./.:3:.,.	./.:3:.,.	./.:3:.,.	./.:3:.,.	./.:12:.,.	./.:6:.,.	./.:12:.,.	./.:6:.,.	./.:3:.,.	./.:0:.,.	./.:0:.,.	./.:0:.,.	./.:0:.,.	./.:0:.,.	./.:0:.,.	./.:0:.,.	./.:0:.,.	./.:0:.,.	./.:0:.,.	./.:0:.,.	./.:0:.,.	./.:0:.,.	./.:0:.,.	./.:0:.,.	./.:0:.,.	./.:0:.,.	./.:0:.,.	./.:0:.,.	./.:0:.,.	./.:0:.,.	./.:0:.,.	./.:0:.,.	./.:0:.,.	./.:0:.,.	./.:0:.,.	./.:0:.,.	./.:0:.,.	./.:0:.,.	0/0:5:5,0	./.:2:.,.	./.:2:.,.	./.:0:.,.	1/1:16:0,16	./.:0:.,.	0/0:8:8,0	1/1:5:0,5	0/1:15:6,9	0/1:12:5,7	0/1:8:5,3	1/1:3:0,3	./.:0:.,.	0/0:12:12,0	0/1:9:3,6	./.:3:.,.	1/1:13:0,13	./.:0:.,.	0/0:7:7,0	0/0:6:6,0	0/1:13:5,8	0/0:5:5,0	0/1:9:6,3	0/0:21:21,0	0/0:7:7,0	1/1:3:0,3	1/1:18:0,18	1/1:4:0,4	./.:0:.,.	1/1:11:0,11	0/0:3:3,0	0/0:3:3,0	0/0:12:12,0	1/1:35:0,35	0/0:4:4,0	0/1:9:3,6	./.:4:.,.	1/1:5:0,5	0/0:4:4,0	1/1:6:0,6	0/0:6:6,0	0/0:13:13,0	0/1:8:4,4	0/0:10:10,0	0/0:3:3,0	1/1:8:0,8	0/0:10:10,0	0/0:3:3,0	0/1:5:2,3	0/1:14:5,9	./.:0:.,.	0/1:23:7,16	1/1:18:0,18	0/0:7:7,0	./.:2:.,.	0/1:17:5,12	1/1:3:0,3	./.:28:.,.	1/1:19:0,19	./.:2:.,.	./.:12:.,.	1/1:12:0,12	1/1:10:0,10	1/1:31:0,31	0/1:22:8,14	0/0:6:6,0	1/1:15:0,15	0/1:14:8,6	./.:0:.,.	0/1:14:4,10	1/1:12:0,12	0/1:9:3,6	1/1:6:0,6	1/1:10:0,10	0/1:14:5,9	0/1:4:2,2	0/0:5:5,0	./.:0:.,.	0/0:3:3,0	./.:5:.,.	./.:16:.,.	./.:12:.,.	./.:19:.,.	./.:30:.,.	./.:12:.,.	./.:20:.,.	./.:0:.,.	./.:2:.,.	./.:15:.,.	./.:6:.,.	./.:0:.,.	./.:20:.,.	./.:0:.,.	./.:8:.,.	./.:21:.,.	0/1:5:3,2	0/0:16:16,0	1/1:9:0,9	1/1:14:0,14	0/0:11:11,0	1/1:4:0,4	./.:2:.,.	./.:0:.,.	1/1:3:0,3	1/1:8:0,8	0/1:12:8,4	./.:0:.,.	1/1:6:0,6	0/1:7:4,3	1/1:2:0,2	1/1:13:0,13	0/0:4:4,0	0/1:6:3,3	0/0:9:9,0	0/0:3:3,0	1/1:7:0,7	0/0:6:6,0	0/1:10:2,8	0/1:17:4,13	1/1:8:0,8	./.:7:.,.	./.:0:.,.	./.:10:.,.	./.:0:.,.	./.:7:.,.	./.:10:.,.	./.:15:.,.	./.:4:.,.	./.:2:.,.	./.:8:.,.	./.:7:.,.	./.:6:.,.	./.:13:.,.	./.:10:.,.	./.:0:.,.	./.:8:.,.	./.:0:.,.	./.:6:.,.	./.:11:.,.	./.:4:.,.	./.:5:.,.	./.:4:.,.	./.:5:.,.	./.:8:.,.	./.:8:.,.	0/0:6:6,0	0/1:10:6,4	./.:13:.,.	1/1:6:0,6	0/0:4:4,0	0/0:5:5,0	0/0:6:6,0	0/0:7:7,0	0/1:10:5,5	0/0:8:8,0	0/0:21:21,0	0/1:7:3,4	./.:0:.,.	0/0:4:4,0	0/0:7:7,0	1/1:4:0,4	0/0:4:4,0	./.:2:.,.	0/1:8:6,2	1/1:8:0,8	./.:0:.,.	1/1:9:0,9	0/0:4:4,0	./.:6:.,.	1/1:5:0,5	0/0:5:5,0	0/0:3:3,0	1/1:12:0,12	0/0:8:8,0	1/1:8:0,8	./.:8:.,.	0/1:14:5,9	0/0:6:6,0	./.:0:.,.	1/1:6:0,6	./.:7:.,.	0/0:4:4,0	0/0:3:3,0	./.:16:.,.	./.:2:.,.	./.:14:.,.	0/0:3:3,0	0/0:4:4,0	./.:0:.,.	./.:6:.,.	0/1:12:7,5	1/1:9:0,9	0/0:7:7,0	1/1:8:0,8	1/1:5:0,5	./.:6:.,.	1/1:6:0,6	0/0:7:7,0	0/1:9:3,6	1/1:13:0,13	0/0:15:15,0	./.:0:.,.	1/1:9:0,9	1/1:6:0,6	1/1:6:0,6	1/1:5:0,5	0/0:9:9,0	0/1:9:7,2	0/1:15:9,6	0/0:3:3,0	0/0:13:13,0	./.:0:.,.	0/0:4:4,0	0/0:3:3,0	0/0:7:7,0	./.:0:.,.	1/1:5:0,5	0/1:10:7,3	1/1:7:0,7
un	94955	679_33	C	T	.	PASS	NS=202;AF=0.455;locori=p	GT:DP:AD	0/1:26:14,12	0/0:4:4,0	1/1:7:0,7	0/1:17:8,9	0/1:10:6,4	1/1:15:0,15	0/0:9:9,0	./.:0:.,.	0/1:8:3,5	1/1:9:0,9	./.:7:.,.	0/1:5:3,2	0/1:16:7,9	0/1:4:2,2	0/1:11:5,6	0/0:33:33,0	0/1:29:15,14	0/1:21:11,10	1/1:34:0,34	0/0:15:15,0	0/0:26:26,0	0/1:43:24,19	0/1:19:6,13	0/1:27:14,13	0/1:22:13,9	0/1:8:6,2	1/1:19:0,19	0/0:28:28,0	0/1:39:16,23	0/0:19:19,0	0/1:8:2,6	./.:0:.,.	./.:0:.,.	0/1:15:6,9	1/1:5:0,5	0/1:12:6,6	1/1:15:0,15	0/0:15:15,0	0/1:6:3,3	0/0:9:9,0	./.:0:.,.	./.:6:.,.	./.:6:.,.	./.:0:.,.	0/0:10:10,0	0/0:13:13,0	./.:4:.,.	./.:0:.,.	1/1:10:0,10	0/1:13:6,7	./.:0:.,.	0/0:13:13,0	1/1:6:0,6	1/1:18:0,18	./.:0:.,.	./.:0:.,.	1/1:19:0,19	0/0:13:13,0	0/1:18:12,6	1/1:14:0,14	0/1:15:11,4	0/1:19:12,7	0/1:8:6,2	./.:0:.,.	1/1:16:0,16	0/1:14:7,7	0/1:22:12,10	0/0:24:24,0	1/1:11:0,11	0/1:16:8,8	0/1:10:3,7	0/1:6:3,3	0/0:20:20,0	0/0:10:10,0	1/1:17:0,17	0/0:20:20,0	0/1:49:25,24	./.:0:.,.	0/1:22:13,9	0/1:14:4,10	0/1:15:5,10	0/1:13:5,8	./.:0:.,.	0/1:9:5,4	0/1:15:9,6	1/1:8:0,8	./.:0:.,.	./.:0:.,.	./.:0:.,.	0/0:11:11,0	0/1:14:7,7	0/0:8:8,0	0/1:24:13,11	0/1:9:5,4	0/0:36:36,0	1/1:39:0,39	0/0:35:35,0	./.:0:.,.	0/0:35:35,0	0/0:15:15,0	0/0:39:39,0	0/0:44:44,0	0/1:21:11,10	1/1:33:0,33	0/0:37:37,0	0/0:31:31,0	0/0:27:27,0	0/1:34:12,22	0/0:27:27,0	0/0:31:31,0	0/1:20:10,10	0/1:25:15,10	1/1:51:0,51	0/0:31:31,0	0/0:27:27,0	0/1:28:16,12	0/0:26:26,0	0/0:43:43,0	0/0:24:24,0	1/1:21:0,21	0/0:20:20,0	0/0:34:34,0	0/1:16:10,6	1/1:20:0,20	1/1:25:0,25	0/0:9:9,0	0/1:32:13,19	0/1:17:8,9	0/0:33:33,0	0/0:20:20,0	0/1:20:8,12	0/1:20:9,11	0/0:21:21,0	1/1:16:0,16	0/1:30:9,21	1/1:32:0,32	0/1:27:15,12	0/1:26:13,13	0/1:7:2,5	0/1:8:5,3	0/0:15:15,0	0/1:13:8,5	1/1:18:0,18	0/0:14:14,0	1/1:9:0,9	0/1:7:4,3	1/1:12:0,12	0/1:10:5,5	0/0:10:10,0	1/1:31:0,31	./.:10:.,.	0/1:21:9,12	0/0:10:10,0	./.:0:.,.	./.:0:.,.	1/1:21:0,21	1/1:16:0,16	./.:0:.,.	0/1:12:7,5	./.:17:.,.	0/1:14:8,6	0/1:36:21,15	0/0:29:29,0	1/1:13:0,13	./.:0:.,.	./.:0:.,.	0/1:24:11,13	0/0:35:35,0	0/1:20:10,10	0/0:36:36,0	0/0:36:36,0	0/0:44:44,0	1/1:26:0,26	0/1:17:13,4	0/0:16:16,0	1/1:19:0,19	./.:0:.,.	0/1:8:4,4	./.:0:.,.	0/1:28:8,20	0/0:18:18,0	0/1:25:17,8	./.:0:.,.	./.:0:.,.	1/1:22:0,22	0/0:19:19,0	0/0:18:18,0	0/0:15:15,0	./.:14:.,.	./.:13:.,.	./.:12:.,.	./.:0:.,.	./.:19:.,.	./.:0:.,.	./.:20:.,.	./.:0:.,.	./.:19:.,.	./.:0:.,.	./.:0:.,.	./.:6:.,.	./.:0:.,.	./.:11:.,.	./.:15:.,.	./.:5:.,.	./.:24:.,.	./.:14:.,.	./.:16:.,.	./.:24:.,.	./.:15:.,.	./.:13:.,.	./.:11:.,.	./.:6:.,.	./.:0:.,.	./.:6:.,.	./.:16:.,.	./.:15:.,.	./.:28:.,.	./.:0:.,.	./.:22:.,.	./.:11:.,.	./.:16:.,.	./.:19:.,.	./.:18:.,.	./.:10:.,.	./.:7:.,.	0/1:26:7,19	0/0:19:19,0	0/1:15:5,10	0/1:22:7,15	1/1:22:0,22	0/1:21:12,9	./.:23:.,.	0/1:10:6,4	0/1:21:12,9	1/1:28:0,28	1/1:29:0,29	1/1:23:0,23	./.:0:.,.	1/1:23:0,23	0/0:34:34,0	./.:19:.,.	0/1:20:9,11	0/1:34:13,21	0/1:27:12,15	1/1:38:0,38	0/1:34:18,16	0/1:33:14,19	0/1:29:17,12	1/1:30:0,30	1/1:19:0,19	0/1:23:9,14	1/1:38:0,38	1/1:21:0,21	0/0:24:24,0	./.:0:.,.	1/1:33:0,33	0/0:28:28,0	0/0:21:21,0	0/1:28:16,12	0/1:39:13,26	0/0:22:22,0	0/0:20:20,0
un	95261	681_59	G	A	.	PASS	NS=261;AF=0.013;locori=p	GT:DP:AD	0/0:9:9,0	0/0:4:4,0	0/0:13:13,0	0/0:7:7,0	0/0:12:12,0	0/0:12:12,0	0/0:6:6,0	0/0:4:4,0	0/0:6:6,0	0/0:12:12,0	0/0:5:5,0	0/0:8:8,0	0/0:9:9,0	0/0:8:8,0	0/0:7:7,0	0/1:11:4,7	0/0:13:13,0	0/0:5:5,0	0/0:7:7,0	0/0:7:7,0	0/0:8:8,0	0/0:10:10,0	./.:2:.,.	0/0:6:6,0	0/0:8:8,0	./.:0:.,.	./.:2:.,.	0/0:5:5,0	0/0:7:7,0	0/0:9:9,0	0/0:5:5,0	0/0:3:3,0	0/0:8:8,0	0/0:7:7,0	0/0:3:3,0	0/0:12:12,0	0/0:11:11,0	0/0:7:7,0	0/0:4:4,0	0/0:8:8,0	0/0:12:12,0	./.:0:.,.	./.:0:.,.	0/0:11:11,0	./.:0:.,.	0/0:5:5,0	./.:0:.,.	0/0:9:9,0	0/0:8:8,0	0/0:17:17,0	0/0:18:18,0	0/0:15:15,0	0/0:5:5,0	0/0:14:14,0	0/0:4:4,0	0/0:4:4,0	0/0:22:22,0	0/0:4:4,0	0/0:4:4,0	0/0:20:20,0	0/0:9:9,0	0/0:3:3,0	0/0:9:9,0	0/0:18:18,0	0/0:9:9,0	0/0:10:10,0	0/0:6:6,0	0/0:4:4,0	0/0:6:6,0	0/0:15:15,0	0/0:3:3,0	0/0:3:3,0	0/0:15:15,0	./.:2:.,.	0/0:15:15,0	0/0:8:8,0	0/0:29:29,0	0/0:7:7,0	0/0:14:14,0	0/0:5:5,0	0/0:8:8,0	0/0:20:20,0	0/0:12:12,0	0/0:8:8,0	0/0:9:9,0	0/0:7:7,0	0/0:9:9,0	0/0:7:7,0	0/0:6:6,0	0/0:10:10,0	0/0:15:15,0	./.:2:.,.	0/0:9:9,0	./.:2:.,.	0/0:8:8,0	0/0:17:17,0	0/0:15:15,0	0/0:13:13,0	0/0:9:9,0	0/0:7:7,0	0/0:8:8,0	0/0:12:12,0	0/0:6:6,0	0/0:10:10,0	0/0:11:11,0	0/0:9:9,0	0/0:16:16,0	0/0:6:6,0	0/0:12:12,0	0/0:10:10,0	0/0:8:8,0	0/0:8:8,0	0/0:9:9,0	0/0:7:7,0	0/0:16:16,0	0/0:12:12,0	0/0:4:4,0	0/0:6:6,0	0/0:5:5,0	0/0:3:3,0	0/0:10:10,0	0/0:5:5,0	0/0:7:7,0	0/0:4:4,0	0/0:5:5,0	0/0:9:9,0	0/0:15:15,0	0/0:9:9,0	0/0:13:13,0	0/0:5:5,0	0/0:8:8,0	1/1:5:0,5	0/0:7:7,0	0/0:9:9,0	0/0:11:11,0	0/1:9:6,3	0/0:9:9,0	0/0:10:10,0	0/0:5:5,0	0/0:13:13,0	0/0:9:9,0	0/0:24:24,0	0/0:20:20,0	0/0:13:13,0	0/0:6:6,0	0/0:16:16,0	0/0:19:19,0	0/0:17:17,0	0/0:11:11,0	0/0:10:10,0	0/0:16:16,0	0/0:13:13,0	0/0:3:3,0	0/0:5:5,0	0/0:12:12,0	0/0:11:11,0	0/0:10:10,0	0/0:10:10,0	0/0:9:9,0	0/0:22:22,0	0/0:6:6,0	0/0:17:17,0	0/0:6:6,0	0/0:10:10,0	./.:0:.,.	0/0:6:6,0	0/0:5:5,0	0/0:7:7,0	0/0:5:5,0	1/1:5:0,5	0/0:7:7,0	0/0:6:6,0	0/0:7:7,0	0/0:9:9,0	0/0:13:13,0	0/0:13:13,0	0/0:10:10,0	0/0:10:10,0	0/0:7:7,0	0/0:20:20,0	0/0:4:4,0	0/0:9:9,0	0/0:9:9,0	./.:2:.,.	0/0:17:17,0	0/0:10:10,0	0/0:8:8,0	0/0:5:5,0	0/0:7:7,0	0/0:7:7,0	0/0:5:5,0	0/0:18:18,0	0/0:5:5,0	0/0:6:6,0	0/0:7:7,0	0/0:3:3,0	0/0:11:11,0	0/0:8:8,0	0/0:10:10,0	0/0:6:6,0	0/0:11:11,0	0/0:7:7,0	0/0:11:11,0	0/0:3:3,0	0/0:10:10,0	0/0:7:7,0	0/0:6:6,0	0/0:9:9,0	0/0:4:4,0	0/0:11:11,0	0/0:6:6,0	./.:2:.,.	./.:0:.,.	0/0:7:7,0	0/0:7:7,0	0/0:9:9,0	0/0:18:18,0	0/0:6:6,0	0/0:7:7,0	0/0:9:9,0	0/0:20:20,0	0/0:11:11,0	0/0:11:11,0	0/0:9:9,0	0/0:3:3,0	0/0:15:15,0	0/0:9:9,0	0/0:16:16,0	0/0:12:12,0	0/0:5:5,0	0/0:9:9,0	0/0:13:13,0	0/0:7:7,0	0/0:11:11,0	0/0:14:14,0	0/0:13:13,0	0/0:14:14,0	0/0:12:12,0	0/0:5:5,0	0/0:13:13,0	0/0:7:7,0	0/0:12:12,0	0/0:18:18,0	0/0:12:12,0	0/0:6:6,0	0/0:17:17,0	0/0:10:10,0	0/0:11:11,0	0/0:7:7,0	0/0:8:8,0	0/0:9:9,0	0/0:11:11,0	0/0:12:12,0	0/0:8:8,0	0/0:3:3,0	0/0:4:4,0	./.:2:.,.	0/0:17:17,0	0/1:12:4,8	0/0:17:17,0	0/0:7:7,0	0/0:12:12,0
un	96910	693_28	A	T	.	PASS	NS=273;AF=0.055;locori=p	GT:DP:AD	0/0:10:10,0	0/0:12:12,0	0/0:25:25,0	0/0:11:11,0	0/0:10:10,0	0/0:20:20,0	0/0:10:10,0	0/0:12:12,0	0/0:3:3,0	0/1:17:11,6	0/0:34:34,0	0/0:17:17,0	0/0:19:19,0	0/1:14:5,9	0/0:15:15,0	0/0:34:34,0	0/0:32:32,0	0/0:25:25,0	0/0:15:15,0	0/0:25:25,0	0/0:12:12,0	0/0:18:18,0	0/0:16:16,0	0/0:31:31,0	0/0:12:12,0	0/0:25:25,0	0/0:14:14,0	0/0:27:27,0	0/1:24:8,16	0/0:42:42,0	0/0:5:5,0	0/0:10:10,0	0/0:13:13,0	0/1:19:12,7	0/1:9:3,6	0/1:9:5,4	0/0:26:26,0	0/0:27:27,0	0/1:18:6,12	0/0:11:11,0	0/0:11:11,0	0/0:14:14,0	0/1:9:7,2	0/0:15:15,0	0/0:14:14,0	0/0:22:22,0	0/0:17:17,0	0/0:14:14,0	0/0:15:15,0	0/1:20:5,15	0/0:21:21,0	0/1:17:11,6	0/0:11:11,0	0/0:22:22,0	0/0:18:18,0	0/0:8:8,0	0/0:28:28,0	0/1:18:7,11	0/0:19:19,0	0/0:32:32,0	0/0:8:8,0	0/0:27:27,0	0/0:29:29,0	0/0:27:27,0	0/0:24:24,0	0/0:20:20,0	0/0:14:14,0	0/0:17:17,0	0/0:7:7,0	0/0:25:25,0	0/0:17:17,0	0/0:30:30,0	0/0:29:29,0	0/0:20:20,0	0/0:18:18,0	0/1:21:5,16	0/0:24:24,0	0/0:14:14,0	0/0:16:16,0	0/0:8:8,0	0/1:10:3,7	0/0:14:14,0	0/0:11:11,0	0/0:13:13,0	0/0:9:9,0	0/0:8:8,0	0/1:15:11,4	0/0:24:24,0	0/0:16:16,0	0/0:13:13,0	0/0:24:24,0	0/0:14:14,0	0/0:25:25,0	./.:0:.,.	0/0:37:37,0	0/0:25:25,0	0/0:23:23,0	0/0:36:36,0	0/0:33:33,0	0/0:22:22,0	0/0:28:28,0	0/0:18:18,0	0/0:20:20,0	0/0:17:17,0	0/0:19:19,0	0/0:19:19,0	0/0:23:23,0	0/0:37:37,0	0/0:38:38,0	0/0:22:22,0	0/0:20:20,0	0/0:13:13,0	0/1:15:8,7	0/0:31:31,0	0/0:29:29,0	0/0:34:34,0	0/0:15:15,0	0/0:31:31,0	0/0:7:7,0	0/0:13:13,0	0/0:18:18,0	0/0:44:44,0	0/0:9:9,0	0/1:23:11,12	0/0:23:23,0	0/0:30:30,0	0/0:27:27,0	0/0:37:37,0	0/0:36:36,0	1/1:14:0,14	0/0:21:21,0	0/0:32:32,0	0/0:32:32,0	0/0:54:54,0	0/1:29:14,15	0/0:39:39,0	0/0:23:23,0	0/0:27:27,0	0/0:9:9,0	0/0:6:6,0	0/0:18:18,0	0/1:29:16,13	0/1:24:12,12	0/0:11:11,0	0/0:7:7,0	0/0:11:11,0	0/0:13:13,0	0/1:26:13,13	0/1:11:8,3	0/0:18:18,0	0/1:19:8,11	0/0:6:6,0	./.:2:.,.	0/0:28:28,0	0/0:48:48,0	0/0:10:10,0	0/0:19:19,0	0/0:27:27,0	0/0:21:21,0	0/0:15:15,0	0/0:20:20,0	0/0:28:28,0	0/0:32:32,0	0/1:23:11,12	0/0:7:7,0	0/0:27:27,0	0/0:8:8,0	0/0:65:65,0	0/0:24:24,0	0/0:26:26,0	0/0:54:54,0	0/0:24:24,0	0/0:10:10,0	0/0:22:22,0	0/0:25:25,0	0/0:30:30,0	0/0:26:26,0	0/0:15:15,0	0/0:41:41,0	0/0:34:34,0	0/0:19:19,0	0/0:35:35,0	0/0:23:23,0	0/0:11:11,0	0/0:23:23,0	0/0:30:30,0	0/0:20:20,0	0/0:10:10,0	0/0:22:22,0	./.:0:.,.	0/0:28:28,0	0/0:18:18,0	0/0:22:22,0	0/0:16:16,0	0/0:16:16,0	0/0:30:30,0	0/0:12:12,0	0/0:8:8,0	0/0:10:10,0	0/0:7:7,0	0/0:14:14,0	0/0:10:10,0	0/0:6:6,0	0/1:12:8,4	0/0:17:17,0	0/0:15:15,0	0/0:15:15,0	0/0:11:11,0	./.:0:.,.	0/0:10:10,0	0/0:11:11,0	0/0:11:11,0	0/0:3:3,0	0/0:6:6,0	0/0:14:14,0	0/0:12:12,0	0/0:39:39,0	0/0:19:19,0	0/0:28:28,0	0/0:32:32,0	0/0:24:24,0	0/0:8:8,0	0/0:7:7,0	0/0:5:5,0	0/0:14:14,0	0/0:18:18,0	0/0:39:39,0	0/0:35:35,0	0/0:33:33,0	0/0:12:12,0	0/0:10:10,0	0/0:15:15,0	0/0:19:19,0	0/1:16:9,7	0/0:23:23,0	0/0:37:37,0	0/0:34:34,0	0/0:45:45,0	0/0:19:19,0	0/0:33:33,0	0/0:26:26,0	0/0:17:17,0	0/0:32:32,0	./.:0:.,.	0/0:33:33,0	0/0:31:31,0	0/0:37:37,0	0/0:36:36,0	0/0:37:37,0	0/0:31:31,0	0/0:21:21,0	0/0:53:53,0	0/0:43:43,0	0/0:54:54,0	0/1:24:11,13	0/0:32:32,0	0/0:21:21,0	0/0:17:17,0	0/0:53:53,0	0/0:27:27,0	0/0:11:11,0	0/0:35:35,0
un	98503	704_81	G	A	.	PASS	NS=222;AF=0.029;locori=p	GT:DP:AD	0/0:7:7,0	0/0:22:22,0	0/0:33:33,0	0/0:7:7,0	0/0:19:19,0	0/0:15:15,0	0/0:9:9,0	0/0:8:8,0	0/0:7:7,0	0/0:17:17,0	0/0:4:4,0	0/0:15:15,0	0/0:27:27,0	1/1:11:0,11	0/0:24:24,0	0/0:20:20,0	0/0:4:4,0	0/0:5:5,0	0/0:4:4,0	0/0:4:4,0	0/0:4:4,0	0/0:3:3,0	./.:0:.,.	0/0:8:8,0	0/0:3:3,0	0/0:4:4,0	0/0:4:4,0	./.:4:.,.	./.:0:.,.	0/0:15:15,0	0/0:32:32,0	0/0:14:14,0	0/0:26:26,0	0/0:25:25,0	0/0:8:8,0	0/0:28:28,0	0/0:33:33,0	0/0:23:23,0	0/0:8:8,0	0/0:12:12,0	0/1:14:8,6	0/0:10:10,0	0/0:11:11,0	0/0:19:19,0	0/0:23:23,0	0/0:15:15,0	0/0:14:14,0	0/0:15:15,0	0/0:6:6,0	0/0:19:19,0	0/0:31:31,0	0/0:20:20,0	0/0:15:15,0	0/0:20:20,0	0/0:12:12,0	0/0:4:4,0	0/0:13:13,0	0/0:17:17,0	0/0:8:8,0	0/0:17:17,0	0/0:9:9,0	0/0:25:25,0	0/0:15:15,0	0/0:23:23,0	0/0:9:9,0	0/0:13:13,0	0/0:8:8,0	0/0:5:5,0	0/0:13:13,0	0/0:12:12,0	0/0:4:4,0	0/0:14:14,0	0/0:26:26,0	0/0:9:9,0	0/0:17:17,0	0/0:12:12,0	0/0:31:31,0	0/0:13:13,0	0/0:13:13,0	0/0:9:9,0	0/0:14:14,0	0/0:21:21,0	0/0:16:16,0	0/0:10:10,0	0/0:14:14,0	0/0:9:9,0	0/0:4:4,0	0/0:17:17,0	0/0:21:21,0	0/0:18:18,0	0/0:37:37,0	0/0:12:12,0	./.:10:.,.	./.:6:.,.	./.:6:.,.	./.:18:.,.	./.:0:.,.	./.:13:.,.	./.:2:.,.	./.:5:.,.	./.:12:.,.	./.:0:.,.	./.:3:.,.	./.:6:.,.	./.:10:.,.	./.:7:.,.	./.:7:.,.	./.:11:.,.	./.:7:.,.	./.:4:.,.	./.:9:.,.	./.:3:.,.	./.:6:.,.	./.:7:.,.	./.:7:.,.	./.:8:.,.	./.:2:.,.	./.:2:.,.	./.:0:.,.	./.:0:.,.	./.:0:.,.	./.:7:.,.	./.:0:.,.	0/0:8:8,0	0/0:11:11,0	0/0:12:12,0	0/0:11:11,0	0/0:6:6,0	0/0:6:6,0	0/0:4:4,0	0/0:16:16,0	0/1:16:9,7	0/0:6:6,0	0/0:10:10,0	0/0:7:7,0	./.:2:.,.	0/0:12:12,0	0/0:5:5,0	0/1:14:9,5	./.:0:.,.	0/0:34:34,0	0/0:34:34,0	0/0:33:33,0	0/0:11:11,0	0/0:5:5,0	0/1:11:7,4	0/0:19:19,0	0/0:26:26,0	0/0:16:16,0	0/0:17:17,0	0/1:22:11,11	1/1:12:0,12	./.:2:.,.	0/1:27:14,13	0/0:38:38,0	0/0:15:15,0	0/0:24:24,0	1/1:15:0,15	0/0:8:8,0	0/0:19:19,0	0/0:19:19,0	0/0:11:11,0	0/0:10:10,0	./.:11:.,.	./.:0:.,.	0/0:3:3,0	./.:0:.,.	0/0:5:5,0	0/0:4:4,0	./.:2:.,.	0/0:4:4,0	0/0:4:4,0	0/0:3:3,0	0/0:28:28,0	0/0:17:17,0	0/0:26:26,0	0/0:12:12,0	0/0:5:5,0	0/0:6:6,0	0/0:18:18,0	0/0:16:16,0	0/0:14:14,0	0/0:8:8,0	0/0:12:12,0	0/0:14:14,0	0/0:16:16,0	./.:0:.,.	0/0:11:11,0	0/0:14:14,0	0/0:7:7,0	0/1:22:11,11	0/0:6:6,0	0/0:12:12,0	0/0:22:22,0	0/0:9:9,0	0/0:9:9,0	0/0:31:31,0	0/0:8:8,0	0/0:31:31,0	0/0:10:10,0	0/0:12:12,0	0/0:22:22,0	0/0:19:19,0	0/0:6:6,0	0/0:15:15,0	0/0:9:9,0	0/0:3:3,0	0/0:10:10,0	0/0:11:11,0	0/0:9:9,0	0/0:6:6,0	0/0:9:9,0	./.:2:.,.	./.:0:.,.	0/0:3:3,0	0/0:9:9,0	0/0:13:13,0	0/0:12:12,0	0/0:18:18,0	0/0:17:17,0	0/0:24:24,0	0/0:5:5,0	0/0:3:3,0	0/0:8:8,0	0/0:11:11,0	0/0:15:15,0	0/0:13:13,0	0/0:11:11,0	0/0:8:8,0	0/0:10:10,0	0/0:7:7,0	0/0:7:7,0	0/0:7:7,0	0/0:10:10,0	0/0:6:6,0	0/0:9:9,0	0/0:12:12,0	0/0:3:3,0	0/0:4:4,0	./.:0:.,.	0/0:4:4,0	0/0:3:3,0	0/0:5:5,0	0/0:13:13,0	./.:0:.,.	0/0:5:5,0	0/0:7:7,0	0/0:7:7,0	0/0:9:9,0	0/0:4:4,0	./.:2:.,.	0/0:6:6,0	0/0:4:4,0	0/0:4:4,0	./.:0:.,.	./.:0:.,.	0/0:5:5,0	0/0:7:7,0	0/0:9:9,0	0/0:4:4,0	0/0:6:6,0	./.:0:.,.
[truncated: 81,423,327 more chars]
